# Supplementary material for: Box, stalked, and upside-down? Draft genomes from diverse jellyfish (Cnidaria, Acraspeda) lineages: Alatina alata (Cubozoa), Calvadosia cruxmelitensis (Staurozoa), and Cassiopea xamachana (Scyphozoa)
Source: Gigascience. 2019 Jul 1;8(7):giz069. doi: 10.1093/gigascience/giz069 (PMC6599738; doi:10.1093/gigascience/giz069)
Supplement: giz069_Supplemental_Files [file giz069_supplemental_files.zip › Table_S1.xlsx]

## Sheet: Table_S1.txt
Orthogroup	Sequence ID	Protein Name	Bitscore	GO Terms
OG0004173	Cxam_g10017.t1	Unannotated	#N/A	#N/A
OG0003417	Cxam_g10080.t1	EH domain-containing protein 2	61.2	GO:0005509; GO:0005524; GO:0005525; GO:0005829; GO:0005886; GO:0005901; GO:0006897; GO:0015630; GO:0016020; GO:0016787; GO:0019898; GO:0019904; GO:0030866; GO:0032456; GO:0042802; GO:0045171; GO:0048471; GO:0055038; GO:0072659; GO:0097320; GO:1901741; GO:2001137
OG0003563	Cxam_g10090.t1	Unannotated	#N/A	#N/A
OG0005234	Cxam_g10275.t1	Archaemetzincin-1 (EC 3.4.-.-) (Archeobacterial metalloproteinase-like protein 1)	64.3	GO:0006508; GO:0008233; GO:0008237; GO:0008270
OG0000848	Cxam_g10354.t1	Unannotated	#N/A	#N/A
OG0002781	Cxam_g10424.t1	Unannotated	#N/A	#N/A
OG0008779	Cxam_g10757.t1	Unannotated	#N/A	#N/A
OG0002642	Cxam_g10835.t1	Unannotated	#N/A	#N/A
OG0001076	Cxam_g10840.t1	Unannotated	#N/A	#N/A
OG0006579	Cxam_g10844.t1	Unannotated	#N/A	#N/A
OG0008675	Cxam_g10865.t1	Unannotated	#N/A	#N/A
OG0003685	Cxam_g11004.t1	Unannotated	#N/A	#N/A
OG0001837	Cxam_g11076.t1	Chitinase 3 (EC 3.2.1.14)	208.4	GO:0000272; GO:0000282; GO:0004568; GO:0005576; GO:0006032; GO:0008061; GO:0009986
OG0003631	Cxam_g11077.t1	Putative sodium-coupled neutral amino acid transporter 11 (Solute carrier family 38 member 11)	91.7	GO:0003333; GO:0006814; GO:0015171; GO:0016021
OG0002301	Cxam_g11079.t1	Unannotated	#N/A	#N/A
OG0005060	Cxam_g11082.t1	Unannotated	#N/A	#N/A
OG0002440	Cxam_g11123.t1	Unannotated	#N/A	#N/A
OG0000032	Cxam_g11125.t1	Unannotated	#N/A	#N/A
OG0000506	Cxam_g11162.t1	Unannotated	#N/A	#N/A
OG0001840	Cxam_g11183.t1	Unannotated	#N/A	#N/A
OG0001731	Cxam_g11272.t1	Unannotated	#N/A	#N/A
OG0008270	Cxam_g11369.t1	TATA box-binding protein-associated factor RNA polymerase I subunit B (RNA polymerase I-specific TBP-associated factor 63 kDa) (TAFI63) (TATA box-binding protein-associated factor 1B) (TBP-associated factor 1B)	93.2	GO:0001164; GO:0001188; GO:0005668; GO:0042790; GO:0046872; GO:0070860
OG0009367	Cxam_g11375.t1	Amiloride-sensitive amine oxidase [copper-containing] (DAO) (Diamine oxidase) (EC 1.4.3.22) (Amiloride-binding protein 1) (Amine oxidase copper domain-containing protein 1) (Histaminase)	310.1	GO:0005507; GO:0005615; GO:0005886; GO:0005923; GO:0008131; GO:0008144; GO:0008201; GO:0008270; GO:0009308; GO:0035874; GO:0042493; GO:0044877; GO:0046677; GO:0048038; GO:0052597; GO:0052598; GO:0052599; GO:0052600; GO:0055114; GO:0071280; GO:0071420; GO:0097185
OG0008081	Cxam_g11398.t1	Unannotated	#N/A	#N/A
OG0007378	Cxam_g1143.t1	UPF0676 protein C1494.01	106.7	GO:0005634; GO:0005829; GO:0051213
OG0004442	Cxam_g11588.t1	Unannotated	#N/A	#N/A
OG0001535	Cxam_g12057.t1	Unannotated	#N/A	#N/A
OG0001603	Cxam_g12172.t1	Unannotated	#N/A	#N/A
OG0000097	Cxam_g12182.t1	Unannotated	#N/A	#N/A
OG0006026	Cxam_g12361.t1	Unannotated	#N/A	#N/A
OG0000267	Cxam_g12466.t1	Unannotated	#N/A	#N/A
OG0009018	Cxam_g12545.t1	Unannotated	#N/A	#N/A
OG0005580	Cxam_g12563.t1	Unannotated	#N/A	#N/A
OG0000072	Cxam_g12571.t1	Unannotated	#N/A	#N/A
OG0012479	Cxam_g12704.t1	Probable prolyl 4-hydroxylase 3 (AtP4H3) (EC 1.14.11.2)	89.7	GO:0004656; GO:0005506; GO:0005768; GO:0005783; GO:0005789; GO:0005794; GO:0005802; GO:0016021; GO:0018401; GO:0031418
OG0008045	Cxam_g12705.t1	Unannotated	#N/A	#N/A
OG0002744	Cxam_g12726.t1	Uncharacterized protein C05D11.1	520.8	GO:0004222; GO:0046872
OG0007048	Cxam_g12739.t1	Unannotated	#N/A	#N/A
OG0002641	Cxam_g12782.t1	Tachykinin-like peptides receptor 86C (NKD)	84.7	GO:0002121; GO:0004995; GO:0005887; GO:0007186; GO:0007217; GO:0007218; GO:0008188; GO:0016021
OG0003615	Cxam_g12888.t1	NADPH oxidase 4 (EC 1.6.3.-) (Kidney oxidase-1) (KOX-1) (Kidney superoxide-producing NADPH oxidase)	372.9	GO:0000902; GO:0001666; GO:0003015; GO:0005634; GO:0005739; GO:0005789; GO:0005886; GO:0005925; GO:0006801; GO:0006952; GO:0007568; GO:0007569; GO:0008285; GO:0010467; GO:0014911; GO:0016174; GO:0016175; GO:0016324; GO:0042554; GO:0043020; GO:0043065; GO:0043406; GO:0045453; GO:0048471; GO:0050664; GO:0050667; GO:0051496; GO:0051897; GO:0055007; GO:0055114; GO:0061098; GO:0070374; GO:0071320; GO:…
OG0006353	Cxam_g12948.t1	Serine/threonine-protein kinase Nek8 (EC 2.7.11.1) (Never in mitosis A-related kinase 8) (NimA-related protein kinase 8)	167.2	GO:0004674; GO:0005524; GO:0005737; GO:0005856; GO:0005929; GO:0007368; GO:0007507; GO:0009887; GO:0035330; GO:0046872; GO:0060271; GO:0097543; GO:0097546
OG0003220	Cxam_g13000.t1	Cyclic AMP receptor-like protein A	76.3	GO:0001646; GO:0007165; GO:0016021; GO:0030308; GO:0030435
OG0007581	Cxam_g13027.t1	Unannotated	#N/A	#N/A
OG0007550	Cxam_g13065.t1	Unannotated	#N/A	#N/A
OG0001311	Cxam_g13234.t1	Cadherin-related family member 1 (Photoreceptor cadherin) (prCAD) (Protocadherin-21)	246.1	GO:0005509; GO:0005887; GO:0007155; GO:0007156
OG0010462	Cxam_g13254.t1	Unannotated	#N/A	#N/A
OG0008661	Cxam_g13293.t1	Craniofacial development protein 2 (p97 bucentaur protein)	165.6	GO:0005634; GO:0005737
OG0000002	Cxam_g133.t1	Unannotated	#N/A	#N/A
OG0003137	Cxam_g13339.t1	Probable cadmium-transporting ATPase (EC 3.6.3.3) (Cadmium-efflux ATPase)	489.6	GO:0005524; GO:0005886; GO:0008551; GO:0016021; GO:0046872; GO:0055072
OG0000433	Cxam_g13490.t1	Fibroblast growth factor receptor 1-A (FGFR-1-A) (bFGF-R-1-A) (EC 2.7.10.1) (Basic fibroblast growth factor receptor 1-A)	97.1	GO:0001889; GO:0004714; GO:0005007; GO:0005524; GO:0005634; GO:0005829; GO:0005886; GO:0005887; GO:0007169; GO:0007399; GO:0008201; GO:0008284; GO:0008543; GO:0009953; GO:0010863; GO:0017134; GO:0018108; GO:0021628; GO:0031101; GO:0031410; GO:0036342; GO:0042664; GO:0043235; GO:0043406; GO:0043589; GO:0045471; GO:0048738; GO:0048916; GO:0060249; GO:0071699
OG0005514	Cxam_g13617.t1	MORN repeat-containing protein 3	86.3	0
OG0004896	Cxam_g13686.t1	Probable acyl-CoA dehydrogenase 6 (Probable isovaleryl-CoA dehydrogenase) (IVD) (EC 1.3.8.4)	409.1	GO:0003995; GO:0005886; GO:0006552; GO:0050660
OG0007094	Cxam_g13688.t1	PP2C-like domain-containing protein CG9801	209.5	GO:0003824
OG0012609	Cxam_g13694.t1	Unannotated	#N/A	#N/A
OG0003890	Cxam_g13696.t1	Kinesin-like protein unc-104	204.9	GO:0003777; GO:0005524; GO:0005737; GO:0005871; GO:0005874; GO:0005875; GO:0007018; GO:0008017; GO:0008574; GO:0016192; GO:0016887; GO:0030705; GO:0045202; GO:0047496; GO:0048489
OG0011683	Cxam_g13913.t1	Unannotated	#N/A	#N/A
OG0000765	Cxam_g13968.t1	SH3 and PX domain-containing protein 2B (Factor for adipocyte differentiation 49) (Tyrosine kinase substrate with four SH3 domains)	63.2	GO:0001501; GO:0001654; GO:0002051; GO:0002102; GO:0005737; GO:0006801; GO:0007507; GO:0010314; GO:0010628; GO:0016176; GO:0022617; GO:0030054; GO:0032266; GO:0035091; GO:0040018; GO:0042169; GO:0042995; GO:0045600; GO:0048705; GO:0051496; GO:0060348; GO:0060378; GO:0060612; GO:0070273; GO:0071800; GO:0072657; GO:0080025; GO:1904179; GO:1904888
OG0003620	Cxam_g13990.t1	Unannotated	#N/A	#N/A
OG0000214	Cxam_g14150.t1	Unannotated	#N/A	#N/A
OG0009479	Cxam_g14196.t1	Calmodulin (CaM)	126.7	GO:0005509; GO:0005737; GO:0019904
OG0000016	Cxam_g14198.t1	Unannotated	#N/A	#N/A
OG0005112	Cxam_g14218.t1	Unannotated	#N/A	#N/A
OG0000875	Cxam_g1428.t1	Pseudouridine-5'-phosphate glycosidase (PsiMP glycosidase) (EC 4.2.1.70)	390.2	GO:0004730; GO:0016798; GO:0046113; GO:0046872
OG0000099	Cxam_g14318.t1	Unannotated	#N/A	#N/A
OG0000066	Cxam_g14343.t1	Unannotated	#N/A	#N/A
OG0009449	Cxam_g14385.t1	Putative UDP-glucuronate:xylan alpha-glucuronosyltransferase 3 (UDP-GlcA:xylan glucuronyltransferase 3) (EC 2.4.1.-) (Glycogenin-like protein 3) (Plant glycogenin-like starch initiation protein 2) (Protein GLUCURONIC ACID SUBSTITUTION OF XYLAN 3) (AtGUX3)	65.5	GO:0000139; GO:0005768; GO:0005794; GO:0005802; GO:0009834; GO:0015020; GO:0016021; GO:0045492; GO:0046872; GO:0071555
OG0003158	Cxam_g14391.t1	Guanine exchange factor for Rac 30	94.4	GO:0005089; GO:0005096; GO:0005737; GO:0005856; GO:0005938; GO:0016020; GO:0030587; GO:0030670; GO:0031152; GO:0032009; GO:0035023; GO:0035556; GO:0046872; GO:0048365
OG0011390	Cxam_g14447.t1	30S ribosomal protein S18	51.6	GO:0003735; GO:0005840; GO:0006412; GO:0019843
OG0008720	Cxam_g14517.t1	Unannotated	#N/A	#N/A
OG0005537	Cxam_g14586.t1	Unannotated	#N/A	#N/A
OG0003064	Cxam_g14589.t1	Kinesin-like protein KIF28P (Kinesin-like protein 6)	607.8	GO:0003777; GO:0005524; GO:0005622; GO:0005871; GO:0005874; GO:0007005; GO:0007018; GO:0008017; GO:0016887; GO:0030705; GO:0031966; GO:0072384
OG0002688	Cxam_g14705.t1	Unannotated	#N/A	#N/A
OG0008229	Cxam_g14878.t1	Unannotated	#N/A	#N/A
OG0000049	Cxam_g14897.t1	Unannotated	#N/A	#N/A
OG0001671	Cxam_g14925.t1	Unannotated	#N/A	#N/A
OG0010596	Cxam_g14928.t1	Unannotated	#N/A	#N/A
OG0002841	Cxam_g14991.t1	Unannotated	#N/A	#N/A
OG0000159	Cxam_g15071.t1	Unannotated	#N/A	#N/A
OG0002192	Cxam_g15116.t1	Unannotated	#N/A	#N/A
OG0003044	Cxam_g15226.t1	Unannotated	#N/A	#N/A
OG0002371	Cxam_g15285.t1	Unannotated	#N/A	#N/A
OG0007577	Cxam_g15478.t1	Unannotated	#N/A	#N/A
OG0007566	Cxam_g15509.t1	Probable E3 ubiquitin-protein ligase HECTD2 (EC 2.3.2.26) (HECT domain-containing protein 2) (HECT-type E3 ubiquitin transferase HECTD2)	164.5	GO:0004842
OG0008004	Cxam_g15739.t1	Unannotated	#N/A	#N/A
OG0000980	Cxam_g15816.t1	Solute carrier family 22 member 3 (Organic cation transporter 3)	77.8	GO:0005330; GO:0015101; GO:0015651; GO:0015695; GO:0015697; GO:0015872; GO:0016021; GO:0019534; GO:0032098; GO:0051615
OG0000034	Cxam_g16035.t1	Protein ALP1-like (EC 3.1.-.-)	90.9	GO:0004518; GO:0005634; GO:0046872
OG0000054	Cxam_g1624.t1	Unannotated	#N/A	#N/A
OG0003635	Cxam_g16314.t1	Pinopsin (Pineal gland-specific opsin) (P-opsin) (Pineal opsin)	117.1	GO:0001750; GO:0005623; GO:0005887; GO:0007186; GO:0007601; GO:0007602; GO:0008020; GO:0016020; GO:0016038; GO:0018298; GO:0036064; GO:0042599; GO:0071482; GO:0097232
OG0002325	Cxam_g1645.t1	Unannotated	#N/A	#N/A
OG0004263	Cxam_g16450.t1	Unannotated	#N/A	#N/A
OG0002700	Cxam_g16697.t1	Unannotated	#N/A	#N/A
OG0007465	Cxam_g16891.t1	Zinc metalloproteinase nas-15 (EC 3.4.24.-) (Nematode astacin 15)	144.4	GO:0004222; GO:0005576; GO:0008270
OG0005267	Cxam_g16951.t1	Dynein heavy chain 12, axonemal (Axonemal beta dynein heavy chain 12) (Axonemal dynein heavy chain 12-like protein) (Axonemal dynein heavy chain 7-like protein) (Ciliary dynein heavy chain 12)	329.3	GO:0005524; GO:0005874; GO:0007018; GO:0008569; GO:0016567; GO:0030286; GO:0036156; GO:0045503; GO:0045505; GO:0051959
OG0003398	Cxam_g16974.t1	Unannotated	#N/A	#N/A
OG0008084	Cxam_g17013.t1	Histone-lysine N-methyltransferase PRDM9 (EC 2.1.1.43) (Hybrid sterility protein 1) (Meiosis-induced factor containing a PR/SET domain and zinc-finger motif) (PR domain zinc finger protein 9) (PR domain-containing protein 9)	106.7	GO:0000977; GO:0003700; GO:0005634; GO:0005654; GO:0005694; GO:0006311; GO:0007283; GO:0010844; GO:0010845; GO:0016571; GO:0016584; GO:0018024; GO:0031490; GO:0034968; GO:0042800; GO:0043565; GO:0044212; GO:0045944; GO:0046872; GO:0060903
OG0006130	Cxam_g17030.t1	Lysine-specific demethylase 4A (EC 1.14.11.-) (JmjC domain-containing histone demethylation protein 3A) (Jumonji domain-containing protein 2A)	62	GO:0001650; GO:0005634; GO:0005654; GO:0005721; GO:0005829; GO:0006338; GO:0008270; GO:0010507; GO:0010628; GO:0010629; GO:0014898; GO:0016032; GO:0016577; GO:0031625; GO:0031667; GO:0032452; GO:0032454; GO:0033169; GO:0035064; GO:0035097; GO:0045666; GO:0045892; GO:0048712; GO:0051864; GO:0060548; GO:0070544; GO:1900113
OG0005569	Cxam_g17042.t1	Unannotated	#N/A	#N/A
OG0003947	Cxam_g17085.t1	Eukaryotic translation initiation factor 2 subunit 1 (Eukaryotic translation initiation factor 2 subunit alpha) (eIF-2-alpha) (eIF-2A) (eIF-2alpha)	289.3	GO:0003743; GO:0005634; GO:0005737; GO:0005850; GO:0005851; GO:0006412; GO:0010494; GO:0032057; GO:0033290; GO:0034198; GO:0034644; GO:0034976; GO:0043022; GO:0043558; GO:0043614
OG0011333	Cxam_g17157.t1	Unannotated	#N/A	#N/A
OG0010523	Cxam_g17279.t1	E3 ubiquitin-protein ligase RNF181 (EC 2.3.2.27) (RING finger protein 181) (RING-type E3 ubiquitin transferase RNF181)	132.5	GO:0016567; GO:0016740; GO:0046872
OG0001456	Cxam_g17340.t1	Unannotated	#N/A	#N/A
OG0003101	Cxam_g17434.t1	Glutathione hydrolase-like YwrD proenzyme (EC 2.3.2.2) (Putative gamma-glutamyltransferase YwrD) (EC 3.4.19.13) [Cleaved into: Glutathione hydrolase-like YwrD large chain; Glutathione hydrolase-like YwrD small chain]	328.6	GO:0006751; GO:0036374; GO:0102953; GO:0103068
OG0004133	Cxam_g17658.t1	Unannotated	#N/A	#N/A
OG0003244	Cxam_g17663.t1	Heparan sulfate 2-O-sulfotransferase hst-2 (Heparan sulfotransferase 2) (EC 2.8.2.-) (HS2ST1 homolog)	84.7	GO:0000139; GO:0004394; GO:0005794; GO:0008146; GO:0015014; GO:0015015; GO:0016021; GO:0030334; GO:0040018; GO:1902667
OG0012674	Cxam_g17710.t1	Unannotated	#N/A	#N/A
OG0006790	Cxam_g17745.t1	Unannotated	#N/A	#N/A
OG0000022	Cxam_g1778.t1	Unannotated	#N/A	#N/A
OG0004443	Cxam_g17821.t1	Unannotated	#N/A	#N/A
OG0003450	Cxam_g18028.t1	Voltage-dependent T-type calcium channel subunit alpha-1I (CaVT.3) (Voltage-gated calcium channel subunit alpha Cav3.3)	222.6	GO:0005886; GO:0005891; GO:0008332; GO:0019228; GO:0030317; GO:0034765; GO:0045956; GO:0060402; GO:0070509; GO:0086010
OG0007514	Cxam_g18067.t1	Unannotated	#N/A	#N/A
OG0000388	Cxam_g18133.t1	Arf-GAP with Rho-GAP domain, ANK repeat and PH domain-containing protein 1 (Centaurin-delta-2) (Cnt-d2)	139	GO:0001921; GO:0005096; GO:0005547; GO:0005654; GO:0005794; GO:0005802; GO:0005829; GO:0005886; GO:0007165; GO:0008360; GO:0030037; GO:0031410; GO:0031702; GO:0032580; GO:0043231; GO:0043547; GO:0045742; GO:0046872; GO:0051056; GO:0051270; GO:0051491; GO:0051497
OG0000995	Cxam_g18174.t1	Cadherin EGF LAG seven-pass G-type receptor 2 (Flamingo homolog)	341.7	GO:0001764; GO:0003341; GO:0004930; GO:0005509; GO:0005737; GO:0005886; GO:0006355; GO:0007156; GO:0016021; GO:0016055; GO:0021591; GO:0021999; GO:0022407; GO:0032880; GO:0033326; GO:0048813; GO:0060271
OG0008775	Cxam_g18255.t1	Unannotated	#N/A	#N/A
OG0011405	Cxam_g18339.t1	Unannotated	#N/A	#N/A
OG0004327	Cxam_g18432.t1	Protein jagged-1 (Jagged1) (hJ1) (CD antigen CD339)	66.2	GO:0001525; GO:0001709; GO:0001953; GO:0001974; GO:0002011; GO:0002456; GO:0003180; GO:0003184; GO:0003215; GO:0005112; GO:0005198; GO:0005509; GO:0005543; GO:0005576; GO:0005886; GO:0005887; GO:0005912; GO:0007219; GO:0007399; GO:0008083; GO:0016020; GO:0016324; GO:0022408; GO:0030097; GO:0030216; GO:0030336; GO:0032495; GO:0035909; GO:0042127; GO:0042491; GO:0045445; GO:0045446; GO:0045599; GO:…
OG0007097	Cxam_g18449.t1	Unannotated	#N/A	#N/A
OG0000964	Cxam_g18588.t1	Protein kinase C-binding protein NELL1 (NEL-like protein 1)	58.2	GO:0005080; GO:0005509; GO:0005615; GO:0005635; GO:0005737; GO:0008201; GO:0010468; GO:0030154; GO:0030501; GO:0033689; GO:0042802; GO:0043065; GO:0045667; GO:0045669; GO:0045778; GO:0048471; GO:0070207; GO:1903363
OG0003640	Cxam_g18592.t1	Unannotated	#N/A	#N/A
OG0010615	Cxam_g18671.t1	Kelch-like protein 3	161.4	GO:0003779; GO:0003824; GO:0005829; GO:0005856; GO:0006511; GO:0016567; GO:0031463; GO:0050801; GO:0070294; GO:0070936; GO:0072156
OG0000670	Cxam_g18673.t1	Unannotated	#N/A	#N/A
OG0004763	Cxam_g18680.t1	Unannotated	#N/A	#N/A
OG0002171	Cxam_g18693.t1	Tyrosine kinase receptor Cad96Ca (EC 2.7.10.1) (Cadherin-96Ca) (Tyrosine kinase receptor HD-14)	304.3	GO:0004713; GO:0004714; GO:0005509; GO:0005524; GO:0005887; GO:0006468; GO:0007030; GO:0007156; GO:0007169; GO:0008284; GO:0016339; GO:0042060; GO:0043235; GO:0045177; GO:0045792; GO:0090303
OG0000750	Cxam_g18720.t1	Unannotated	#N/A	#N/A
OG0004028	Cxam_g18727.t1	Unannotated	#N/A	#N/A
OG0000626	Cxam_g1873.t1	Peroxinectin A (EC 1.11.1.7)	311.6	GO:0004447; GO:0004601; GO:0005576; GO:0005783; GO:0006955; GO:0006979; GO:0020037; GO:0036393; GO:0042742; GO:0042744
OG0001486	Cxam_g18784.t1	Putative ammonium transporter 3	337.8	GO:0005887; GO:0008519; GO:0072488
OG0004441	Cxam_g1890.t1	RYamide receptor	82.8	GO:0004983; GO:0005886; GO:0016021
OG0008250	Cxam_g18972.t1	Zinc/cadmium resistance protein	168.3	GO:0000324; GO:0000329; GO:0005385; GO:0006882; GO:0016021; GO:0031966; GO:0046686
OG0013912	Cxam_g18974.t1	Unannotated	#N/A	#N/A
OG0001701	Cxam_g18990.t1	C-type mannose receptor 2 (C-type lectin domain family 13 member E) (Endocytic receptor 180) (Macrophage mannose receptor 2) (Urokinase-type plasminogen activator receptor-associated protein) (UPAR-associated protein) (Urokinase receptor-associated protein) (CD antigen CD280)	287.3	GO:0001649; GO:0004888; GO:0005518; GO:0005925; GO:0006897; GO:0016020; GO:0016021; GO:0030246; GO:0030574
OG0013952	Cxam_g19022.t1	Unannotated	#N/A	#N/A
OG0001648	Cxam_g19066.t1	Unannotated	#N/A	#N/A
OG0000292	Cxam_g1914.t1	Unannotated	#N/A	#N/A
OG0000728	Cxam_g1917.t1	Uncharacterized protein PYUK71.03c	82	GO:0005543; GO:0005783; GO:0005789; GO:0005794; GO:0006869; GO:0016021; GO:0031410; GO:0051286; GO:0061817
OG0006916	Cxam_g19208.t1	Unannotated	#N/A	#N/A
OG0005949	Cxam_g19228.t1	Unannotated	#N/A	#N/A
OG0012275	Cxam_g19279.t1	Unannotated	#N/A	#N/A
OG0002813	Cxam_g19442.t1	Unannotated	#N/A	#N/A
OG0004897	Cxam_g19544.t1	Unannotated	#N/A	#N/A
OG0006023	Cxam_g19601.t1	Unannotated	#N/A	#N/A
OG0000133	Cxam_g19608.t1	Telomerase protein component 1 (Telomerase-associated protein 1) (Telomerase protein 1) (p240) (p80 telomerase homolog)	189.9	GO:0000722; GO:0000781; GO:0002039; GO:0003720; GO:0003723; GO:0005524; GO:0005697; GO:0005737; GO:0016363; GO:0019899; GO:0070034; GO:1990904
OG0009544	Cxam_g19623.t1	Unannotated	#N/A	#N/A
OG0002386	Cxam_g19729.t1	Unannotated	#N/A	#N/A
OG0001163	Cxam_g19732.t1	Ultraviolet-B receptor UVR8 (Protein UV-B RESISTANCE 8) (RCC1 domain-containing protein UVR8)	194.9	GO:0000785; GO:0003682; GO:0005085; GO:0005634; GO:0005829; GO:0009411; GO:0009649; GO:0009881; GO:0010224; GO:0018298; GO:0042802; GO:0042803
OG0012552	Cxam_g19743.t1	Unannotated	#N/A	#N/A
OG0001944	Cxam_g19848.t1	RNA-binding protein Musashi homolog 2 (Musashi-2)	161.8	GO:0003723; GO:0005737; GO:0005844; GO:0008266; GO:0048864; GO:1990904
OG0007664	Cxam_g19899.t1	Retrovirus-related Pol polyprotein from transposon TNT 1-94 [Includes: Protease (EC 3.4.23.-); Reverse transcriptase (EC 2.7.7.49); Endonuclease]	89.4	GO:0000943; GO:0003676; GO:0003964; GO:0004190; GO:0004519; GO:0008270; GO:0015074
OG0000126	Cxam_g19905.t1	Neuropilin-1 (A5 antigen) (A5 protein)	114.4	GO:0001525; GO:0005021; GO:0007411; GO:0008201; GO:0009887; GO:0016021; GO:0017154; GO:0019838; GO:0035767; GO:0046872; GO:0048010
OG0002433	Cxam_g19948.t1	Unannotated	#N/A	#N/A
OG0003067	Cxam_g19952.t1	Unannotated	#N/A	#N/A
OG0011118	Cxam_g19987.t1	Unannotated	#N/A	#N/A
OG0005155	Cxam_g20026.t1	Unannotated	#N/A	#N/A
OG0007538	Cxam_g20085.t1	Unannotated	#N/A	#N/A
OG0000027	Cxam_g20111.t1	Transposon Tf2-12 polyprotein (Retrotransposable element Tf2 155 kDa protein)	323.6	GO:0003677; GO:0003723; GO:0003887; GO:0003964; GO:0004190; GO:0004519; GO:0005634; GO:0006310; GO:0015074; GO:0046872
OG0001593	Cxam_g20191.t1	Unannotated	#N/A	#N/A
OG0009822	Cxam_g20279.t1	Unannotated	#N/A	#N/A
OG0010603	Cxam_g20403.t1	Unannotated	#N/A	#N/A
OG0002416	Cxam_g20545.t1	Adhesion G-protein coupled receptor G4 (G-protein coupled receptor 112)	204.5	GO:0004930; GO:0005887; GO:0007166; GO:0007189
OG0006226	Cxam_g20560.t1	Unannotated	#N/A	#N/A
OG0011326	Cxam_g20618.t1	Unannotated	#N/A	#N/A
OG0001487	Cxam_g20697.t1	WD repeat-containing protein 49	201.4	0
OG0004703	Cxam_g20715.t1	Dynein heavy chain 5, axonemal (Axonemal beta dynein heavy chain 5) (mDNAH5) (Ciliary dynein heavy chain 5)	521.2	GO:0003341; GO:0003777; GO:0005524; GO:0005858; GO:0005874; GO:0005930; GO:0007018; GO:0007368; GO:0007507; GO:0008569; GO:0021670; GO:0030286; GO:0030317; GO:0036157; GO:0036158; GO:0045503; GO:0045505; GO:0051959; GO:0060271; GO:0097729
OG0002701	Cxam_g20880.t1	Myotubularin-related protein 1 (Phosphatidylinositol-3,5-bisphosphate 3-phosphatase) (EC 3.1.3.95) (Phosphatidylinositol-3-phosphate phosphatase) (EC 3.1.3.64)	360.5	GO:0004438; GO:0004725; GO:0005737; GO:0005829; GO:0005886; GO:0006661; GO:0042803; GO:0046856; GO:0052629; GO:0060304
OG0005574	Cxam_g20909.t1	Deoxyribodipyrimidine photo-lyase (EC 4.1.99.3) (Cyclobutane pyrimidine dimer photolyase) (CPD photolyase) (DNA photolyase PhrA) (Photoreactivating enzyme PhrA)	501.9	GO:0000719; GO:0003677; GO:0003904; GO:0018298; GO:0071949
OG0000361	Cxam_g21031.t1	Probable RNA-directed DNA polymerase from transposon BS (EC 2.7.7.49) (Reverse transcriptase)	137.1	GO:0003964; GO:0006313
OG0001573	Cxam_g21040.t1	Unannotated	#N/A	#N/A
OG0002478	Cxam_g21060.t1	Cilia- and flagella-associated protein 65 (Coiled-coil domain-containing protein 108)	601.3	GO:0005886; GO:0016021; GO:0031514
OG0003981	Cxam_g2109.t1	Glutathionyl-hydroquinone reductase YqjG (GS-HQR) (EC 1.8.5.7)	438.7	GO:0004364; GO:0005737; GO:0016672
OG0000692	Cxam_g21137.t1	Unannotated	#N/A	#N/A
OG0001109	Cxam_g21291.t1	Glutathione hydrolase 1 proenzyme (EC 3.4.19.13) (Gamma-glutamyltransferase 1) (Gamma-glutamyltranspeptidase 1) (GGT 1) (EC 2.3.2.2) (Leukotriene-C4 hydrolase) (EC 3.4.19.14) (CD antigen CD224) [Cleaved into: Glutathione hydrolase 1 heavy chain; Glutathione hydrolase 1 light chain]	408.7	GO:0000048; GO:0002682; GO:0005886; GO:0006520; GO:0006536; GO:0006749; GO:0006750; GO:0006751; GO:0007283; GO:0016021; GO:0019344; GO:0031179; GO:0031638; GO:0032355; GO:0032496; GO:0034612; GO:0036374; GO:0050727; GO:0102953; GO:0103068
OG0007369	Cxam_g21412.t1	Unannotated	#N/A	#N/A
OG0001637	Cxam_g21414.t1	Unannotated	#N/A	#N/A
OG0007142	Cxam_g21430.t1	Unannotated	#N/A	#N/A
OG0011329	Cxam_g21520.t1	Transcription factor Sox-2 (SRY (sex determining region Y)-box 2)	142.9	GO:0000122; GO:0000981; GO:0003682; GO:0005634; GO:0006355; GO:0007399; GO:0007417; GO:0008283; GO:0021538; GO:0021982; GO:0030154; GO:0030182; GO:0030900; GO:0031101; GO:0043565; GO:0044798; GO:0045165; GO:0045893; GO:0045944; GO:0048592; GO:0048839; GO:0051091; GO:0060119; GO:0071599; GO:1905040
OG0002762	Cxam_g21862.t1	Unannotated	#N/A	#N/A
OG0006506	Cxam_g21970.t1	Unannotated	#N/A	#N/A
OG0003395	Cxam_g22014.t1	Unannotated	#N/A	#N/A
OG0002317	Cxam_g22024.t1	Unannotated	#N/A	#N/A
OG0009518	Cxam_g22025.t1	Unannotated	#N/A	#N/A
OG0002897	Cxam_g22167.t1	Unannotated	#N/A	#N/A
OG0005871	Cxam_g22195.t1	Unannotated	#N/A	#N/A
OG0009003	Cxam_g22295.t1	Unannotated	#N/A	#N/A
OG0001795	Cxam_g22305.t1	Unannotated	#N/A	#N/A
OG0011556	Cxam_g22336.t1	Unannotated	#N/A	#N/A
OG0003868	Cxam_g22387.t1	Probable sodium/metabolite cotransporter BASS4, chloroplastic (Bile acid transporter 4) (Bile acid-sodium symporter family protein 4)	109	GO:0009507; GO:0009941; GO:0016021
OG0001975	Cxam_g22428.t1	Ubiquitin-conjugating enzyme E2 J2 (EC 2.3.2.23) (E2 ubiquitin-conjugating enzyme J2)	284.3	GO:0000209; GO:0005524; GO:0005783; GO:0005789; GO:0006986; GO:0016021; GO:0030433; GO:0061631
OG0006842	Cxam_g22548.t1	Ras-related protein Rab-32B	84	GO:0003924; GO:0005525; GO:0005802; GO:0006886; GO:0016192; GO:0031982; GO:0032482
OG0008669	Cxam_g22591.t1	Unannotated	#N/A	#N/A
OG0003095	Cxam_g22671.t1	Unannotated	#N/A	#N/A
OG0001521	Cxam_g22793.t1	Unannotated	#N/A	#N/A
OG0005068	Cxam_g22976.t1	Unannotated	#N/A	#N/A
OG0000953	Cxam_g22997.t1	Arf-GAP with coiled-coil, ANK repeat and PH domain-containing protein 3 (Centaurin-beta-5) (Cnt-b5)	149.4	GO:0001764; GO:0005096; GO:0010975; GO:0030426; GO:0046872
OG0006091	Cxam_g23223.t1	Calmodulin (CaM)	93.2	GO:0005509; GO:0005737; GO:0019904
OG0002016	Cxam_g23265.t1	Neurogenic differentiation factor 1 (NeuroD1)	54.7	GO:0003677; GO:0005634; GO:0005737; GO:0006355; GO:0046982; GO:0048666
OG0002168	Cxam_g23326.t1	Unannotated	#N/A	#N/A
OG0006866	Cxam_g23404.t1	Unannotated	#N/A	#N/A
OG0008127	Cxam_g23459.t1	Unannotated	#N/A	#N/A
OG0004131	Cxam_g23509.t1	Uncharacterized oxidoreductase SP_1686 (EC 1.-.-.-)	82.4	GO:0016491
OG0012201	Cxam_g23515.t1	Probable assembly chaperone of rpl4	145.6	GO:0005634; GO:0005730; GO:0005737; GO:0042254
OG0011205	Cxam_g23534.t1	MutS protein homolog 5	186	GO:0000795; GO:0003684; GO:0005524; GO:0005654; GO:0006298; GO:0007127; GO:0007129; GO:0007131; GO:0007292; GO:0008094; GO:0030983; GO:0032300; GO:0045143; GO:0051026
OG0011599	Cxam_g23591.t1	Unannotated	#N/A	#N/A
OG0004218	Cxam_g23679.t1	Unannotated	#N/A	#N/A
OG0010617	Cxam_g2385.t1	Uracil phosphoribosyltransferase (EC 2.4.2.9) (UMP pyrophosphorylase) (UPRTase)	287.3	GO:0000287; GO:0004845; GO:0005525; GO:0006223; GO:0009116; GO:0044206
OG0002515	Cxam_g23994.t1	Unannotated	#N/A	#N/A
OG0011635	Cxam_g23996.t1	Unannotated	#N/A	#N/A
OG0001336	Cxam_g24016.t1	D(1) dopamine receptor (Dopamine D1 receptor)	96.7	GO:0004930; GO:0005886; GO:0016021
OG0005906	Cxam_g24042.t1	Unannotated	#N/A	#N/A
OG0006288	Cxam_g24165.t1	Kinesin-like protein KIN-14E (Kinesin-like calmodulin-binding protein) (Protein ZWICHEL)	154.5	GO:0001578; GO:0003777; GO:0005509; GO:0005516; GO:0005524; GO:0005856; GO:0005871; GO:0005874; GO:0007018; GO:0008017; GO:0008569; GO:0009524; GO:0010091; GO:0016491; GO:0016887; GO:0019901; GO:0042803; GO:0043531; GO:0043622; GO:0048629; GO:0051015; GO:0055028; GO:0072686
OG0002853	Cxam_g24265.t1	Unannotated	#N/A	#N/A
OG0000405	Cxam_g24267.t1	Unannotated	#N/A	#N/A
OG0010722	Cxam_g24294.t1	Unannotated	#N/A	#N/A
OG0010293	Cxam_g24299.t1	Unannotated	#N/A	#N/A
OG0006516	Cxam_g24444.t1	Unannotated	#N/A	#N/A
OG0012399	Cxam_g24674.t1	Unannotated	#N/A	#N/A
OG0005703	Cxam_g24915.t1	Unannotated	#N/A	#N/A
OG0003674	Cxam_g24927.t1	Gamma-aminobutyric acid receptor subunit beta-like (GABA(A) receptor)	142.9	GO:0004890; GO:0005886; GO:0005887; GO:0007165; GO:0007268; GO:0022851; GO:0030054; GO:0034220; GO:0034707; GO:0042391; GO:0043005; GO:0045202; GO:0045211; GO:0050877; GO:1902711
OG0007627	Cxam_g25094.t1	Unannotated	#N/A	#N/A
OG0001616	Cxam_g25171.t1	Melanopsin (Opsin-4)	56.6	GO:0005502; GO:0005887; GO:0007186; GO:0007601; GO:0007602; GO:0008020; GO:0016021; GO:0018298; GO:0042752; GO:0048511; GO:0071482; GO:0097381
OG0005250	Cxam_g25182.t1	Unannotated	#N/A	#N/A
OG0005846	Cxam_g25213.t1	Unannotated	#N/A	#N/A
OG0013497	Cxam_g25275.t1	Potassium voltage-gated channel subfamily A member 1 (MBK1) (MKI) (Voltage-gated potassium channel subunit Kv1.1)	312.4	GO:0001964; GO:0005249; GO:0005251; GO:0005783; GO:0005829; GO:0005887; GO:0006937; GO:0007405; GO:0007420; GO:0008076; GO:0009986; GO:0010644; GO:0010960; GO:0016021; GO:0016324; GO:0019228; GO:0021766; GO:0023041; GO:0030054; GO:0030424; GO:0030425; GO:0031410; GO:0033270; GO:0034613; GO:0034705; GO:0042391; GO:0042734; GO:0043025; GO:0043204; GO:0043679; GO:0044224; GO:0044305; GO:0045202; GO:…
OG0000089	Cxam_g25279.t1	THAP domain-containing protein 11	79.7	GO:0000978; GO:0001227; GO:0003677; GO:0005654; GO:0005737; GO:0008270; GO:0045171
OG0002139	Cxam_g25281.t1	Collagen alpha-1(XII) chain (Fibrochimerin)	84	GO:0003429; GO:0005595; GO:0005615; GO:0007155; GO:0030199; GO:0031012; GO:0035987
OG0003227	Cxam_g25285.t1	Nuclear receptor subfamily 2 group E member 1 (Nuclear receptor TLX) (Protein tailless homolog) (Tll) (hTll)	151.8	GO:0000981; GO:0001227; GO:0001228; GO:0001662; GO:0002118; GO:0003707; GO:0005654; GO:0006367; GO:0007399; GO:0007601; GO:0008270; GO:0021542; GO:0021764; GO:0021772; GO:0021819; GO:0021872; GO:0021895; GO:0021960; GO:0030198; GO:0035019; GO:0035176; GO:0042826; GO:0043066; GO:0043565; GO:0045165; GO:0045665; GO:0045766; GO:0045787; GO:0048712; GO:0048814; GO:0060041; GO:0060164; GO:0060291; GO:…
OG0003386	Cxam_g25415.t1	Unannotated	#N/A	#N/A
OG0003219	Cxam_g25503.t1	Unannotated	#N/A	#N/A
OG0007604	Cxam_g25523.t1	Unannotated	#N/A	#N/A
OG0010497	Cxam_g25846.t1	Unannotated	#N/A	#N/A
OG0013752	Cxam_g25847.t1	Trace amine-associated receptor 7e (TaR-7e) (Trace amine receptor 7e) (Trace amine receptor 14) (TaR-14)	67	GO:0001594; GO:0005886; GO:0016021
OG0009411	Cxam_g25865.t1	Unannotated	#N/A	#N/A
OG0011465	Cxam_g25867.t1	TBC1 domain family member 2B	136	GO:0005096; GO:0005623; GO:0006886; GO:0017137; GO:0090630
OG0003062	Cxam_g25919.t1	Unannotated	#N/A	#N/A
OG0008225	Cxam_g26000.t1	Unannotated	#N/A	#N/A
OG0008346	Cxam_g26033.t1	Unannotated	#N/A	#N/A
OG0005890	Cxam_g26091.t1	Unannotated	#N/A	#N/A
OG0009761	Cxam_g26631.t1	Unannotated	#N/A	#N/A
OG0001133	Cxam_g26716.t1	Demethylrebeccamycin-D-glucose O-methyltransferase (EC 2.1.1.164) (Rebeccamycin O-methyltransferase) (Rebeccamycin sugar 4'-O-methyltransferase RebM)	68.6	GO:0102082
OG0010707	Cxam_g26972.t1	Unannotated	#N/A	#N/A
OG0003707	Cxam_g27051.t1	Unannotated	#N/A	#N/A
OG0000473	Cxam_g27193.t1	Unannotated	#N/A	#N/A
OG0011658	Cxam_g27282.t1	CMP-sialic acid transporter 2 (CMP-SA-Tr 2) (CMP-Sia-Tr 2) (CMP-sialic acid transporter-like protein 2)	94.7	GO:0000139; GO:0008643; GO:0015165; GO:0016021
OG0001694	Cxam_g27291.t1	Ras-specific guanine nucleotide-releasing factor RalGPS1 (Ral GEF with PH domain and SH3-binding motif 1) (RalA exchange factor RalGPS1)	111.7	GO:0005085; GO:0005737; GO:0005886; GO:0007264; GO:0032485
OG0008787	Cxam_g27327.t1	Potassium voltage-gated channel protein Shaker (Protein minisleep)	315.1	GO:0001508; GO:0005249; GO:0005251; GO:0006813; GO:0007611; GO:0007619; GO:0007637; GO:0008076; GO:0008345; GO:0009584; GO:0016021; GO:0022843; GO:0030431; GO:0034765; GO:0045187; GO:0045838; GO:0045938; GO:0048047; GO:0048150; GO:0048675; GO:0050909; GO:0051260; GO:0060025; GO:0071805; GO:1903351
OG0007507	Cxam_g2734.t1	Unannotated	#N/A	#N/A
OG0004934	Cxam_g27363.t1	Unannotated	#N/A	#N/A
OG0008309	Cxam_g27438.t1	Unannotated	#N/A	#N/A
OG0009800	Cxam_g27446.t1	Unannotated	#N/A	#N/A
OG0006394	Cxam_g27447.t1	Unannotated	#N/A	#N/A
OG0013903	Cxam_g27547.t1	Unannotated	#N/A	#N/A
OG0001001	Cxam_g27582.t1	Unannotated	#N/A	#N/A
OG0000936	Cxam_g27649.t1	Unannotated	#N/A	#N/A
OG0001932	Cxam_g27674.t1	Unannotated	#N/A	#N/A
OG0000118	Cxam_g27684.t1	Kinesin-like protein KIF3B (HH0048) (Microtubule plus end-directed kinesin motor 3B) [Cleaved into: Kinesin-like protein KIF3B, N-terminally processed]	199.1	GO:0003777; GO:0005524; GO:0005813; GO:0005819; GO:0005829; GO:0005871; GO:0005873; GO:0005874; GO:0005929; GO:0006890; GO:0007018; GO:0007052; GO:0007100; GO:0007368; GO:0008017; GO:0008089; GO:0008574; GO:0015630; GO:0016020; GO:0016887; GO:0016939; GO:0017048; GO:0019886; GO:0030496; GO:0032467; GO:0035735; GO:0070062; GO:0072383; GO:0090307; GO:0097542; GO:0120170; GO:1904115
OG0006599	Cxam_g27782.t1	Palmitoyltransferase PFA3 (EC 2.3.1.225) (Protein fatty acyltransferase 3)	57	GO:0000329; GO:0016021; GO:0018345; GO:0019706; GO:0042144
OG0010326	Cxam_g27801.t1	Probable ATP-dependent RNA helicase DDX41 (EC 3.6.4.13) (DEAD box protein 41)	250	GO:0000398; GO:0003677; GO:0003723; GO:0004386; GO:0005524; GO:0005634; GO:0005783; GO:0008283; GO:0030154; GO:0035458; GO:0045944; GO:0046872; GO:0051607; GO:0071013
OG0000644	Cxam_g27869.t1	Neurotactin	195.7	GO:0005615; GO:0005737; GO:0005886; GO:0007155; GO:0007409; GO:0007411; GO:0007413; GO:0007417; GO:0016021; GO:0016323; GO:0052689
OG0001240	Cxam_g27885.t1	Unannotated	#N/A	#N/A
OG0003836	Cxam_g27918.t1	Unannotated	#N/A	#N/A
OG0012297	Cxam_g28001.t1	Unannotated	#N/A	#N/A
OG0001621	Cxam_g28010.t2	Endopolyphosphatase (EC 3.6.1.10)	114.4	GO:0000298; GO:0000329; GO:0004309; GO:0005737; GO:0006112; GO:0006797; GO:0006798; GO:0016021
OG0002435	Cxam_g28014.t1	Unannotated	#N/A	#N/A
OG0007267	Cxam_g28061.t1	Unannotated	#N/A	#N/A
OG0005830	Cxam_g28200.t1	C2 domain-containing protein 3	90.1	GO:0001701; GO:0001947; GO:0005813; GO:0005814; GO:0005829; GO:0007420; GO:0008589; GO:0016485; GO:0021915; GO:0021997; GO:0030162; GO:0034451; GO:0036064; GO:0042733; GO:0061511; GO:0071539; GO:0097711; GO:1905515
OG0001541	Cxam_g2838.t1	Unannotated	#N/A	#N/A
OG0015218	Cxam_g28423.t1	Chromosome-partitioning protein ParB	259.2	GO:0003677; GO:0005737; GO:0007059
OG0006238	Cxam_g28594.t1	5-hydroxytryptamine receptor 1F (5-HT-1F) (5-HT1F) (Serotonin receptor 1F)	91.3	GO:0004930; GO:0004993; GO:0005886; GO:0005887; GO:0007186; GO:0007187; GO:0007193; GO:0007268; GO:0030425; GO:0030594; GO:0051378
OG0002382	Cxam_g28607.t1	Unannotated	#N/A	#N/A
OG0012246	Cxam_g28611.t1	Unannotated	#N/A	#N/A
OG0002444	Cxam_g28638.t1	Unannotated	#N/A	#N/A
OG0000003	Cxam_g28664.t1	Transposon Ty3-G Gag-Pol polyprotein (Gag3-Pol3) (Transposon Ty3-1 TYA-TYB polyprotein) [Cleaved into: Capsid protein (CA) (p24); Spacer peptide p3; Nucleocapsid protein p11 (NC); Ty3 protease (PR) (EC 3.4.23.-) (p16); Spacer peptide J; Reverse transcriptase/ribonuclease H (RT) (RT-RH) (EC 2.7.7.49) (EC 2.7.7.7) (EC 3.1.26.4) (p55); Integrase p61 (IN); Integrase p58 (IN)]	289.3	GO:0000943; GO:0003677; GO:0003723; GO:0003887; GO:0003964; GO:0004190; GO:0004523; GO:0004540; GO:0005524; GO:0005634; GO:0005737; GO:0006310; GO:0008233; GO:0008270; GO:0015074; GO:0032197
OG0006540	Cxam_g28864.t1	Unannotated	#N/A	#N/A
OG0006380	Cxam_g29016.t1	Unannotated	#N/A	#N/A
OG0007066	Cxam_g29118.t1	Unannotated	#N/A	#N/A
OG0010351	Cxam_g29159.t1	Unannotated	#N/A	#N/A
OG0006258	Cxam_g29180.t1	Unannotated	#N/A	#N/A
OG0012242	Cxam_g29313.t1	Transcription factor SOX-8	126.3	GO:0000979; GO:0000981; GO:0001228; GO:0001649; GO:0001701; GO:0001755; GO:0002009; GO:0003677; GO:0003700; GO:0005634; GO:0005737; GO:0007165; GO:0007283; GO:0007417; GO:0007422; GO:0008134; GO:0008584; GO:0010628; GO:0010817; GO:0014015; GO:0033690; GO:0035914; GO:0043066; GO:0043565; GO:0044798; GO:0045165; GO:0045444; GO:0045662; GO:0045892; GO:0045893; GO:0045944; GO:0046533; GO:0046982; GO:…
OG0000548	Cxam_g29759.t1	Probable RNA-directed DNA polymerase from transposon X-element (EC 2.7.7.49) (Reverse transcriptase)	80.5	GO:0003964; GO:0006313
OG0003192	Cxam_g29904.t1	Unannotated	#N/A	#N/A
OG0006773	Cxam_g29939.t1	Unannotated	#N/A	#N/A
OG0013941	Cxam_g30028.t1	Unannotated	#N/A	#N/A
OG0010733	Cxam_g3017.t1	Unannotated	#N/A	#N/A
OG0006578	Cxam_g30189.t1	Unannotated	#N/A	#N/A
OG0012478	Cxam_g30216.t1	Unannotated	#N/A	#N/A
OG0010478	Cxam_g30255.t1	Unannotated	#N/A	#N/A
OG0012561	Cxam_g30332.t1	Unannotated	#N/A	#N/A
OG0003818	Cxam_g30348.t1	5-hydroxytryptamine receptor 2A (5-HT-2) (5-HT-2A) (Serotonin receptor 2A)	73.6	GO:0004930; GO:0004993; GO:0005887; GO:0005901; GO:0007187; GO:0007200; GO:0007202; GO:0007268; GO:0007610; GO:0010513; GO:0014065; GO:0030424; GO:0030425; GO:0030594; GO:0031410; GO:0033674; GO:0042493; GO:0044380; GO:0045600; GO:0045821; GO:0050731; GO:0051209; GO:0051378; GO:0070374; GO:0071886
OG0008564	Cxam_g30392.t1	Unannotated	#N/A	#N/A
OG0004185	Cxam_g30622.t1	Unannotated	#N/A	#N/A
OG0005161	Cxam_g30642.t1	Unannotated	#N/A	#N/A
OG0011237	Cxam_g30720.t1	Kelch-like ECH-associated protein 1 (Cytosolic inhibitor of Nrf2) (INrf2)	156	GO:0001701; GO:0005654; GO:0005737; GO:0005783; GO:0005815; GO:0005829; GO:0005884; GO:0008134; GO:0010499; GO:0016567; GO:0030496; GO:0031463; GO:0042803; GO:0042994; GO:0045604; GO:0071353; GO:0097718
OG0008602	Cxam_g30895.t1	Unannotated	#N/A	#N/A
OG0000112	Cxam_g30899.t1	Universal stress protein Slr1101 (USP Slr1101)	58.9	0
OG0012419	Cxam_g30912.t1	Transcription factor SOX-4	120.2	GO:0000976; GO:0000978; GO:0000981; GO:0001228; GO:0001501; GO:0001666; GO:0001841; GO:0002328; GO:0003183; GO:0003211; GO:0003215; GO:0003289; GO:0003357; GO:0003700; GO:0003713; GO:0005634; GO:0005654; GO:0005737; GO:0005739; GO:0006355; GO:0006977; GO:0007507; GO:0008284; GO:0008285; GO:0014009; GO:0021510; GO:0021522; GO:0021782; GO:0030154; GO:0030217; GO:0031018; GO:0031397; GO:0031647; GO:…
OG0002093	Cxam_g3110.t1	Heterogeneous nuclear ribonucleoprotein A1, A2/B1 homolog	62.4	GO:0003723; GO:0005634
OG0011476	Cxam_g3180.t1	Unannotated	#N/A	#N/A
OG0009565	Cxam_g3189.t1	Unannotated	#N/A	#N/A
OG0001721	Cxam_g3460.t1	2,3-bisphosphoglycerate-independent phosphoglycerate mutase (BPG-independent PGAM) (Phosphoglyceromutase) (iPGM) (EC 5.4.2.12)	882.5	GO:0005737; GO:0006007; GO:0006096; GO:0030145; GO:0046537
OG0009603	Cxam_g3464.t1	Vi polysaccharide biosynthesis protein VipA/TviB (EC 1.1.1.-)	513.1	GO:0016616; GO:0016628; GO:0045227; GO:0051287
OG0008706	Cxam_g3570.t1	Unannotated	#N/A	#N/A
OG0011274	Cxam_g358.t1	Probable serine incorporator	264.6	GO:0005789; GO:0008654; GO:0016021
OG0006402	Cxam_g3597.t1	Sodium/calcium exchanger 2 (Na(+)/Ca(2+)-exchange protein 2) (Solute carrier family 8 member 2)	328.2	GO:0005432; GO:0005516; GO:0005739; GO:0005874; GO:0005886; GO:0005887; GO:0006814; GO:0006874; GO:0007154; GO:0007612; GO:0007613; GO:0016323; GO:0032592; GO:0035725; GO:0042995; GO:0043025; GO:0043197; GO:0046872; GO:0048172; GO:0060291; GO:0060402; GO:0070588; GO:0098703; GO:0098794; GO:0099055; GO:1905060; GO:1990034
OG0002756	Cxam_g4103.t1	Inositol 2-dehydrogenase (EC 1.1.1.18) (Myo-inositol 2-dehydrogenase) (MI-dehydrogenase)	301.2	GO:0050112
OG0003823	Cxam_g42.t1	Dynein regulatory complex protein 10 (IQ domain-containing protein D)	167.5	GO:0005737; GO:0005856; GO:0031514
OG0011301	Cxam_g44.t1	Unannotated	#N/A	#N/A
OG0008128	Cxam_g4553.t1	Unannotated	#N/A	#N/A
OG0006812	Cxam_g4654.t1	Cation-independent mannose-6-phosphate receptor (CI Man-6-P receptor) (CI-MPR) (M6PR) (300 kDa mannose 6-phosphate receptor) (MPR 300) (Insulin-like growth factor 2 receptor) (Insulin-like growth factor II receptor) (IGF-II receptor) (CD antigen CD222)	60.5	GO:0001965; GO:0001972; GO:0005520; GO:0005537; GO:0005641; GO:0005765; GO:0005769; GO:0005770; GO:0005794; GO:0005802; GO:0005886; GO:0006892; GO:0007041; GO:0009986; GO:0016021; GO:0030136; GO:0030139; GO:0030140; GO:0031995; GO:0032526; GO:0036143; GO:0038023; GO:0043065; GO:0048471; GO:0051219
OG0004132	Cxam_g4680.t1	Elongation factor 1-delta (EF-1-delta)	151.8	GO:0001650; GO:0003677; GO:0003746; GO:0005783; GO:0005829; GO:0005853; GO:0071479
OG0000012	Cxam_g4758.t1	Transposon TX1 uncharacterized 149 kDa protein (ORF 2)	100.5	0
OG0010729	Cxam_g5152.t1	Unannotated	#N/A	#N/A
OG0006280	Cxam_g5227.t1	Unannotated	#N/A	#N/A
OG0001200	Cxam_g5244.t1	Ephrin type-A receptor 2 (EC 2.7.10.1) (Epithelial cell kinase) (Tyrosine-protein kinase receptor ECK)	230.7	GO:0001501; GO:0001570; GO:0001618; GO:0001649; GO:0002043; GO:0004714; GO:0005005; GO:0005524; GO:0005886; GO:0005887; GO:0005925; GO:0006954; GO:0007155; GO:0007169; GO:0007275; GO:0007411; GO:0008630; GO:0009986; GO:0010591; GO:0014028; GO:0016477; GO:0016525; GO:0021915; GO:0030027; GO:0030216; GO:0030316; GO:0031256; GO:0031258; GO:0032587; GO:0032682; GO:0033598; GO:0033628; GO:0036342; GO:…
OG0007322	Cxam_g5647.t1	Sex-determining region Y protein (Testis-determining factor)	114	GO:0003677; GO:0003700; GO:0005516; GO:0005634; GO:0005737; GO:0007548; GO:0016607; GO:0030154; GO:0030238
OG0010237	Cxam_g5698.t1	Unannotated	#N/A	#N/A
OG0011256	Cxam_g5699.t1	Unannotated	#N/A	#N/A
OG0007420	Cxam_g5717.t1	Unannotated	#N/A	#N/A
OG0000274	Cxam_g5754.t1	ATP-binding cassette sub-family A member 1 (ATP-binding cassette transporter 1) (ABC-1) (ATP-binding cassette 1) (Cholesterol efflux regulatory protein)	422.9	GO:0005102; GO:0005319; GO:0005524; GO:0005543; GO:0005548; GO:0005789; GO:0005794; GO:0005886; GO:0005887; GO:0006497; GO:0006869; GO:0006911; GO:0007040; GO:0007186; GO:0007189; GO:0007584; GO:0008035; GO:0008203; GO:0008509; GO:0009897; GO:0010745; GO:0010875; GO:0010887; GO:0015485; GO:0016197; GO:0016887; GO:0017127; GO:0019216; GO:0019905; GO:0030139; GO:0031267; GO:0032367; GO:0032489; GO:…
OG0000523	Cxam_g5867.t1	Beta-secretase 1 (EC 3.4.23.46) (Beta-site amyloid precursor protein cleaving enzyme 1) (Beta-site APP cleaving enzyme 1) (Memapsin-2) (Membrane-associated aspartic protease 2)	181.8	GO:0001540; GO:0004175; GO:0004190; GO:0005764; GO:0005768; GO:0005769; GO:0005770; GO:0005771; GO:0005783; GO:0005794; GO:0005802; GO:0005887; GO:0006508; GO:0006509; GO:0009986; GO:0016020; GO:0019899; GO:0030163; GO:0030424; GO:0030659; GO:0043525; GO:0045121; GO:0050435; GO:0055037; GO:0098686; GO:0098793; GO:2000300
OG0001496	Cxam_g6026.t1	Unannotated	#N/A	#N/A
OG0006967	Cxam_g6058.t1	Unannotated	#N/A	#N/A
OG0004529	Cxam_g6060.t1	Unannotated	#N/A	#N/A
OG0001364	Cxam_g6144.t1	Unannotated	#N/A	#N/A
OG0009371	Cxam_g6559.t1	Unannotated	#N/A	#N/A
OG0000011	Cxam_g6625.t1	Craniofacial development protein 2 (p97 bucentaur protein)	173.7	GO:0005634; GO:0005737
OG0005653	Cxam_g6635.t1	A disintegrin and metalloproteinase with thrombospondin motifs 17 (ADAM-TS 17) (ADAM-TS17) (ADAMTS-17) (EC 3.4.24.-)	267.3	GO:0003676; GO:0004222; GO:0005576; GO:0046872
OG0000028	Cxam_g6707.t1	Potassium voltage-gated channel subfamily H member 4 (Brain-specific eag-like channel 2) (BEC2) (Ether-a-go-go-like potassium channel 1) (ELK channel 1) (rElk1) (Voltage-gated potassium channel subunit Kv12.3)	76.3	GO:0005249; GO:0005887; GO:0034765; GO:0042391; GO:0071805
OG0002507	Cxam_g6944.t1	Unannotated	#N/A	#N/A
OG0005863	Cxam_g7044.t1	Unannotated	#N/A	#N/A
OG0005608	Cxam_g7050.t1	Unannotated	#N/A	#N/A
OG0004149	Cxam_g7066.t1	Unannotated	#N/A	#N/A
OG0002276	Cxam_g7224.t1	Gelation factor (Actin-binding protein 120) (ABP-120)	56.2	GO:0001891; GO:0005737; GO:0005886; GO:0005938; GO:0006909; GO:0006972; GO:0016477; GO:0030032; GO:0030036; GO:0030587; GO:0030864; GO:0031012; GO:0031143; GO:0031252; GO:0031269; GO:0042331; GO:0042803; GO:0043052; GO:0043327; GO:0048870; GO:0051015; GO:0051591; GO:0051764; GO:0061802; GO:0061803; GO:0070685; GO:0097575
OG0006456	Cxam_g7289.t1	Unannotated	#N/A	#N/A
OG0004621	Cxam_g7302.t1	Protein dispatched	102.8	GO:0005886; GO:0006887; GO:0007224; GO:0007280; GO:0007367; GO:0016020; GO:0016021; GO:0035222; GO:0045880
OG0000683	Cxam_g7305.t1	Unannotated	#N/A	#N/A
OG0002454	Cxam_g7315.t1	Lipopolysaccharide cholinephosphotransferase LicD (EC 2.7.8.-)	63.9	GO:0009103; GO:0016740
OG0000975	Cxam_g7319.t1	Glutamate receptor ionotropic, NMDA 3A (GluN3A) (Glutamate receptor chi-1) (N-methyl-D-aspartate receptor) (N-methyl-D-aspartate receptor subtype 3A) (NMDAR3A) (NR3A) (NMDAR-L) (NMDAR-L1)	158.3	GO:0004970; GO:0004972; GO:0005886; GO:0006816; GO:0016594; GO:0017146; GO:0030054; GO:0035235; GO:0042165; GO:0045211; GO:0048511; GO:0051721; GO:0098978; GO:0099061
OG0002426	Cxam_g7437.t1	Unannotated	#N/A	#N/A
OG0006843	Cxam_g7531.t1	Formin-H (Diaphanous-related formin dia2) (dDia2)	165.2	GO:0000902; GO:0005522; GO:0005938; GO:0015629; GO:0017049; GO:0030175; GO:0030838; GO:0031268; GO:0031589; GO:0045010; GO:0046847; GO:0048870; GO:0051015; GO:0051638
OG0001568	Cxam_g7708.t1	Zinc metalloproteinase nas-13 (EC 3.4.24.-) (Nematode astacin 13)	177.2	GO:0004222; GO:0005576; GO:0008270
OG0010467	Cxam_g7709.t1	Counting factor associated protein D	222.2	GO:0004197; GO:0005576; GO:0005615; GO:0005764; GO:0030435; GO:0031288; GO:0031410; GO:0051603; GO:0072659; GO:1903665; GO:1903669
OG0004954	Cxam_g7781.t1	Unannotated	#N/A	#N/A
OG0009813	Cxam_g7804.t1	Unannotated	#N/A	#N/A
OG0000729	Cxam_g7860.t1	Leucine-rich repeat serine/threonine-protein kinase 1 (EC 2.7.11.1)	224.6	GO:0004674; GO:0005524; GO:0005525; GO:0005739; GO:0005829; GO:0036035; GO:0042802; GO:0045453; GO:0046872; GO:0050731; GO:0050732; GO:0090263; GO:1902533
OG0006309	Cxam_g7879.t1	Unannotated	#N/A	#N/A
OG0006800	Cxam_g7890.t1	Protein boule-like	88.2	GO:0003730; GO:0005737; GO:0007275; GO:0007281; GO:0007283; GO:0008494; GO:0045948; GO:0051321; GO:0070935
OG0009450	Cxam_g7919.t1	Unannotated	#N/A	#N/A
OG0001741	Cxam_g7921.t1	Disintegrin and metalloproteinase domain-containing protein 33 (ADAM 33) (EC 3.4.24.-)	110.9	GO:0004222; GO:0006508; GO:0008270; GO:0016021; GO:0042035; GO:0042127
OG0009374	Cxam_g7956.t1	Rho GTPase-activating protein 100F (RhoGAP-100F) (Synapse defective protein 1 homolog) (Protein syd-1 homolog)	70.5	GO:0005096; GO:0007266; GO:0007416; GO:0031594; GO:0045467; GO:0048786; GO:0048789; GO:0048790; GO:0048846; GO:0090630; GO:0097479; GO:0098831; GO:1990709
OG0003642	Cxam_g807.t1	NADH-quinone oxidoreductase subunit C (EC 7.1.1.-) (NADH dehydrogenase I subunit C) (NDH-1 subunit C)	334	GO:0005886; GO:0008137; GO:0048038; GO:0050136
OG0001414	Cxam_g8255.t1	Unannotated	#N/A	#N/A
OG0006134	Cxam_g8375.t1	Unannotated	#N/A	#N/A
OG0000067	Cxam_g8522.t1	Probable RNA-directed DNA polymerase from transposon BS (EC 2.7.7.49) (Reverse transcriptase)	124	GO:0003964; GO:0006313
OG0005056	Cxam_g8593.t1	Unannotated	#N/A	#N/A
OG0000833	Cxam_g8619.t1	Probable serine/threonine-protein kinase DDB_G0271682 (EC 2.7.11.1)	117.5	GO:0004674; GO:0005524
OG0003997	Cxam_g8856.t1	Potassium voltage-gated channel protein Shaw (Shaw2)	134	GO:0005249; GO:0005251; GO:0005886; GO:0006813; GO:0008076; GO:0016021; GO:0022843; GO:0030424; GO:0030431; GO:0032590; GO:0032809; GO:0034765; GO:0043025; GO:0051260; GO:0071805
OG0008020	Cxam_g9088.t1	Unannotated	#N/A	#N/A
OG0011253	Cxam_g9099.t1	Unannotated	#N/A	#N/A
OG0007271	Cxam_g9147.t1	Endosome-associated-trafficking regulator 1 (Serologically defined colon cancer antigen 3 homolog)	58.5	GO:0005769; GO:0005813; GO:0007049; GO:0030030; GO:0030496; GO:0036064; GO:0045724; GO:0051301; GO:0055037; GO:1903566
OG0000590	Cxam_g9343.t1	Unannotated	#N/A	#N/A
OG0005659	Cxam_g9399.t1	Ribose-phosphate pyrophosphokinase 3, mitochondrial (EC 2.7.6.1) (Phosphoribosyl pyrophosphate synthase 3)	224.6	GO:0000287; GO:0004749; GO:0005524; GO:0005739; GO:0009116; GO:0009165; GO:0016301
OG0004200	Cxam_g9447.t1	G2/mitotic-specific cyclin-B3	260	GO:0000079; GO:0000278; GO:0000307; GO:0005634; GO:0005737; GO:0005813; GO:0006468; GO:0007088; GO:0008284; GO:0010389; GO:0016538; GO:0019901; GO:0045787; GO:0051301
OG0005693	Cxam_g9448.t1	Unannotated	#N/A	#N/A
OG0007442	Cxam_g9629.t1	Unannotated	#N/A	#N/A
OG0001102	Cxam_g9632.t1	Glycerophosphodiester phosphodiesterase (Glycerophosphoryl diester phosphodiesterase) (EC 3.1.4.46)	88.6	GO:0006071; GO:0006629; GO:0008889; GO:0046872
OG0001995	Cxam_g9635.t1	Unannotated	#N/A	#N/A
OG0003606	Cxam_g9819.t1	Anoctamin-10 (Transmembrane protein 16K)	226.5	GO:0005227; GO:0005229; GO:0005886; GO:0006812; GO:0006821; GO:0016020; GO:0016021; GO:0034220
OG0007485	Cxam_g9829.t1	V-type proton ATPase 21 kDa proteolipid subunit (V-ATPase 21 kDa proteolipid subunit) (Vacuolar proton pump 21 kDa proteolipid subunit) (hATPL)	60.5	GO:0005215; GO:0005774; GO:0008286; GO:0010008; GO:0015991; GO:0016021; GO:0016241; GO:0030670; GO:0033179; GO:0033572; GO:0034220; GO:0046961; GO:1902600
OG0006592	Cxam_g9850.t1	Unannotated	#N/A	#N/A
OG0003408	Cxam_g9852.t1	Solute carrier family 15 member 4 (Peptide transporter 4)	263.1	GO:0005290; GO:0015031; GO:0015333; GO:0015817; GO:0016021; GO:0035673; GO:1904680
OG0002466	Cxam_g9863.t1	Unannotated	#N/A	#N/A
OG0000081	Cxam_g9977.t1	Unannotated	#N/A	#N/A
OG0003567	Cxam_g9991.t1	GLIPR1-like protein 1	122.5	GO:0001669; GO:0005615; GO:0005886; GO:0007338; GO:0031225; GO:0045121
OG0006835	CxamHS_DN100201_c1_g1::TRINITY_DN100201_c1_g1_i1::g.576424::m.576424	cAMP-dependent protein kinase type II-alpha regulatory subunit	60.1	GO:0004862; GO:0005737; GO:0005813; GO:0005829; GO:0005886; GO:0005952; GO:0008603; GO:0019904; GO:0019934; GO:0030315; GO:0030552; GO:0031588; GO:0031625; GO:0031698; GO:0032991; GO:0034236; GO:0036094; GO:0042803; GO:0044853; GO:0045202; GO:0045859; GO:0047555; GO:0048471; GO:0050804; GO:0051291; GO:0098978; GO:2000480
OG0002968	CxamHS_DN100297_c0_g1::TRINITY_DN100297_c0_g1_i1::g.323538::m.323538	Glyoxal reductase (GR) (EC 1.1.1.-) (Methylglyoxal reductase) (EC 1.1.1.283)	252.7	GO:0043892
OG0007053	CxamHS_DN100457_c0_g1::TRINITY_DN100457_c0_g1_i1::g.659080::m.659080	Unannotated	#N/A	#N/A
OG0003980	CxamHS_DN100512_c0_g2::TRINITY_DN100512_c0_g2_i4::g.762324::m.762324	Unannotated	#N/A	#N/A
OG0002311	CxamHS_DN100642_c0_g1::TRINITY_DN100642_c0_g1_i1::g.513484::m.513484	Unannotated	#N/A	#N/A
OG0001684	CxamHS_DN101072_c0_g1::TRINITY_DN101072_c0_g1_i3::g.459947::m.459947	THO complex subunit 2 (Tho2)	251.9	GO:0000347; GO:0003723; GO:0006397; GO:0006406; GO:0008380; GO:0016607; GO:0048666; GO:0048699
OG0000766	CxamHS_DN101162_c0_g1::TRINITY_DN101162_c0_g1_i1::g.383464::m.383464	Capsule biosynthesis protein CapA	116.7	GO:0005886; GO:0009405; GO:0016021; GO:0045227
OG0006942	CxamHS_DN101184_c0_g1::TRINITY_DN101184_c0_g1_i1::g.383538::m.383538	Protein disulfide isomerase-like 2-2 (OsPDIL2-2) (EC 5.3.4.1) (Protein disulfide isomerase-like 4-2) (OsPDIL4-2)	185.7	GO:0003756; GO:0005576; GO:0005783; GO:0045454
OG0011278	CxamHS_DN101515_c0_g1::TRINITY_DN101515_c0_g1_i1::g.870945::m.870945	Unannotated	#N/A	#N/A
OG0001958	CxamHS_DN101577_c0_g1::TRINITY_DN101577_c0_g1_i1::g.871430::m.871430	ATP-dependent DNA helicase Q1 (EC 3.6.4.12) (DNA-dependent ATPase Q1) (RecQ protein-like 1)	170.2	GO:0000724; GO:0003677; GO:0005524; GO:0005634; GO:0005654; GO:0005694; GO:0005737; GO:0006260; GO:0006281; GO:0006310; GO:0009378; GO:0032508; GO:0036310; GO:0043140
OG0011400	CxamHS_DN101608_c0_g1::TRINITY_DN101608_c0_g1_i1::g.265295::m.265295	Unannotated	#N/A	#N/A
OG0007347	CxamHS_DN101813_c1_g1::TRINITY_DN101813_c1_g1_i2::g.787966::m.787966	Putative L-cysteine desulfhydrase 2 (EC 4.4.1.28) (OsL-CDes2) (L-CDes2)	135.2	GO:0016829
OG0003020	CxamHS_DN10202_c0_g1::TRINITY_DN10202_c0_g1_i1::g.113894::m.113894	Cystine/glutamate transporter (Amino acid transport system xc-) (Solute carrier family 7 member 11) (xCT)	124	GO:0005791; GO:0005856; GO:0005886; GO:0006749; GO:0007420; GO:0008542; GO:0009636; GO:0009986; GO:0014070; GO:0015179; GO:0016020; GO:0016021; GO:0021591; GO:0021756; GO:0030534; GO:0031526; GO:0033029; GO:0034599; GO:0034775; GO:0035094; GO:0042127; GO:0043231; GO:0048021; GO:0048286; GO:0050804; GO:0050807; GO:0051223; GO:0051775; GO:0060173; GO:0070306; GO:0070527; GO:0071702; GO:0090461; GO:…
OG0006334	CxamHS_DN102047_c0_g3::TRINITY_DN102047_c0_g3_i5::g.254871::m.254871	Unannotated	#N/A	#N/A
OG0012550	CxamHS_DN10208_c0_g1::TRINITY_DN10208_c0_g1_i1::g.113929::m.113929	Carbohydrate sulfotransferase 3 (EC 2.8.2.17) (Chondroitin 6-O-sulfotransferase 1) (C6ST-1) (Nervous system involved sulfotransferase)	112.8	GO:0000139; GO:0005975; GO:0008459; GO:0016021
OG0002514	CxamHS_DN102108_c3_g2::TRINITY_DN102108_c3_g2_i3::g.523393::m.523393	Unannotated	#N/A	#N/A
OG0009037	CxamHS_DN102157_c2_g1::TRINITY_DN102157_c2_g1_i1::g.523918::m.523918	Unannotated	#N/A	#N/A
OG0011608	CxamHS_DN102228_c0_g1::TRINITY_DN102228_c0_g1_i1::g.245843::m.245843	Probable glycosyltransferase STELLO1 (EC 2.4.-.-)	58.5	GO:0000139; GO:0005768; GO:0005794; GO:0005802; GO:0016021; GO:0016757; GO:0042802; GO:0052324; GO:2001009
OG0007468	CxamHS_DN102243_c0_g1::TRINITY_DN102243_c0_g1_i1::g.245279::m.245279	Potassium voltage-gated channel subfamily D member 2 (Voltage-gated potassium channel subunit Kv4.2)	298.5	GO:0001508; GO:0005216; GO:0005249; GO:0005250; GO:0005267; GO:0005886; GO:0005887; GO:0005901; GO:0008076; GO:0014069; GO:0016020; GO:0016021; GO:0019228; GO:0019233; GO:0030054; GO:0030315; GO:0030425; GO:0031226; GO:0032809; GO:0034705; GO:0034765; GO:0042383; GO:0043005; GO:0043025; GO:0043197; GO:0043204; GO:0044853; GO:0045211; GO:0045475; GO:0046872; GO:0046982; GO:0051260; GO:0051291; GO:…
OG0008764	CxamHS_DN102498_c4_g1::TRINITY_DN102498_c4_g1_i4::g.530293::m.530293	Unannotated	#N/A	#N/A
OG0007334	CxamHS_DN102731_c0_g1::TRINITY_DN102731_c0_g1_i1::g.384806::m.384806	Coagulation factor V (Activated protein C cofactor) [Cleaved into: Coagulation factor V heavy chain; Coagulation factor V light chain]	85.5	GO:0005507; GO:0005576; GO:0005615; GO:0005783; GO:0005794; GO:0007596; GO:0008015; GO:0031091
OG0008843	CxamHS_DN103237_c0_g1::TRINITY_DN103237_c0_g1_i1::g.536471::m.536471	Caspase-9 (CASP-9) (EC 3.4.22.62) (Apoptotic protease Mch-6) (Apoptotic protease-activating factor 3) (APAF-3) (ICE-like apoptotic protease 6) (ICE-LAP6) [Cleaved into: Caspase-9 subunit p35; Caspase-9 subunit p10]	136.7	GO:0001822; GO:0002931; GO:0004197; GO:0005634; GO:0005737; GO:0005739; GO:0005829; GO:0006508; GO:0006915; GO:0006919; GO:0006974; GO:0007568; GO:0008233; GO:0008234; GO:0008630; GO:0009411; GO:0014070; GO:0017124; GO:0019901; GO:0032025; GO:0032355; GO:0032496; GO:0032991; GO:0034349; GO:0034644; GO:0042770; GO:0042802; GO:0043065; GO:0043293; GO:0043525; GO:0046677; GO:0070059; GO:0071549; GO:…
OG0008844	CxamHS_DN103363_c0_g1::TRINITY_DN103363_c0_g1_i1::g.534357::m.534357	UPF0691 protein C9orf116 homolog	101.7	0
OG0005095	CxamHS_DN103369_c0_g1::TRINITY_DN103369_c0_g1_i1::g.534853::m.534853	Unannotated	#N/A	#N/A
OG0009340	CxamHS_DN103617_c0_g1::TRINITY_DN103617_c0_g1_i1::g.850755::m.850755	Interleukin-1 receptor-associated kinase 1-binding protein 1 homolog	93.2	GO:0005634; GO:0005737; GO:0006955; GO:0007249
OG0008952	CxamHS_DN103718_c2_g1::TRINITY_DN103718_c2_g1_i1::g.835792::m.835792	ATP-dependent RNA helicase eIF4A (EC 3.6.4.13) (Eukaryotic initiation factor 4A) (eIF-4A) (Translation initiation factor 1)	111.3	GO:0003743; GO:0004386; GO:0005524; GO:0005737
OG0001726	CxamHS_DN103760_c0_g2::TRINITY_DN103760_c0_g2_i1::g.836143::m.836143	Toll-like receptor 2 (CD antigen CD282)	98.6	GO:0002224; GO:0002755; GO:0005794; GO:0005887; GO:0006954; GO:0030670; GO:0031226; GO:0034134; GO:0045087; GO:0045121; GO:0050707; GO:0050729; GO:0071726; GO:0071727
OG0011222	CxamHS_DN103799_c0_g1::TRINITY_DN103799_c0_g1_i1::g.836120::m.836120	Unannotated	#N/A	#N/A
OG0012705	CxamHS_DN104062_c1_g1::TRINITY_DN104062_c1_g1_i1::g.734537::m.734537	Peptidyl-prolyl cis-trans isomerase FKBP14 (PPIase FKBP14) (EC 5.2.1.8) (22 kDa FK506-binding protein) (22 kDa FKBP) (FKBP-22) (FK506-binding protein 14) (FKBP-14) (Rotamase)	101.3	GO:0003755; GO:0005509; GO:0005788; GO:0036498
OG0011663	CxamHS_DN104084_c0_g1::TRINITY_DN104084_c0_g1_i1::g.735644::m.735644	Unannotated	#N/A	#N/A
OG0005481	CxamHS_DN10412_c0_g1::TRINITY_DN10412_c0_g1_i1::g.105027::m.105027	Alpha-(1,3)-fucosyltransferase 10 (EC 2.4.1.-) (Fucosyltransferase X) (Fuc-TX) (FucT-X) (Galactoside 3-L-fucosyltransferase 10) (Fucosyltransferase 10)	114.8	GO:0006486; GO:0016021; GO:0032580; GO:0036065; GO:0046920
OG0003690	CxamHS_DN104271_c0_g1::TRINITY_DN104271_c0_g1_i11::g.805732::m.805732	Receptor-type guanylate cyclase gcy-22 (EC 4.6.1.2)	105.9	GO:0001653; GO:0004383; GO:0004672; GO:0005524; GO:0005525; GO:0005886; GO:0006182; GO:0006935; GO:0007165; GO:0007168; GO:0007635; GO:0008306; GO:0010035; GO:0010226; GO:0016021; GO:0032026; GO:0035556; GO:0050850; GO:1902074; GO:1904640
OG0000288	CxamHS_DN104329_c0_g1::TRINITY_DN104329_c0_g1_i1::g.256310::m.256310	Unannotated	#N/A	#N/A
OG0012384	CxamHS_DN104549_c0_g1::TRINITY_DN104549_c0_g1_i1::g.522528::m.522528	NEDD8-conjugating enzyme UBE2F (EC 2.3.2.32) (NEDD8 carrier protein UBE2F) (NEDD8 protein ligase UBE2F) (NEDD8-conjugating enzyme 2) (RING-type E3 NEDD8 transferase UBE2F) (Ubiquitin-conjugating enzyme E2 F)	75.9	GO:0005524; GO:0019788; GO:0045116; GO:0061654
OG0008662	CxamHS_DN104567_c1_g1::TRINITY_DN104567_c1_g1_i1::g.522622::m.522622	GAS2-like protein 2 (Growth arrest-specific protein 2-like 2)	114	GO:0001578; GO:0005737; GO:0005856; GO:0007026; GO:0008017; GO:0008093; GO:0051015
OG0015272	CxamHS_DN104645_c0_g2::TRINITY_DN104645_c0_g2_i1::g.849812::m.849812	Unannotated	#N/A	#N/A
OG0007647	CxamHS_DN104676_c0_g1::TRINITY_DN104676_c0_g1_i2::g.849136::m.849136	Glyoxylate/hydroxypyruvate reductase A (EC 1.1.1.79) (EC 1.1.1.81) (2-ketoacid reductase)	116.7	GO:0005737; GO:0005886; GO:0016618; GO:0030267; GO:0051287
OG0003594	CxamHS_DN104756_c3_g1::TRINITY_DN104756_c3_g1_i1::g.287110::m.287110	CUB domain-containing protein 2	68.2	GO:0005576
OG0002742	CxamHS_DN104778_c0_g1::TRINITY_DN104778_c0_g1_i1::g.286630::m.286630	Gamma-aminobutyric acid receptor subunit beta-3 (GABA(A) receptor subunit beta-3)	228.4	GO:0004890; GO:0005886; GO:0005887; GO:0007165; GO:0007214; GO:0007268; GO:0007605; GO:0022851; GO:0030054; GO:0030659; GO:0034220; GO:0034707; GO:0042391; GO:0042802; GO:0043005; GO:0043524; GO:0045202; GO:0045211; GO:0050877; GO:0060021; GO:0060080; GO:0060119; GO:0060384; GO:0071420; GO:0090102; GO:0098982; GO:1902711; GO:1904315
OG0006009	CxamHS_DN104791_c0_g1::TRINITY_DN104791_c0_g1_i1::g.287873::m.287873	Collagen alpha-1(XII) chain (Fibrochimerin)	75.5	GO:0003429; GO:0005595; GO:0005615; GO:0007155; GO:0030199; GO:0031012; GO:0035987
OG0002336	CxamHS_DN104937_c0_g1::TRINITY_DN104937_c0_g1_i10::g.490445::m.490445	L-threonine ammonia-lyase (EC 4.3.1.19) (L-serine ammonia-lyase) (EC 4.3.1.17) (Threonine/serine ammonia-lyase)	246.1	GO:0003941; GO:0004794; GO:0006565; GO:0006567; GO:0009097; GO:0030170
OG0001103	CxamHS_DN104987_c0_g1::TRINITY_DN104987_c0_g1_i10::g.490777::m.490777	GTPase-activating protein (Ras GTPase-activating protein)	171.8	GO:0000753; GO:0000935; GO:0005096; GO:0005634; GO:0005829; GO:0005937; GO:0032005; GO:0046580; GO:0051285; GO:0071944; GO:0090726; GO:1905708
OG0012532	CxamHS_DN105033_c4_g2::TRINITY_DN105033_c4_g2_i1::g.452793::m.452793	Unannotated	#N/A	#N/A
OG0011520	CxamHS_DN105143_c0_g1::TRINITY_DN105143_c0_g1_i1::g.822132::m.822132	Unannotated	#N/A	#N/A
OG0012586	CxamHS_DN105205_c0_g1::TRINITY_DN105205_c0_g1_i1::g.789864::m.789864	Protein FAM183A	109.8	GO:0097546
OG0007054	CxamHS_DN105240_c0_g2::TRINITY_DN105240_c0_g2_i1::g.789616::m.789616	Stomatin-like protein 1 (SLP-1)	196.8	GO:0005886; GO:0006869; GO:0008200; GO:0016021; GO:0031410; GO:0031902; GO:0045121; GO:0060395; GO:1901586; GO:1990830
OG0010691	CxamHS_DN105310_c0_g1::TRINITY_DN105310_c0_g1_i2::g.873104::m.873104	50S ribosomal protein L16	78.2	GO:0000049; GO:0003735; GO:0005840; GO:0006412; GO:0019843
OG0009694	CxamHS_DN105399_c0_g1::TRINITY_DN105399_c0_g1_i1::g.873445::m.873445	Ras-related protein RABE1e (AtRABE1e) (Ras-related protein Rab8E) (AtRab8E)	112.8	GO:0000139; GO:0003924; GO:0005525; GO:0005886; GO:0006886; GO:0006904; GO:0009306; GO:0017157; GO:0032482
OG0010719	CxamHS_DN105522_c0_g1::TRINITY_DN105522_c0_g1_i6::g.333081::m.333081	Unannotated	#N/A	#N/A
OG0007551	CxamHS_DN105564_c0_g1::TRINITY_DN105564_c0_g1_i10::g.331846::m.331846	Unannotated	#N/A	#N/A
OG0005712	CxamHS_DN105676_c0_g1::TRINITY_DN105676_c0_g1_i1::g.347974::m.347974	EH domain-binding protein 1-like protein 1	105.5	GO:0005768; GO:0016020
OG0012326	CxamHS_DN105923_c1_g1::TRINITY_DN105923_c1_g1_i2::g.639358::m.639358	Unannotated	#N/A	#N/A
OG0010536	CxamHS_DN105946_c1_g1::TRINITY_DN105946_c1_g1_i1::g.639719::m.639719	Mitochondrial import inner membrane translocase subunit tim23	111.3	GO:0005739; GO:0005744; GO:0008320; GO:0015450; GO:0030150; GO:0031305
OG0005914	CxamHS_DN106183_c2_g1::TRINITY_DN106183_c2_g1_i1::g.509519::m.509519	Structural maintenance of chromosomes protein 4 (SMC protein 4) (SMC-4) (Chromosome assembly protein XCAP-C) (Chromosome-associated protein C)	220.3	GO:0005524; GO:0005634; GO:0005694; GO:0005829; GO:0007076; GO:0046982; GO:0051301
OG0007454	CxamHS_DN106273_c0_g1::TRINITY_DN106273_c0_g1_i1::g.555087::m.555087	Kelch-like protein 3	164.5	GO:0003779; GO:0003824; GO:0005829; GO:0005856; GO:0006511; GO:0016567; GO:0031463; GO:0050801; GO:0070294; GO:0070936; GO:0072156
OG0000449	CxamHS_DN106297_c1_g1::TRINITY_DN106297_c1_g1_i1::g.553668::m.553668	TNF receptor-associated factor 5	144.1	GO:0005164; GO:0005813; GO:0005829; GO:0006915; GO:0007165; GO:0008270; GO:0008284; GO:0009898; GO:0031625; GO:0031996; GO:0032991; GO:0035631; GO:0042802; GO:0042981; GO:0043123; GO:0051091; GO:0051092
OG0003831	CxamHS_DN106319_c0_g1::TRINITY_DN106319_c0_g1_i10::g.687991::m.687991	Profilin-4 (Profilin IV)	114.8	GO:0003785; GO:0005856; GO:0005938; GO:0008289; GO:0042989
OG0004939	CxamHS_DN106350_c1_g1::TRINITY_DN106350_c1_g1_i11::g.687645::m.687645	DNA repair protein RAD50 (hRAD50) (EC 3.6.-.-)	166.4	GO:0000019; GO:0000722; GO:0000723; GO:0000724; GO:0000729; GO:0000784; GO:0000790; GO:0000794; GO:0003677; GO:0003691; GO:0004017; GO:0005524; GO:0005654; GO:0006260; GO:0006281; GO:0006302; GO:0006303; GO:0006310; GO:0006974; GO:0007004; GO:0007131; GO:0016020; GO:0016032; GO:0016233; GO:0016887; GO:0030674; GO:0030870; GO:0031860; GO:0031954; GO:0032206; GO:0032508; GO:0033674; GO:0035861; GO:…
OG0001961	CxamHS_DN106426_c0_g1::TRINITY_DN106426_c0_g1_i1::g.608318::m.608318	Lipoxygenase homology domain-containing protein 1	100.9	GO:0004096; GO:0007605; GO:0020037; GO:0032420
OG0006598	CxamHS_DN106476_c0_g1::TRINITY_DN106476_c0_g1_i1::g.609210::m.609210	Unannotated	#N/A	#N/A
OG0001011	CxamHS_DN106498_c0_g1::TRINITY_DN106498_c0_g1_i2::g.608028::m.608028	Unannotated	#N/A	#N/A
OG0009523	CxamHS_DN106526_c5_g1::TRINITY_DN106526_c5_g1_i1::g.431966::m.431966	Sphingolipid C9-methyltransferase 2 (C-9-MT2) (EC 2.1.1.317)	402.9	GO:0006665; GO:0008168; GO:0008610; GO:0016021
OG0003023	CxamHS_DN106983_c2_g3::TRINITY_DN106983_c2_g3_i1::g.322655::m.322655	Unannotated	#N/A	#N/A
OG0002636	CxamHS_DN107012_c0_g1::TRINITY_DN107012_c0_g1_i10::g.823694::m.823694	Unannotated	#N/A	#N/A
OG0004094	CxamHS_DN107064_c0_g2::TRINITY_DN107064_c0_g2_i1::g.824152::m.824152	Potassium voltage-gated channel subfamily A member 3 (RCK3) (RGK5) (Voltage-gated potassium channel subunit Kv1.3) (Voltage-gated potassium channel subunit Kv3)	222.6	GO:0005249; GO:0005251; GO:0005886; GO:0005887; GO:0006813; GO:0008076; GO:0015271; GO:0016021; GO:0030424; GO:0034765; GO:0044305; GO:0045121; GO:0051260; GO:0071805; GO:0097623; GO:0098978; GO:0099055; GO:0099056
OG0010317	CxamHS_DN107103_c0_g1::TRINITY_DN107103_c0_g1_i1::g.316426::m.316426	Unannotated	#N/A	#N/A
OG0000142	CxamHS_DN107166_c0_g1::TRINITY_DN107166_c0_g1_i1::g.316686::m.316686	Golgi-associated plant pathogenesis-related protein 1 (GAPR-1) (Golgi-associated PR-1 protein) (Glioma pathogenesis-related protein 2) (GliPR 2)	95.5	GO:0000139; GO:0005615; GO:0010634; GO:0010718; GO:0042803; GO:0070374
OG0001544	CxamHS_DN107207_c7_g1::TRINITY_DN107207_c7_g1_i9::g.694793::m.694793	Kinesin-like protein KIF13B (Kinesin-like protein GAKIN)	66.2	GO:0003777; GO:0005524; GO:0005737; GO:0005829; GO:0005871; GO:0005874; GO:0005902; GO:0006605; GO:0007018; GO:0007165; GO:0008017; GO:0016887; GO:0019901; GO:0030424; GO:0033270; GO:0042110; GO:0050770; GO:0071889
OG0006786	CxamHS_DN107288_c8_g2::TRINITY_DN107288_c8_g2_i1::g.693674::m.693674	Major facilitator superfamily domain-containing protein 6 (Macrophage MHC class I receptor 2 homolog)	211.5	GO:0016021
OG0009771	CxamHS_DN107323_c1_g1::TRINITY_DN107323_c1_g1_i1::g.868236::m.868236	Unannotated	#N/A	#N/A
OG0011672	CxamHS_DN107409_c8_g2::TRINITY_DN107409_c8_g2_i1::g.284954::m.284954	[Pyruvate dehydrogenase [acetyl-transferring]]-phosphatase 2, mitochondrial (PDP 2) (EC 3.1.3.43) (Pyruvate dehydrogenase phosphatase catalytic subunit 2) (PDPC 2)	219.2	GO:0000287; GO:0004722; GO:0004724; GO:0004741; GO:0005739; GO:0006470; GO:0009758; GO:0019910; GO:0035970; GO:1904184
OG0010721	CxamHS_DN107415_c2_g3::TRINITY_DN107415_c2_g3_i3::g.284192::m.284192	Unannotated	#N/A	#N/A
OG0008832	CxamHS_DN107430_c6_g1::TRINITY_DN107430_c6_g1_i1::g.283811::m.283811	Unannotated	#N/A	#N/A
OG0005673	CxamHS_DN107729_c0_g1::TRINITY_DN107729_c0_g1_i1::g.763441::m.763441	Unannotated	#N/A	#N/A
OG0008200	CxamHS_DN107776_c5_g3::TRINITY_DN107776_c5_g3_i1::g.763679::m.763679	Bifunctional phosphonoacetaldehyde hydrolase/aminoethylphosphonate transaminase [Includes: Phosphonoacetaldehyde hydrolase (Phosphonatase) (EC 3.11.1.1) (Phosphonoacetaldehyde phosphonohydrolase); 2-aminoethylphosphonate--pyruvate transaminase (EC 2.6.1.37) (2-aminoethylphosphonate aminotransferase) (AEP transaminase) (AEPT)]	333.6	GO:0000287; GO:0019700; GO:0047304; GO:0050194
OG0015264	CxamHS_DN107895_c0_g2::TRINITY_DN107895_c0_g2_i2::g.902099::m.902099	Unannotated	#N/A	#N/A
OG0001505	CxamHS_DN107916_c6_g1::TRINITY_DN107916_c6_g1_i2::g.732234::m.732234	Ras guanine nucleotide exchange factor L (RasGEF domain-containing protein L)	120.6	GO:0003779; GO:0005085; GO:0007264; GO:0017048; GO:0030036; GO:0030587; GO:0043052; GO:0046956
OG0013957	CxamHS_DN107924_c0_g3::TRINITY_DN107924_c0_g3_i1::g.730924::m.730924	Unannotated	#N/A	#N/A
OG0017254	CxamHS_DN108147_c0_g1::TRINITY_DN108147_c0_g1_i1::g.713660::m.713660	Unannotated	#N/A	#N/A
OG0010395	CxamHS_DN108252_c4_g2::TRINITY_DN108252_c4_g2_i1::g.467237::m.467237	Unannotated	#N/A	#N/A
OG0009476	CxamHS_DN108329_c1_g1::TRINITY_DN108329_c1_g1_i1::g.675218::m.675218	Protein crossbronx-like	78.2	0
OG0010353	CxamHS_DN108429_c8_g3::TRINITY_DN108429_c8_g3_i1::g.784687::m.784687	Phosphonoacetaldehyde hydrolase (Phosphonatase) (EC 3.11.1.1) (Phosphonoacetaldehyde phosphonohydrolase)	241.9	GO:0000287; GO:0019700; GO:0050194
OG0005700	CxamHS_DN108466_c0_g1::TRINITY_DN108466_c0_g1_i1::g.786149::m.786149	Unannotated	#N/A	#N/A
OG0000806	CxamHS_DN108596_c8_g1::TRINITY_DN108596_c8_g1_i12::g.888860::m.888860	Prolyl endopeptidase FAP (EC 3.4.21.26) (Dipeptidyl peptidase FAP) (EC 3.4.14.5) (Fibroblast activation protein alpha) (FAPalpha) (Gelatine degradation protease FAP) (EC 3.4.21.-) (Integral membrane serine protease) (Post-proline cleaving enzyme) (Serine integral membrane protease) (SIMP) (Surface-expressed protease) (Seprase) [Cleaved into: Antiplasmin-cleaving enzyme FAP, soluble form (APCE) (E…	184.5	GO:0001525; GO:0002020; GO:0004175; GO:0004252; GO:0005178; GO:0005615; GO:0005886; GO:0006508; GO:0007155; GO:0008233; GO:0008236; GO:0008239; GO:0009986; GO:0010710; GO:0010716; GO:0016021; GO:0030027; GO:0030054; GO:0031258; GO:0032587; GO:0042803; GO:0043542; GO:0045177; GO:0045178; GO:0051603; GO:0060244; GO:0071158; GO:0071438; GO:0071850; GO:0097325; GO:1900119; GO:1902362; GO:1903054
OG0000823	CxamHS_DN108615_c7_g4::TRINITY_DN108615_c7_g4_i1::g.705777::m.705777	Unannotated	#N/A	#N/A
OG0004203	CxamHS_DN108665_c1_g1::TRINITY_DN108665_c1_g1_i10::g.706143::m.706143	L-threonine 3-dehydrogenase, mitochondrial (EC 1.1.1.103)	429.1	GO:0005739; GO:0006567; GO:0008743; GO:0019518; GO:0042802; GO:0050662
OG0003157	CxamHS_DN108701_c4_g2::TRINITY_DN108701_c4_g2_i10::g.707464::m.707464	Protein ZINC INDUCED FACILITATOR 1	165.2	GO:0005886; GO:0009624; GO:0009705; GO:0010043; GO:0016021; GO:0022821; GO:0055069; GO:0090333
OG0000325	CxamHS_DN108725_c0_g1::TRINITY_DN108725_c0_g1_i11::g.611973::m.611973	Transient receptor potential cation channel subfamily A member 1 homolog	195.7	GO:0005216; GO:0005886; GO:0016021; GO:0043025; GO:0050896; GO:0097730
OG0000036	CxamHS_DN108775_c0_g1::TRINITY_DN108775_c0_g1_i1::g.612658::m.612658	Unannotated	#N/A	#N/A
OG0008085	CxamHS_DN108841_c0_g1::TRINITY_DN108841_c0_g1_i3::g.568660::m.568660	Protein disulfide-isomerase (PDI) (EC 5.3.4.1) (Thioredoxin-related glycoprotein 1)	89	GO:0003756; GO:0005783; GO:0005788; GO:0006457; GO:0015035; GO:0034976; GO:0036508; GO:0045454; GO:0051082; GO:1904382
OG0000058	CxamHS_DN109063_c7_g1::TRINITY_DN109063_c7_g1_i1::g.557114::m.557114	Unannotated	#N/A	#N/A
OG0003939	CxamHS_DN109151_c11_g1::TRINITY_DN109151_c11_g1_i10::g.843985::m.843985	Low-density lipoprotein receptor-related protein 2 (LRP-2) (Glycoprotein 330) (gp330) (Megalin)	234.6	GO:0001523; GO:0001843; GO:0003139; GO:0003148; GO:0003223; GO:0003281; GO:0005041; GO:0005509; GO:0005764; GO:0005765; GO:0005783; GO:0005794; GO:0005886; GO:0005905; GO:0006629; GO:0006897; GO:0006898; GO:0007605; GO:0008144; GO:0008283; GO:0008584; GO:0009897; GO:0016021; GO:0016324; GO:0017124; GO:0030001; GO:0030139; GO:0030424; GO:0030425; GO:0030514; GO:0030665; GO:0030900; GO:0031526; GO:…
OG0012645	CxamHS_DN109209_c9_g1::TRINITY_DN109209_c9_g1_i1::g.649271::m.649271	Unannotated	#N/A	#N/A
OG0013555	CxamHS_DN109383_c2_g1::TRINITY_DN109383_c2_g1_i1::g.421363::m.421363	Unannotated	#N/A	#N/A
OG0004387	CxamHS_DN109430_c10_g1::TRINITY_DN109430_c10_g1_i3::g.681697::m.681697	E3 ubiquitin-protein ligase RSP5 (EC 2.3.2.26) (HECT-type E3 ubiquitin transferase RSP5) (Reverses SPT-phenotype protein 5)	158.7	GO:0000151; GO:0000209; GO:0004842; GO:0005634; GO:0005737; GO:0005739; GO:0005794; GO:0005886; GO:0005934; GO:0006333; GO:0006511; GO:0006513; GO:0006808; GO:0007005; GO:0010008; GO:0010793; GO:0010794; GO:0010795; GO:0010796; GO:0016567; GO:0016973; GO:0019220; GO:0030479; GO:0031234; GO:0031384; GO:0032436; GO:0032443; GO:0032511; GO:0032880; GO:0032956; GO:0034517; GO:0034644; GO:0035091; GO:…
OG0001331	CxamHS_DN109555_c5_g1::TRINITY_DN109555_c5_g1_i1::g.755637::m.755637	Unannotated	#N/A	#N/A
OG0004895	CxamHS_DN109580_c2_g1::TRINITY_DN109580_c2_g1_i1::g.758301::m.758301	Nicotinamidase (EC 3.5.1.19) (Nicotinamide deamidase) (NAMase) (Pyrazinamidase) (PZAase) (EC 3.5.1.-)	117.5	GO:0008936; GO:0019365; GO:0046872
OG0005714	CxamHS_DN109686_c1_g2::TRINITY_DN109686_c1_g2_i1::g.778261::m.778261	EGF-like repeat and discoidin I-like domain-containing protein 3 (Developmentally-regulated endothelial cell locus 1 protein) (Integrin-binding protein DEL1)	68.6	GO:0005178; GO:0005509; GO:0005576; GO:0007155; GO:0007275; GO:0010811
OG0002019	CxamHS_DN109694_c1_g1::TRINITY_DN109694_c1_g1_i10::g.781325::m.781325	Synaptotagmin-10 (Synaptotagmin X) (SytX)	149.8	GO:0000149; GO:0001786; GO:0005509; GO:0005544; GO:0005546; GO:0005886; GO:0007268; GO:0007608; GO:0014059; GO:0016021; GO:0016192; GO:0017156; GO:0017158; GO:0019905; GO:0030276; GO:0030658; GO:0042803; GO:0045956; GO:0046982; GO:0070382; GO:0071277; GO:0098793
OG0004921	CxamHS_DN109696_c5_g1::TRINITY_DN109696_c5_g1_i10::g.778780::m.778780	Transmembrane protein 192	100.5	GO:0005765; GO:0005770; GO:0016021
OG0003982	CxamHS_DN109724_c12_g2::TRINITY_DN109724_c12_g2_i3::g.529104::m.529104	Unannotated	#N/A	#N/A
OG0003414	CxamHS_DN109978_c2_g1::TRINITY_DN109978_c2_g1_i10::g.922536::m.922536	Kinesin heavy chain isoform 5A (Kinesin heavy chain neuron-specific 1) (Neuronal kinesin heavy chain) (NKHC)	144.1	GO:0003774; GO:0003777; GO:0005524; GO:0005829; GO:0005871; GO:0005874; GO:0006890; GO:0007018; GO:0007268; GO:0007411; GO:0008017; GO:0008574; GO:0016020; GO:0016192; GO:0016887; GO:0019886; GO:0019894; GO:0032839; GO:0035253; GO:0043025; GO:0045202; GO:0048471; GO:0048489; GO:0098971; GO:0099641; GO:1904115; GO:1990049
OG0011661	CxamHS_DN110043_c4_g1::TRINITY_DN110043_c4_g1_i5::g.793292::m.793292	Transmembrane protein 127	109.8	GO:0005886; GO:0008285; GO:0016021; GO:0032007
OG0000015	CxamHS_DN110062_c8_g1::TRINITY_DN110062_c8_g1_i6::g.792187::m.792187	Probable RNA-directed DNA polymerase from transposon X-element (EC 2.7.7.49) (Reverse transcriptase)	93.2	GO:0003964; GO:0006313
OG0002015	CxamHS_DN110115_c0_g1::TRINITY_DN110115_c0_g1_i10::g.895358::m.895358	4-coumarate--CoA ligase-like 1 (EC 6.2.1.-) (4-coumarate--CoA ligase isoform 10) (At4CL10)	375.2	GO:0004467; GO:0005524; GO:0005737; GO:0005783; GO:0031956; GO:0046949; GO:0080110
OG0007490	CxamHS_DN110123_c3_g1::TRINITY_DN110123_c3_g1_i2::g.894901::m.894901	Putative aminopeptidase W07G4.4 (EC 3.4.11.-)	372.5	GO:0004177; GO:0005737; GO:0008235; GO:0030145
OG0015222	CxamHS_DN110184_c7_g5::TRINITY_DN110184_c7_g5_i1::g.893398::m.893398	Unannotated	#N/A	#N/A
OG0005805	CxamHS_DN110250_c1_g1::TRINITY_DN110250_c1_g1_i10::g.725604::m.725604	DEAD-box ATP-dependent RNA helicase CshC (EC 3.6.4.13)	137.1	GO:0003676; GO:0004386; GO:0005524
OG0012551	CxamHS_DN110316_c10_g1::TRINITY_DN110316_c10_g1_i3::g.565269::m.565269	Unannotated	#N/A	#N/A
OG0011510	CxamHS_DN110317_c2_g1::TRINITY_DN110317_c2_g1_i3::g.565331::m.565331	Succinate dehydrogenase cytochrome b560 subunit, mitochondrial (Integral membrane protein CII-3) (QPs-1) (QPs1) (Succinate dehydrogenase complex subunit C) (Succinate-ubiquinone oxidoreductase cytochrome B large subunit) (CYBL)	105.9	GO:0005739; GO:0005743; GO:0005749; GO:0006099; GO:0006121; GO:0008177; GO:0009055; GO:0009060; GO:0016021; GO:0020037; GO:0045273; GO:0046872; GO:0055114
OG0010306	CxamHS_DN110390_c1_g1::TRINITY_DN110390_c1_g1_i11::g.561767::m.561767	Solute carrier family 15 member 1 (Intestinal H(+)/peptide cotransporter) (Oligopeptide transporter, small intestine isoform) (Peptide transporter 1)	212.2	GO:0005427; GO:0005886; GO:0005887; GO:0005903; GO:0006811; GO:0015031; GO:0015333; GO:0016021; GO:0035673; GO:0071916; GO:1904680
OG0010558	CxamHS_DN110498_c3_g2::TRINITY_DN110498_c3_g2_i1::g.305207::m.305207	Lipopolysaccharide-induced tumor necrosis factor-alpha factor homolog (LPS-induced TNF-alpha factor homolog)	99	GO:0000139; GO:0003677; GO:0005634; GO:0008270; GO:0009898; GO:0098559; GO:0098560; GO:0098574
OG0013637	CxamHS_DN110612_c6_g3::TRINITY_DN110612_c6_g3_i1::g.329975::m.329975	Ras-related protein Rab-10	102.1	GO:0003924; GO:0005525; GO:0005768; GO:0005789; GO:0005794; GO:0005802; GO:0005886; GO:0005929; GO:0006886; GO:0006893; GO:0006904; GO:0007409; GO:0008021; GO:0009306; GO:0016192; GO:0016197; GO:0017157; GO:0019003; GO:0030670; GO:0030859; GO:0032482; GO:0032593; GO:0032869; GO:0043001; GO:0045200; GO:0048471; GO:0055037; GO:0055038; GO:0071782; GO:0071786; GO:0072659; GO:0097051; GO:1903361
OG0004593	CxamHS_DN110613_c0_g1::TRINITY_DN110613_c0_g1_i1::g.325661::m.325661	Acyl-CoA dehydrogenase family member 11 (EC 1.3.99.-)	508.8	GO:0000166; GO:0006631; GO:0016627
OG0005128	CxamHS_DN110769_c7_g1::TRINITY_DN110769_c7_g1_i12::g.903356::m.903356	Unannotated	#N/A	#N/A
OG0004608	CxamHS_DN110780_c9_g2::TRINITY_DN110780_c9_g2_i1::g.906632::m.906632	Unannotated	#N/A	#N/A
OG0005478	CxamHS_DN111084_c2_g1::TRINITY_DN111084_c2_g1_i1::g.485946::m.485946	Unannotated	#N/A	#N/A
OG0013629	CxamHS_DN111107_c4_g1::TRINITY_DN111107_c4_g1_i2::g.911651::m.911651	Zinc metalloproteinase nas-4 (EC 3.4.24.-) (Nematode astacin 4)	100.5	GO:0004222; GO:0005576; GO:0008270
OG0002186	CxamHS_DN111113_c6_g1::TRINITY_DN111113_c6_g1_i11::g.915233::m.915233	Gelsolin-like protein 1 (Actin-modulator) (EWAM) (EWAM-P1)	293.5	GO:0003779; GO:0005509; GO:0005737; GO:0005856; GO:0007275; GO:0030041; GO:0030043; GO:0045010; GO:0051014; GO:0051015; GO:0051693
OG0006294	CxamHS_DN111138_c1_g2::TRINITY_DN111138_c1_g2_i1::g.911070::m.911070	TBC1 domain family member 17	119	GO:0005096; GO:0005776; GO:0005829; GO:0006886; GO:0006914; GO:0017137; GO:0031410; GO:0042147; GO:0090630
OG0009877	CxamHS_DN111143_c3_g2::TRINITY_DN111143_c3_g2_i1::g.914841::m.914841	Protein FAM166B	95.9	0
OG0011651	CxamHS_DN111280_c0_g1::TRINITY_DN111280_c0_g1_i1::g.617638::m.617638	Unannotated	#N/A	#N/A
OG0005277	CxamHS_DN111317_c1_g2::TRINITY_DN111317_c1_g2_i2::g.552586::m.552586	Thyroid hormone-induced protein B	79.7	GO:0005615; GO:0007275; GO:0016020
OG0013717	CxamHS_DN111384_c0_g1::TRINITY_DN111384_c0_g1_i1::g.550282::m.550282	Unannotated	#N/A	#N/A
OG0013802	CxamHS_DN111559_c0_g1::TRINITY_DN111559_c0_g1_i1::g.445521::m.445521	Hypoxia-inducible factor 1-alpha inhibitor (EC 1.14.11.30) (EC 1.14.11.n4) (Hypoxia-inducible factor asparagine hydroxylase)	84	GO:0005634; GO:0005737; GO:0008270; GO:0016706; GO:0030947; GO:0031406; GO:0036138; GO:0036139; GO:0036140; GO:0042264; GO:0042265; GO:0042803; GO:0045746; GO:0048037; GO:0048471; GO:0055114; GO:0061428; GO:0071532; GO:0102113; GO:1901343
OG0006312	CxamHS_DN111686_c0_g1::TRINITY_DN111686_c0_g1_i11::g.408295::m.408295	Unannotated	#N/A	#N/A
OG0007364	CxamHS_DN111800_c2_g1::TRINITY_DN111800_c2_g1_i1::g.399544::m.399544	Probable glycosyltransferase STELLO2 (EC 2.4.-.-)	297.4	GO:0000139; GO:0005618; GO:0005794; GO:0016021; GO:0016757; GO:0042802; GO:0052324; GO:2001009
OG0011289	CxamHS_DN111888_c13_g4::TRINITY_DN111888_c13_g4_i3::g.662916::m.662916	Unannotated	#N/A	#N/A
OG0011560	CxamHS_DN111955_c3_g1::TRINITY_DN111955_c3_g1_i1::g.542691::m.542691	Serine incorporator 3	114	GO:0000139; GO:0005886; GO:0006658; GO:0006665; GO:0009597; GO:0016021; GO:0045087; GO:0051607; GO:1902237
OG0011469	CxamHS_DN111966_c2_g1::TRINITY_DN111966_c2_g1_i3::g.537653::m.537653	Ras-related protein Rap-1	133.3	GO:0003924; GO:0005525; GO:0008544; GO:0016020; GO:0032486; GO:0040002
OG0000045	CxamHS_DN112120_c6_g1::TRINITY_DN112120_c6_g1_i1::g.717265::m.717265	Unannotated	#N/A	#N/A
OG0008730	CxamHS_DN112132_c5_g1::TRINITY_DN112132_c5_g1_i1::g.717682::m.717682	Transmembrane protein KIAA1109 (Fragile site-associated protein)	316.2	GO:0001558; GO:0005634; GO:0016020; GO:0016021; GO:0030856; GO:0048488; GO:0098793
OG0011628	CxamHS_DN112166_c12_g1::TRINITY_DN112166_c12_g1_i5::g.720365::m.720365	Unannotated	#N/A	#N/A
OG0001128	CxamHS_DN112208_c0_g1::TRINITY_DN112208_c0_g1_i10::g.288516::m.288516	Arachidonate 5-lipoxygenase (5-LO) (5-lipoxygenase) (EC 1.13.11.34)	162.2	GO:0002540; GO:0004051; GO:0005506; GO:0005576; GO:0005615; GO:0005635; GO:0005641; GO:0005654; GO:0005829; GO:0006691; GO:0016363; GO:0019221; GO:0019370; GO:0019372; GO:0031965; GO:0034774; GO:0035655; GO:0042759; GO:0043312; GO:1904813
OG0008910	CxamHS_DN112259_c1_g2::TRINITY_DN112259_c1_g2_i1::g.294085::m.294085	Unannotated	#N/A	#N/A
OG0008867	CxamHS_DN112266_c1_g1::TRINITY_DN112266_c1_g1_i10::g.291282::m.291282	Unannotated	#N/A	#N/A
OG0004293	CxamHS_DN112308_c2_g1::TRINITY_DN112308_c2_g1_i3::g.737391::m.737391	Contactin-associated protein-like 2 (Cell recognition molecule Caspr2)	88.2	GO:0005769; GO:0005794; GO:0007155; GO:0007420; GO:0007612; GO:0008038; GO:0008076; GO:0009986; GO:0016020; GO:0016021; GO:0019226; GO:0019899; GO:0021756; GO:0021761; GO:0021794; GO:0021987; GO:0030424; GO:0030425; GO:0030534; GO:0030673; GO:0031175; GO:0033010; GO:0035176; GO:0042297; GO:0043025; GO:0043204; GO:0044224; GO:0045163; GO:0048812; GO:0071109; GO:0071205; GO:0071625
OG0008145	CxamHS_DN112326_c4_g1::TRINITY_DN112326_c4_g1_i10::g.740564::m.740564	Unannotated	#N/A	#N/A
OG0012685	CxamHS_DN112368_c1_g1::TRINITY_DN112368_c1_g1_i7::g.738949::m.738949	Unannotated	#N/A	#N/A
OG0004920	CxamHS_DN112466_c7_g1::TRINITY_DN112466_c7_g1_i10::g.472213::m.472213	Unannotated	#N/A	#N/A
OG0003632	CxamHS_DN112472_c7_g1::TRINITY_DN112472_c7_g1_i1::g.477883::m.477883	Polycystic kidney disease protein 1-like 2 (PC1-like 2 protein) (Polycystin-1L2)	370.5	GO:0001965; GO:0005262; GO:0005509; GO:0016020; GO:0016021; GO:0030246; GO:0050982
OG0004817	CxamHS_DN112545_c2_g3::TRINITY_DN112545_c2_g3_i1::g.315530::m.315530	Unannotated	#N/A	#N/A
OG0006403	CxamHS_DN112564_c1_g1::TRINITY_DN112564_c1_g1_i2::g.310510::m.310510	Filamin-A (FLN-A) (Actin-binding protein 280) (ABP-280) (Filamin-1) (Filamin1)	387.5	GO:0000278; GO:0003779; GO:0005829; GO:0005886; GO:0007301; GO:0007303; GO:0007616; GO:0008045; GO:0008104; GO:0008302; GO:0008340; GO:0015629; GO:0030018; GO:0030708; GO:0030725; GO:0035182; GO:0035183; GO:0035204; GO:0035324; GO:0045179; GO:0045214; GO:0048149; GO:0051495
OG0005050	CxamHS_DN113003_c5_g1::TRINITY_DN113003_c5_g1_i10::g.799274::m.799274	Leucine-rich repeat-containing protein 9	453.4	0
OG0004688	CxamHS_DN113013_c10_g2::TRINITY_DN113013_c10_g2_i2::g.800616::m.800616	Unannotated	#N/A	#N/A
OG0003613	CxamHS_DN113053_c3_g1::TRINITY_DN113053_c3_g1_i14::g.798355::m.798355	Usherin (Usher syndrome type IIa protein) (Usher syndrome type-2A protein)	600.9	GO:0001917; GO:0002141; GO:0002142; GO:0005518; GO:0005604; GO:0005737; GO:0007601; GO:0007605; GO:0016021; GO:0016324; GO:0017022; GO:0032391; GO:0032421; GO:0035315; GO:0036064; GO:0042803; GO:0045184; GO:0045494; GO:0048496; GO:0050896; GO:0050953; GO:0060113; GO:0060171; GO:1990075; GO:1990696
OG0002342	CxamHS_DN113105_c4_g1::TRINITY_DN113105_c4_g1_i11::g.837778::m.837778	Unannotated	#N/A	#N/A
OG0000001	CxamHS_DN113198_c2_g2::TRINITY_DN113198_c2_g2_i1::g.837225::m.837225	Transposon Ty3-I Gag-Pol polyprotein (Gag3-Pol3) (Transposon Ty3-2 TYA-TYB polyprotein) [Cleaved into: Capsid protein (CA) (p24); Spacer peptide p3; Nucleocapsid protein p11 (NC); Ty3 protease (PR) (EC 3.4.23.-) (p16); Spacer peptide J; Reverse transcriptase/ribonuclease H (RT) (RT-RH) (EC 2.7.7.49) (EC 2.7.7.7) (EC 3.1.26.4) (p55); Integrase p52 (IN); Integrase p49 (IN)]	313.5	GO:0000943; GO:0003677; GO:0003723; GO:0003887; GO:0003964; GO:0004190; GO:0004523; GO:0004540; GO:0005524; GO:0005634; GO:0005737; GO:0006310; GO:0008233; GO:0008270; GO:0015074; GO:0032197
OG0008634	CxamHS_DN113316_c5_g1::TRINITY_DN113316_c5_g1_i1::g.417127::m.417127	Proton-coupled amino acid transporter 2 (Proton/amino acid transporter 2) (Solute carrier family 36 member 2) (Tramdorin-1)	53.1	GO:0003333; GO:0005280; GO:0005737; GO:0005886; GO:0006811; GO:0006865; GO:0015078; GO:0015171; GO:0015180; GO:0015187; GO:0015193; GO:0015808; GO:0015816; GO:0016021; GO:0035524; GO:0070062; GO:1902600
OG0006606	CxamHS_DN113403_c0_g1::TRINITY_DN113403_c0_g1_i1::g.371554::m.371554	Putative serine protease K12H4.7 (EC 3.4.-.-)	333.2	GO:0006508; GO:0008236; GO:0008239; GO:0045087
OG0017307	CxamHS_DN113535_c0_g1::TRINITY_DN113535_c0_g1_i1::g.597070::m.597070	Unannotated	#N/A	#N/A
OG0009757	CxamHS_DN113646_c9_g1::TRINITY_DN113646_c9_g1_i1::g.357250::m.357250	Unannotated	#N/A	#N/A
OG0005526	CxamHS_DN113859_c1_g1::TRINITY_DN113859_c1_g1_i1::g.588593::m.588593	E3 ubiquitin-protein ligase rnf8-B (EC 2.3.2.27) (RING finger protein 8-B) (RING-type E3 ubiquitin transferase rnf8-B)	95.1	GO:0000151; GO:0000781; GO:0003682; GO:0004842; GO:0005634; GO:0006302; GO:0006303; GO:0006511; GO:0006974; GO:0007286; GO:0008270; GO:0010212; GO:0033522; GO:0033523; GO:0034244; GO:0035861; GO:0042393; GO:0042803; GO:0043130; GO:0043486; GO:0045190; GO:0045739; GO:0070534; GO:0070535; GO:0070936
OG0011565	CxamHS_DN113930_c0_g1::TRINITY_DN113930_c0_g1_i10::g.630941::m.630941	Unannotated	#N/A	#N/A
OG0002872	CxamHS_DN113944_c0_g4::TRINITY_DN113944_c0_g4_i2::g.636871::m.636871	Cytochrome c oxidase subunit 1 (EC 1.9.3.1) (Cytochrome c oxidase polypeptide I)	129.8	GO:0004129; GO:0005743; GO:0006119; GO:0009060; GO:0015990; GO:0016021; GO:0020037; GO:0045277; GO:0046872
OG0008890	CxamHS_DN114026_c10_g1::TRINITY_DN114026_c10_g1_i2::g.345196::m.345196	ABC transporter B family member 1 (ABC transporter ABCB.1)	550.4	GO:0005215; GO:0005524; GO:0006935; GO:0006972; GO:0016021; GO:0031154; GO:0042626
OG0005812	CxamHS_DN114071_c3_g1::TRINITY_DN114071_c3_g1_i21::g.343471::m.343471	Dynein heavy chain 6, axonemal (Axonemal beta dynein heavy chain 6) (Ciliary dynein heavy chain 6)	1963	GO:0005524; GO:0005858; GO:0005874; GO:0007018; GO:0008569; GO:0030286; GO:0045503; GO:0045505; GO:0051959; GO:0060285
OG0008600	CxamHS_DN114196_c7_g2::TRINITY_DN114196_c7_g2_i1::g.826737::m.826737	Histone-lysine N-methyltransferase SETMAR (EC 2.1.1.43) (SET domain and mariner transposase fusion protein homolog)	191.8	GO:0005634; GO:0005694; GO:0008270; GO:0010452; GO:0042800; GO:0046975; GO:0051568
OG0003889	CxamHS_DN114371_c0_g1::TRINITY_DN114371_c0_g1_i1::g.502270::m.502270	Protocadherin Fat 4 (FAT tumor suppressor homolog 4) (Fat-like cadherin protein FAT-J)	867.8	GO:0001658; GO:0001736; GO:0001822; GO:0003007; GO:0005509; GO:0005886; GO:0007009; GO:0007156; GO:0007157; GO:0007219; GO:0008543; GO:0016021; GO:0021987; GO:0022008; GO:0035329; GO:0043931; GO:0045177; GO:0048565; GO:0060122; GO:0072006; GO:0072137; GO:0072307
OG0003744	CxamHS_DN114420_c5_g1::TRINITY_DN114420_c5_g1_i1::g.670637::m.670637	Adhesion G protein-coupled receptor B3 (Brain-specific angiogenesis inhibitor 3)	146.7	GO:0004930; GO:0005096; GO:0005886; GO:0005887; GO:0007166; GO:0007189; GO:0007520; GO:0016322; GO:0016525; GO:0043083; GO:0048814; GO:0051965; GO:0061743; GO:0098794; GO:0099558
OG0000141	CxamHS_DN114504_c12_g1::TRINITY_DN114504_c12_g1_i3::g.877337::m.877337	Unannotated	#N/A	#N/A
OG0008964	CxamHS_DN114644_c3_g2::TRINITY_DN114644_c3_g2_i1::g.386266::m.386266	Unannotated	#N/A	#N/A
OG0002746	CxamHS_DN114828_c6_g1::TRINITY_DN114828_c6_g1_i1::g.262470::m.262470	Clavaminate synthase-like protein At3g21360 (EC 1.-.-.-)	148.3	GO:0005634; GO:0016702; GO:0046872
OG0010438	CxamHS_DN114843_c3_g1::TRINITY_DN114843_c3_g1_i3::g.264184::m.264184	Protein-L-isoaspartate O-methyltransferase domain-containing protein 2	170.2	GO:0004719; GO:0005737
OG0002576	CxamHS_DN115032_c4_g1::TRINITY_DN115032_c4_g1_i11::g.278598::m.278598	Putative potassium channel protein YugO	56.6	GO:0005249; GO:0008076
OG0000554	CxamHS_DN115157_c3_g1::TRINITY_DN115157_c3_g1_i10::g.378044::m.378044	Snaclec rhodocetin subunit delta	69.7	GO:0005576; GO:0090729
OG0000418	CxamHS_DN115213_c9_g1::TRINITY_DN115213_c9_g1_i1::g.436032::m.436032	Unannotated	#N/A	#N/A
OG0006400	CxamHS_DN115437_c18_g1::TRINITY_DN115437_c18_g1_i11::g.338235::m.338235	Unannotated	#N/A	#N/A
OG0005453	CxamHS_DN133887_c0_g1::TRINITY_DN133887_c0_g1_i1::g.294907::m.294907	Galanin receptor type 1 (GAL1-R) (GALR-1)	88.6	GO:0004966; GO:0005886; GO:0005887; GO:0007186; GO:0007189; GO:0007194; GO:0007204; GO:0007218; GO:0008528; GO:0017046; GO:0042923; GO:0045944; GO:0051464
OG0006264	CxamHS_DN135449_c0_g1::TRINITY_DN135449_c0_g1_i1::g.546336::m.546336	Unannotated	#N/A	#N/A
OG0013742	CxamHS_DN1369_c0_g1::TRINITY_DN1369_c0_g1_i1::g.228114::m.228114	Unannotated	#N/A	#N/A
OG0006314	CxamHS_DN137918_c0_g1::TRINITY_DN137918_c0_g1_i1::g.575522::m.575522	Unannotated	#N/A	#N/A
OG0008325	CxamHS_DN14180_c0_g1::TRINITY_DN14180_c0_g1_i1::g.82759::m.82759	Unannotated	#N/A	#N/A
OG0000071	CxamHS_DN150448_c0_g1::TRINITY_DN150448_c0_g1_i1::g.268134::m.268134	Unannotated	#N/A	#N/A
OG0002092	CxamHS_DN194_c0_g1::TRINITY_DN194_c0_g1_i1::g.90275::m.90275	Unannotated	#N/A	#N/A
OG0008797	CxamHS_DN231858_c0_g1::TRINITY_DN231858_c0_g1_i1::g.37528::m.37528	Unannotated	#N/A	#N/A
OG0017253	CxamHS_DN232472_c0_g1::TRINITY_DN232472_c0_g1_i1::g.42061::m.42061	Unannotated	#N/A	#N/A
OG0012273	CxamHS_DN243682_c0_g1::TRINITY_DN243682_c0_g1_i1::g.69075::m.69075	ADP-ribosylation factor	138.7	GO:0005525; GO:0005794; GO:0015031; GO:0016192
OG0008939	CxamHS_DN244198_c0_g1::TRINITY_DN244198_c0_g1_i1::g.67504::m.67504	Melanopsin-B (Opsin-4B) (xMOP)	72	GO:0004930; GO:0007601; GO:0007602; GO:0009881; GO:0016021; GO:0018298
OG0017139	CxamHS_DN2890_c0_g1::TRINITY_DN2890_c0_g1_i1::g.84297::m.84297	Unannotated	#N/A	#N/A
OG0010671	CxamHS_DN29241_c0_g1::TRINITY_DN29241_c0_g1_i1::g.75337::m.75337	Unannotated	#N/A	#N/A
OG0012739	CxamHS_DN29424_c0_g1::TRINITY_DN29424_c0_g1_i1::g.228366::m.228366	Germinal-center associated nuclear protein (GANP) (80 kDa MCM3-associated protein) (MCM3 acetylating protein) (MCM3AP) (EC 2.3.1.-) (MCM3 acetyltransferase)	116.3	GO:0002376; GO:0003676; GO:0005634; GO:0005643; GO:0005654; GO:0005737; GO:0005829; GO:0006406; GO:0016746; GO:0016973; GO:0031965; GO:0070390
OG0008103	CxamHS_DN36644_c0_g1::TRINITY_DN36644_c0_g1_i1::g.93445::m.93445	Forkhead box protein I2-B (XlFoxI2-B)	102.8	GO:0003700; GO:0005634; GO:0043565
OG0013799	CxamHS_DN38393_c0_g1::TRINITY_DN38393_c0_g1_i1::g.118678::m.118678	Unannotated	#N/A	#N/A
OG0013762	CxamHS_DN38808_c0_g1::TRINITY_DN38808_c0_g1_i1::g.204464::m.204464	Unannotated	#N/A	#N/A
OG0010457	CxamHS_DN43240_c0_g1::TRINITY_DN43240_c0_g1_i1::g.133415::m.133415	LIM/homeobox protein Awh (Protein arrowhead)	85.5	GO:0003677; GO:0003700; GO:0005634; GO:0006355; GO:0007444; GO:0010468; GO:0046872; GO:0048749
OG0011151	CxamHS_DN46063_c0_g1::TRINITY_DN46063_c0_g1_i1::g.142465::m.142465	Unannotated	#N/A	#N/A
OG0007375	CxamHS_DN46745_c0_g1::TRINITY_DN46745_c0_g1_i1::g.167078::m.167078	Transmembrane protease serine 9 (EC 3.4.21.-) (Polyserase-I) (Polyserine protease 1) (Polyserase-1) [Cleaved into: Serase-1; Serase-2; Serase-3]	85.1	GO:0004252; GO:0005887; GO:0006508; GO:0008236; GO:0031639
OG0015381	CxamHS_DN47233_c0_g1::TRINITY_DN47233_c0_g1_i1::g.215409::m.215409	Tetraspanin-8 (Tspan-8) (Transmembrane 4 superfamily member 3) (Tumor-associated antigen CO-029)	119.8	GO:0005178; GO:0005887; GO:0007166; GO:0007283; GO:0009986; GO:0010468; GO:0030195; GO:0070062
OG0010305	CxamHS_DN48874_c0_g1::TRINITY_DN48874_c0_g1_i1::g.79865::m.79865	Unannotated	#N/A	#N/A
OG0011362	CxamHS_DN49217_c0_g1::TRINITY_DN49217_c0_g1_i1::g.201944::m.201944	Unannotated	#N/A	#N/A
OG0011310	CxamHS_DN55269_c0_g1::TRINITY_DN55269_c0_g1_i1::g.242807::m.242807	Unannotated	#N/A	#N/A
OG0007351	CxamHS_DN64842_c0_g1::TRINITY_DN64842_c0_g1_i1::g.166272::m.166272	Nucleosome-remodeling factor subunit NURF301 (Enhancer of bithorax) (Nucleosome-remodeling factor 215 kDa subunit) (NURF-215)	277.7	GO:0003677; GO:0005634; GO:0006325; GO:0006338; GO:0006351; GO:0006357; GO:0010468; GO:0016589; GO:0016922; GO:0030097; GO:0035064; GO:0035073; GO:0035076; GO:0042766; GO:0045747; GO:0045824; GO:0046426; GO:0046872; GO:0048515; GO:0070577
OG0013710	CxamHS_DN74845_c0_g1::TRINITY_DN74845_c0_g1_i1::g.222222::m.222222	Probable serine incorporator	221.1	GO:0005789; GO:0008654; GO:0016021
OG0010635	CxamHS_DN77082_c0_g1::TRINITY_DN77082_c0_g1_i1::g.113743::m.113743	Major facilitator superfamily domain-containing protein 6 (Macrophage MHC class I receptor 2 homolog)	157.9	GO:0016021
OG0011629	CxamHS_DN77212_c0_g1::TRINITY_DN77212_c0_g1_i1::g.90918::m.90918	Myotrophin homolog	67.4	GO:0005634; GO:0005737; GO:0030036; GO:0044877; GO:2000813
OG0015277	CxamHS_DN82036_c0_g1::TRINITY_DN82036_c0_g1_i1::g.120777::m.120777	Unannotated	#N/A	#N/A
OG0010320	CxamHS_DN87031_c0_g1::TRINITY_DN87031_c0_g1_i2::g.177455::m.177455	Kelch-like protein 13	224.9	GO:0004842; GO:0007049; GO:0016567; GO:0030496; GO:0031463; GO:0032465; GO:0051301
OG0015076	CxamHS_DN89881_c0_g1::TRINITY_DN89881_c0_g1_i2::g.82420::m.82420	MRN complex-interacting protein (MRN-interacting protein)	76.3	GO:0003682; GO:0005634; GO:0005654; GO:0006281; GO:0006974; GO:0007095; GO:0010212; GO:0045860; GO:0071168; GO:1905168; GO:2001032
OG0013851	CxamHS_DN90711_c0_g1::TRINITY_DN90711_c0_g1_i1::g.160747::m.160747	Unannotated	#N/A	#N/A
OG0013833	CxamHS_DN90973_c0_g1::TRINITY_DN90973_c0_g1_i1::g.193067::m.193067	Unannotated	#N/A	#N/A
OG0011403	CxamHS_DN92241_c0_g1::TRINITY_DN92241_c0_g1_i1::g.227418::m.227418	Unannotated	#N/A	#N/A
OG0009513	CxamHS_DN94439_c0_g1::TRINITY_DN94439_c0_g1_i2::g.236000::m.236000	Midasin (Dynein-related AAA-ATPase MDN1) (MIDAS-containing protein)	398.3	GO:0000027; GO:0005524; GO:0005634; GO:0005654; GO:0005730; GO:0005829; GO:0006364; GO:0016020; GO:0016887; GO:0045111; GO:0051082; GO:0065003
OG0011349	CxamHS_DN94477_c1_g1::TRINITY_DN94477_c1_g1_i1::g.236139::m.236139	Phosphoenolpyruvate phosphomutase (PEP mutase) (PEP phosphomutase) (Phosphoenolpyruvate mutase) (EC 5.4.2.9)	470.7	GO:0032923; GO:0046872; GO:0050188
OG0006250	CxamHS_DN95553_c0_g1::TRINITY_DN95553_c0_g1_i1::g.213421::m.213421	5-hydroxytryptamine receptor 1D (5-HT-1D) (5-HT1D) (Serotonin receptor 1D)	68.6	GO:0004993; GO:0005887; GO:0006939; GO:0007193; GO:0007268; GO:0040012; GO:0042310; GO:0050795
OG0006927	CxamHS_DN96057_c0_g1::TRINITY_DN96057_c0_g1_i1::g.93870::m.93870	Adhesion G protein-coupled receptor A3 (G-protein coupled receptor 125)	111.7	GO:0004930; GO:0007166; GO:0009897; GO:0016021
OG0010598	CxamHS_DN96432_c0_g1::TRINITY_DN96432_c0_g1_i1::g.179170::m.179170	Uncharacterized protein C594.04c	57.4	GO:0005783; GO:0005789; GO:0008202; GO:0016021; GO:0016229; GO:0016627
OG0009044	CxamHS_DN96549_c0_g1::TRINITY_DN96549_c0_g1_i1::g.152714::m.152714	Unannotated	#N/A	#N/A
OG0008672	CxamHS_DN98171_c0_g1::TRINITY_DN98171_c0_g1_i1::g.196705::m.196705	Unannotated	#N/A	#N/A
OG0006871	CxamHS_DN98436_c0_g1::TRINITY_DN98436_c0_g1_i2::g.242183::m.242183	Acetylcholine receptor subunit alpha-type acr-16	164.9	GO:0004888; GO:0005887; GO:0007165; GO:0007268; GO:0022848; GO:0030054; GO:0034220; GO:0042391; GO:0042995; GO:0043005; GO:0045202; GO:0045211; GO:0050877
OG0011261	CxamHS_DN98458_c0_g1::TRINITY_DN98458_c0_g1_i1::g.242405::m.242405	Unannotated	#N/A	#N/A
OG0003394	CxamHS_DN98716_c0_g1::TRINITY_DN98716_c0_g1_i1::g.172081::m.172081	Unannotated	#N/A	#N/A
OG0005560	CxamHS_DN99694_c0_g1::TRINITY_DN99694_c0_g1_i1::g.89773::m.89773	Pectin acetylesterase 10 (EC 3.1.1.-)	112.1	GO:0005576; GO:0009505; GO:0052793; GO:0071555
OG0010641	CxamHS_DN99918_c0_g1::TRINITY_DN99918_c0_g1_i1::g.223975::m.223975	Unannotated	#N/A	#N/A
OG0007037	CxamHS_DN99965_c0_g1::TRINITY_DN99965_c0_g1_i1::g.224581::m.224581	Transmembrane protein 26	111.3	GO:0016021
OG0008034	CxamS_DN106610_c0_g1::TRINITY_DN106610_c0_g1_i1::g.375352::m.375352	Myc proto-oncogene protein (Proto-oncogene c-Myc) (Transcription factor p64)	80.5	GO:0000165; GO:0000981; GO:0003700; GO:0005654; GO:0005730; GO:0006338; GO:0006879; GO:0006974; GO:0010332; GO:0032204; GO:0043280; GO:0044877; GO:0045656; GO:0045893; GO:0045944; GO:0046983; GO:0048146; GO:0050679; GO:0051276; GO:0051782; GO:0070888; GO:2000573; GO:2001022
OG0001746	CxamS_DN110895_c0_g1::TRINITY_DN110895_c0_g1_i1::g.389919::m.389919	Putative RNA-binding protein RbpB	97.4	GO:0003723
OG0003863	CxamS_DN119543_c0_g1::TRINITY_DN119543_c0_g1_i1::g.328254::m.328254	InaD-like protein (Inadl protein) (Channel-interacting PDZ domain-containing protein) (Pals1-associated tight junction protein) (Protein associated to tight junctions)	98.2	GO:0005813; GO:0005815; GO:0005829; GO:0005923; GO:0016324; GO:0030054; GO:0032991; GO:0045177; GO:0048471
OG0005640	CxamS_DN127288_c0_g1::TRINITY_DN127288_c0_g1_i1::g.397056::m.397056	40S ribosomal protein S8	135.6	GO:0000462; GO:0003735; GO:0006412; GO:0022627
OG0002131	CxamS_DN128317_c0_g1::TRINITY_DN128317_c0_g1_i1::g.325171::m.325171	Glycine-rich domain-containing protein 1 (AtGRDP1)	119	GO:0005886; GO:0009738; GO:0009787; GO:0071470
OG0004235	CxamS_DN144726_c0_g1::TRINITY_DN144726_c0_g1_i1::g.353989::m.353989	Endoglycoceramidase (EGCase) (EC 3.2.1.123) (Glycosphingolipid-specific enzyme) (GSL-specific enzyme)	778.1	GO:0005576; GO:0030245; GO:0042151; GO:0047876
OG0007071	CxamS_DN149311_c0_g1::TRINITY_DN149311_c0_g1_i3::g.387238::m.387238	Receptor-type tyrosine-protein phosphatase beta (Protein-tyrosine phosphatase beta) (R-PTP-beta) (EC 3.1.3.48) (Vascular endothelial protein tyrosine phosphatase) (VE-PTP)	199.1	GO:0001525; GO:0005001; GO:0005886; GO:0005887; GO:0006470; GO:0006796; GO:0016311; GO:0035579; GO:0043235; GO:0043312; GO:0070821
OG0007670	CxamS_DN15081_c0_g2::TRINITY_DN15081_c0_g2_i1::g.284200::m.284200	Cation-dependent mannose-6-phosphate receptor (CD Man-6-P receptor) (CD-MPR) (46 kDa mannose 6-phosphate receptor) (MPR 46)	174.1	GO:0005537; GO:0005765; GO:0005768; GO:0005770; GO:0005802; GO:0006622; GO:0006886; GO:0007041; GO:0016021; GO:0019904; GO:0030904; GO:0033299; GO:0048471; GO:1905394
OG0000087	CxamS_DN167395_c0_g1::TRINITY_DN167395_c0_g1_i1::g.377147::m.377147	L-rhamnose-binding lectin CSL3	161.8	GO:0001674; GO:0005534; GO:0005623; GO:0005737; GO:0033296; GO:0042564; GO:0042803; GO:0060473; GO:1903777
OG0005419	CxamS_DN167542_c0_g1::TRINITY_DN167542_c0_g1_i1::g.329727::m.329727	3-oxoacyl-[acyl-carrier-protein] reductase FabG (EC 1.1.1.100) (3-ketoacyl-acyl carrier protein reductase) (Beta-Ketoacyl-acyl carrier protein reductase) (Beta-ketoacyl-ACP reductase)	162.9	GO:0004316; GO:0030497; GO:0050661; GO:0051287; GO:0102131; GO:0102132
OG0013612	CxamS_DN169379_c0_g1::TRINITY_DN169379_c0_g1_i1::g.391556::m.391556	Transmembrane emp24 domain-containing protein B	75.1	GO:0005783; GO:0005793; GO:0005794; GO:0006886; GO:0006888; GO:0007030; GO:0016021; GO:0030134; GO:0030659
OG0005318	CxamS_DN169452_c0_g1::TRINITY_DN169452_c0_g1_i1::g.346897::m.346897	E3 ubiquitin-protein ligase RFWD3 (EC 2.3.2.27) (RING finger and WD repeat domain-containing protein 3) (RING finger protein 201)	93.6	GO:0000724; GO:0002039; GO:0004842; GO:0005634; GO:0005654; GO:0005737; GO:0006974; GO:0010212; GO:0016567; GO:0016605; GO:0031052; GO:0031297; GO:0031571; GO:0036297; GO:0046872; GO:0090734; GO:0097371; GO:2000001
OG0003584	CxamS_DN16947_c0_g1::TRINITY_DN16947_c0_g1_i1::g.283909::m.283909	Glutathione S-transferase DHAR3, chloroplastic (EC 2.5.1.18) (Chloride intracellular channel homolog 3) (CLIC homolog 3) (Glutathione-dependent dehydroascorbate reductase 3) (AtDHAR3) (ChlDHAR) (GSH-dependent dehydroascorbate reductase 3) (EC 1.8.5.1)	121.3	GO:0004364; GO:0009507; GO:0009570; GO:0009735; GO:0009941; GO:0010731; GO:0045174
OG0001642	CxamS_DN170124_c0_g1::TRINITY_DN170124_c0_g1_i1::g.335354::m.335354	Putative potassium channel protein YugO	56.6	GO:0005249; GO:0008076
OG0006917	CxamS_DN18078_c0_g1::TRINITY_DN18078_c0_g1_i1::g.273232::m.273232	GMP synthase [glutamine-hydrolyzing] (EC 6.3.5.2) (GMP synthetase) (Glutamine amidotransferase)	53.1	GO:0003922; GO:0005524; GO:0006177; GO:0006541; GO:0016462
OG0004527	CxamS_DN183294_c0_g1::TRINITY_DN183294_c0_g1_i1::g.344877::m.344877	Protein kinase C-binding protein NELL1 (NEL-like protein 1)	55.1	GO:0005080; GO:0005509; GO:0005615; GO:0005635; GO:0005737; GO:0008201; GO:0010468; GO:0030154; GO:0030501; GO:0033689; GO:0042802; GO:0043065; GO:0045667; GO:0045669; GO:0045778; GO:0048471; GO:0070207; GO:1903363
OG0008619	CxamS_DN192905_c0_g1::TRINITY_DN192905_c0_g1_i1::g.399822::m.399822	Myeloid differentiation primary response protein MyD88	137.5	GO:0002218; GO:0002237; GO:0002283; GO:0002755; GO:0005737; GO:0006954; GO:0030593; GO:0042117; GO:0042742; GO:0043123; GO:0045087; GO:0070976; GO:1901532; GO:1901534
OG0003378	CxamS_DN197989_c0_g1::TRINITY_DN197989_c0_g1_i1::g.359438::m.359438	Protein REDUCED WALL ACETYLATION 2 (EC 2.3.1.-)	296.6	GO:0000139; GO:0005783; GO:0005789; GO:0005794; GO:0005975; GO:0005976; GO:0009737; GO:0009834; GO:0010411; GO:0016021; GO:0016407; GO:0016491; GO:0045491; GO:0045492; GO:0050832; GO:1990937
OG0002286	CxamS_DN20390_c0_g1::TRINITY_DN20390_c0_g1_i1::g.125367::m.125367	External alternative NAD(P)H-ubiquinone oxidoreductase B1, mitochondrial (EC 1.6.5.9) (External alternative NADH dehydrogenase NDB1) (NADH:ubiquinone reductase (non-electrogenic) NDB1)	431.4	GO:0005509; GO:0005758; GO:0005777; GO:0016491; GO:0031314; GO:0055114
OG0007667	CxamS_DN28328_c0_g1::TRINITY_DN28328_c0_g1_i1::g.12558::m.12558	Deformed epidermal autoregulatory factor 1 homolog (Nuclear DEAF-1-related transcriptional regulator) (NUDR)	105.5	GO:0000122; GO:0000977; GO:0001227; GO:0001650; GO:0001662; GO:0001843; GO:0003700; GO:0005634; GO:0005667; GO:0005737; GO:0006357; GO:0006366; GO:0008542; GO:0033599; GO:0045892; GO:0045893; GO:0045944; GO:0046872; GO:0048706
OG0002200	CxamS_DN30561_c0_g1::TRINITY_DN30561_c0_g1_i1::g.254630::m.254630	Ankyrin and armadillo repeat-containing protein	137.9	GO:0016021
OG0004733	CxamS_DN30600_c0_g1::TRINITY_DN30600_c0_g1_i1::g.76419::m.76419	Collagen alpha-1(XIV) chain (Undulin)	67.4	GO:0003429; GO:0003723; GO:0005201; GO:0005518; GO:0005576; GO:0005581; GO:0005596; GO:0005615; GO:0005788; GO:0030020; GO:0030198; GO:0030199; GO:0030674; GO:0031012; GO:0062023; GO:0098609
OG0008769	CxamS_DN32304_c0_g1::TRINITY_DN32304_c0_g1_i2::g.322735::m.322735	Apocarotenoid-15,15'-oxygenase (ACO) (8'-apo-beta-carotenal 15,15'-oxygenase) (EC 1.13.11.75) (Diox1)	257.7	GO:0010436; GO:0016121; GO:0046872; GO:0102162
OG0000146	CxamS_DN33967_c0_g1::TRINITY_DN33967_c0_g1_i1::g.55717::m.55717	Fibroblast growth factor receptor 2 (FGFR-2) (EC 2.7.10.1)	230.7	GO:0005007; GO:0005524; GO:0005794; GO:0005886; GO:0006915; GO:0008284; GO:0016021; GO:0031410
OG0005799	CxamS_DN34091_c0_g1::TRINITY_DN34091_c0_g1_i1::g.58269::m.58269	Nudix hydrolase 24, chloroplastic (AtNUDT24) (EC 3.6.1.-)	147.9	GO:0009507; GO:0044715; GO:0046872
OG0004539	CxamS_DN35013_c0_g1::TRINITY_DN35013_c0_g1_i1::g.121954::m.121954	Gamma-aminobutyric acid receptor subunit beta (GABA(A) receptor subunit beta) (Protein cyclodiene resistance)	176	GO:0002121; GO:0004890; GO:0005886; GO:0005887; GO:0006811; GO:0007165; GO:0007268; GO:0009612; GO:0016021; GO:0022851; GO:0030054; GO:0030424; GO:0030425; GO:0030431; GO:0030594; GO:0032589; GO:0032809; GO:0034220; GO:0034707; GO:0042048; GO:0042391; GO:0042493; GO:0042749; GO:0043005; GO:0045202; GO:0045211; GO:0050805; GO:0050877; GO:0090328
OG0008735	CxamS_DN35021_c0_g1::TRINITY_DN35021_c0_g1_i2::g.121979::m.121979	Ceramide phosphoethanolamine synthase (CPE synthase) (EC 2.7.8.n3)	132.5	GO:0000139; GO:0005886; GO:0006665; GO:0016021; GO:0016740
OG0008645	CxamS_DN39033_c0_g1::TRINITY_DN39033_c0_g1_i2::g.18927::m.18927	DNA-directed RNA polymerases I and III subunit RPAC2 (RNA polymerases I and III subunit AC2) (DNA-directed RNA polymerase I subunit D)	120.9	GO:0003677; GO:0003899; GO:0005666; GO:0005736; GO:0006360; GO:0006383; GO:0046983
OG0006900	CxamS_DN3926_c0_g1::TRINITY_DN3926_c0_g1_i1::g.286831::m.286831	E3 ubiquitin-protein ligase MYLIP (EC 2.3.2.27) (Inducible degrader of the LDL-receptor) (Idol) (Myosin regulatory light chain-interacting protein) (MIR) (RING-type E3 ubiquitin transferase MYLIP)	146	GO:0004842; GO:0005737; GO:0005856; GO:0005886; GO:0006511; GO:0007399; GO:0008092; GO:0010977; GO:0010989; GO:0016567; GO:0031648; GO:0032803; GO:0042632; GO:0045732; GO:0046872; GO:0061630; GO:0071404
OG0007495	CxamS_DN40398_c0_g1::TRINITY_DN40398_c0_g1_i1::g.41462::m.41462	Two pore potassium channel protein sup-9 (Suppressor of unc-93 protein 9) (n2P38)	113.6	GO:0005267; GO:0005887; GO:0006813; GO:0006937; GO:0022841; GO:0030322; GO:0036195; GO:0055120; GO:0071805
OG0008682	CxamS_DN42928_c0_g1::TRINITY_DN42928_c0_g1_i1::g.324182::m.324182	Acyl-CoA-binding domain-containing protein 5	116.3	GO:0000062; GO:0005778; GO:0008289; GO:0016021; GO:0030242
OG0000676	CxamS_DN43588_c0_g1::TRINITY_DN43588_c0_g1_i1::g.97946::m.97946	Serine/threonine-protein kinase mTOR (EC 2.7.11.1) (FK506-binding protein 12-rapamycin complex-associated protein 1) (FKBP12-rapamycin complex-associated protein) (Mammalian target of rapamycin) (mTOR) (Mechanistic target of rapamycin) (Rapamycin and FKBP12 target 1) (Rapamycin target protein 1)	133.7	GO:0000139; GO:0001030; GO:0001031; GO:0001032; GO:0001156; GO:0001558; GO:0001933; GO:0001934; GO:0001938; GO:0002296; GO:0003007; GO:0003179; GO:0004672; GO:0004674; GO:0005524; GO:0005634; GO:0005654; GO:0005737; GO:0005741; GO:0005764; GO:0005765; GO:0005789; GO:0005829; GO:0005979; GO:0006112; GO:0006207; GO:0006468; GO:0007050; GO:0007281; GO:0007420; GO:0007569; GO:0007584; GO:0007616; GO:…
OG0004838	CxamS_DN45900_c0_g1::TRINITY_DN45900_c0_g1_i1::g.65508::m.65508	E3 ubiquitin-protein ligase Topors (EC 2.3.2.27) (RING-type E3 ubiquitin transferase Topors) (SUMO1-protein E3 ligase Topors) (Topoisomerase I-binding RING finger protein) (Topoisomerase I-binding arginine/serine-rich protein) (dTopors)	117.9	GO:0000209; GO:0005521; GO:0005634; GO:0005652; GO:0005700; GO:0005778; GO:0006325; GO:0006355; GO:0006511; GO:0006997; GO:0007060; GO:0008270; GO:0010032; GO:0016558; GO:0051299; GO:0061630; GO:0071763
OG0010681	CxamS_DN49424_c0_g1::TRINITY_DN49424_c0_g1_i2::g.200870::m.200870	Ubiquitin-conjugating enzyme E2 C (EC 2.3.2.23) ((E3-independent) E2 ubiquitin-conjugating enzyme C) (EC 2.3.2.24) (E2 ubiquitin-conjugating enzyme C) (Ubiquitin carrier protein C) (Ubiquitin-protein ligase C)	195.7	GO:0005524; GO:0007049; GO:0016567; GO:0016740; GO:0051301
OG0010654	CxamS_DN50248_c1_g1::TRINITY_DN50248_c1_g1_i1::g.239649::m.239649	Uncharacterized protein RT0683	62	GO:0016021; GO:0016740
OG0001299	CxamS_DN50846_c0_g1::TRINITY_DN50846_c0_g1_i3::g.261335::m.261335	Protein RCC2	112.8	GO:0005085; GO:0005634; GO:0005730; GO:0005874; GO:0005886; GO:0007049; GO:0007229; GO:0008017; GO:0010762; GO:0010971; GO:0019901; GO:0019904; GO:0030334; GO:0030496; GO:0031267; GO:0031901; GO:0034260; GO:0034506; GO:0045184; GO:0048041; GO:0048365; GO:0051301; GO:0051895; GO:0051987; GO:0072356; GO:0090630; GO:1900025; GO:1900027; GO:1990023
OG0006034	CxamS_DN52069_c0_g1::TRINITY_DN52069_c0_g1_i1::g.278222::m.278222	Serine/arginine-rich splicing factor 6 (Pre-mRNA-splicing factor SRP55) (Splicing factor, arginine/serine-rich 6)	77.4	GO:0000380; GO:0000381; GO:0000398; GO:0003723; GO:0005654; GO:0006376; GO:0006405; GO:0006406; GO:0010837; GO:0016607; GO:0031124; GO:0032868; GO:0036002; GO:0045292; GO:0045617; GO:0048025; GO:0060501; GO:0060548; GO:0061041; GO:2000675
OG0011347	CxamS_DN55149_c0_g1::TRINITY_DN55149_c0_g1_i1::g.190398::m.190398	L-threonine dehydratase catabolic TdcB (EC 4.3.1.19) (L-serine dehydratase) (EC 4.3.1.17) (Threonine deaminase)	101.7	GO:0000166; GO:0003941; GO:0004794; GO:0030170; GO:0070689
OG0008969	CxamS_DN56851_c0_g1::TRINITY_DN56851_c0_g1_i1::g.124311::m.124311	Neuronal acetylcholine receptor subunit alpha-2	242.3	GO:0004888; GO:0005887; GO:0007165; GO:0007268; GO:0022848; GO:0030054; GO:0034220; GO:0042391; GO:0043005; GO:0045202; GO:0045211; GO:0050877
OG0009478	CxamS_DN56855_c0_g1::TRINITY_DN56855_c0_g1_i5::g.124198::m.124198	Intraflagellar transport protein 140 homolog (WD and tetratricopeptide repeats protein 2)	293.1	GO:0001750; GO:0005813; GO:0005929; GO:0005930; GO:0007368; GO:0007507; GO:0008589; GO:0021532; GO:0030991; GO:0031076; GO:0032391; GO:0035721; GO:0035735; GO:0035845; GO:0036064; GO:0042733; GO:0048701; GO:0048705; GO:0060041; GO:0060271; GO:0061512; GO:0072001; GO:0097542; GO:1902017; GO:1905515; GO:1990403
OG0001983	CxamS_DN57612_c0_g1::TRINITY_DN57612_c0_g1_i1::g.199958::m.199958	Neuropeptides capa receptor (Cap2b receptor) (Capability receptor)	97.4	GO:0001607; GO:0007186; GO:0007218; GO:0007589; GO:0008188; GO:0016021; GO:0016323; GO:0051928; GO:0071465
OG0002017	CxamS_DN57770_c0_g1::TRINITY_DN57770_c0_g1_i3::g.65034::m.65034	Cytochrome P450 1A1 (EC 1.14.14.1) (CYPIA1) (Cytochrome P450 form 6) (Cytochrome P450-C) (Cytochrome P450-P1)	107.8	GO:0001666; GO:0002933; GO:0004497; GO:0005506; GO:0005739; GO:0005789; GO:0006778; GO:0007568; GO:0008202; GO:0008283; GO:0009308; GO:0009611; GO:0009615; GO:0009624; GO:0009635; GO:0009692; GO:0009804; GO:0009812; GO:0010041; GO:0016491; GO:0016679; GO:0016711; GO:0017143; GO:0017144; GO:0019216; GO:0019341; GO:0019373; GO:0019825; GO:0019899; GO:0020037; GO:0031090; GO:0032094; GO:0032451; GO:…
OG0001605	CxamS_DN57869_c0_g1::TRINITY_DN57869_c0_g1_i1::g.19388::m.19388	Uncharacterized protein R571 (EC 3.1.1.-)	91.3	GO:0016021; GO:0016042; GO:0016787
OG0003767	CxamS_DN58527_c0_g1::TRINITY_DN58527_c0_g1_i1::g.48237::m.48237	JmjC domain-containing protein F (Jumonji domain-containing protein F)	74.7	GO:0016706
OG0008350	CxamS_DN58621_c0_g1::TRINITY_DN58621_c0_g1_i1::g.77196::m.77196	Charged multivesicular body protein 7 (Chromatin-modifying protein 7)	75.1	GO:0000815; GO:0005635; GO:0008565; GO:0010458; GO:0031468; GO:0045324
OG0006349	CxamS_DN61111_c0_g1::TRINITY_DN61111_c0_g1_i1::g.269071::m.269071	Protein disulfide isomerase-like 2-2 (OsPDIL2-2) (EC 5.3.4.1) (Protein disulfide isomerase-like 4-2) (OsPDIL4-2)	174.9	GO:0003756; GO:0005576; GO:0005783; GO:0045454
OG0006947	CxamS_DN61448_c0_g1::TRINITY_DN61448_c0_g1_i1::g.167274::m.167274	TNF receptor-associated factor 3 (EC 2.3.2.27) (CAP-1) (CD40 receptor-associated factor 1) (CRAF1) (CD40-binding protein) (CD40BP) (LMP1-associated protein 1) (LAP1) (RING-type E3 ubiquitin transferase TRAF3)	81.6	GO:0001817; GO:0002224; GO:0004842; GO:0005164; GO:0005739; GO:0005768; GO:0005829; GO:0006915; GO:0007165; GO:0008063; GO:0008270; GO:0009898; GO:0016579; GO:0019901; GO:0019903; GO:0030162; GO:0031625; GO:0031996; GO:0032088; GO:0032648; GO:0032991; GO:0033209; GO:0035631; GO:0035666; GO:0042981; GO:0045087; GO:0050688
OG0002822	CxamS_DN62042_c0_g1::TRINITY_DN62042_c0_g1_i1::g.42579::m.42579	Mothers against decapentaplegic homolog 4 (MAD homolog 4) (Mothers against DPP homolog 4) (SMAD family member 4) (SMAD 4) (Smad4)	266.9	GO:0003677; GO:0003700; GO:0005634; GO:0005667; GO:0005737; GO:0007179; GO:0046872
OG0001843	CxamS_DN62043_c0_g1::TRINITY_DN62043_c0_g1_i1::g.42429::m.42429	Coagulation factor V (Activated protein C cofactor) [Cleaved into: Coagulation factor V heavy chain; Coagulation factor V light chain]	95.9	GO:0005507; GO:0005576; GO:0005615; GO:0005783; GO:0005794; GO:0007596; GO:0008015; GO:0031091
OG0006805	CxamS_DN62080_c0_g1::TRINITY_DN62080_c0_g1_i1::g.42322::m.42322	Probable voltage-dependent N-type calcium channel subunit alpha-1B (DOE-4) (Voltage-gated calcium channel subunit alpha Cav2.2)	230.7	GO:0005245; GO:0005509; GO:0005891; GO:0034765
OG0000831	CxamS_DN62920_c0_g1::TRINITY_DN62920_c0_g1_i14::g.27831::m.27831	SET and MYND domain-containing protein 4 (EC 2.1.1.-)	83.2	GO:0008168; GO:0046872
OG0007429	CxamS_DN63354_c0_g1::TRINITY_DN63354_c0_g1_i1::g.221375::m.221375	Centrosomal protein of 19 kDa (Cep19)	85.5	GO:0000922; GO:0005814; GO:0036064; GO:0060271
OG0002367	CxamS_DN65021_c0_g1::TRINITY_DN65021_c0_g1_i7::g.287519::m.287519	Phosphonopyruvate decarboxylase (EC 4.1.1.82)	194.1	GO:0017000; GO:0030976; GO:0032923; GO:0033980
OG0006233	CxamS_DN65870_c0_g1::TRINITY_DN65870_c0_g1_i2::g.292262::m.292262	Ubiquitin-protein ligase E3A (EC 2.3.2.26) (E6AP ubiquitin-protein ligase) (HECT-type ubiquitin transferase E3A) (Human papillomavirus E6-associated protein) (Oncogenic protein-associated protein E6-AP) (Renal carcinoma antigen NY-REN-54)	334.7	GO:0000209; GO:0000502; GO:0004842; GO:0005634; GO:0005737; GO:0006508; GO:0006511; GO:0007420; GO:0016032; GO:0031398; GO:0032570; GO:0042752; GO:0043161; GO:0046872; GO:0048511; GO:0050847; GO:0051865; GO:0061630; GO:0070936; GO:2000058
OG0006568	CxamS_DN65899_c0_g1::TRINITY_DN65899_c0_g1_i1::g.292257::m.292257	E3 ubiquitin-protein ligase SHPRH (EC 2.3.2.27) (EC 3.6.4.-) (RING-type E3 ubiquitin transferase SHPRH) (SNF2, histone-linker, PHD and RING finger domain-containing helicase)	315.1	GO:0000209; GO:0000786; GO:0003677; GO:0004386; GO:0004842; GO:0005524; GO:0005634; GO:0006281; GO:0006334; GO:0006974; GO:0031625; GO:0046872; GO:0061630
OG0006237	CxamS_DN66089_c0_g1::TRINITY_DN66089_c0_g1_i1::g.97621::m.97621	Calcineurin-binding protein cabin-1 (Calcineurin inhibitor) (CAIN)	231.9	GO:0004864; GO:0005634; GO:0005654; GO:0005829; GO:0006336; GO:0007166; GO:0016235
OG0002166	CxamS_DN66170_c0_g1::TRINITY_DN66170_c0_g1_i1::g.156130::m.156130	Two pore calcium channel protein 1B (Voltage-dependent calcium channel protein TPC1B) (NtTPC1B)	86.7	GO:0005245; GO:0005509; GO:0006952; GO:0016021; GO:0034765
OG0005435	CxamS_DN66370_c2_g1::TRINITY_DN66370_c2_g1_i4::g.277742::m.277742	Glyoxal reductase (GR) (EC 1.1.1.-) (Methylglyoxal reductase) (EC 1.1.1.283)	139.8	GO:0043892
OG0006530	CxamS_DN66623_c0_g1::TRINITY_DN66623_c0_g1_i1::g.122313::m.122313	Glyoxal reductase (GR) (EC 1.1.1.-) (Methylglyoxal reductase) (EC 1.1.1.283)	235.3	GO:0043892
OG0000195	CxamS_DN67273_c0_g1::TRINITY_DN67273_c0_g1_i2::g.260696::m.260696	Protein DD3-3	396.7	GO:0016021
OG0006909	CxamS_DN67435_c0_g1::TRINITY_DN67435_c0_g1_i4::g.77991::m.77991	Transcription elongation factor B polypeptide 3 (Elongin-A) (RNA polymerase II transcription factor SIII subunit A) (dEloA)	117.1	GO:0005634; GO:0006368; GO:0007474; GO:0008023; GO:0032968; GO:0070449
OG0005603	CxamS_DN67691_c1_g1::TRINITY_DN67691_c1_g1_i2::g.293780::m.293780	Histone deacetylase 6 (HD6) (EC 3.5.1.98) (Histone deacetylase mHDA2)	106.3	GO:0000118; GO:0000209; GO:0000978; GO:0003779; GO:0004407; GO:0005634; GO:0005654; GO:0005737; GO:0005813; GO:0005829; GO:0005874; GO:0005875; GO:0005901; GO:0006476; GO:0006511; GO:0006515; GO:0006886; GO:0007026; GO:0008013; GO:0008017; GO:0008270; GO:0009636; GO:0009967; GO:0010033; GO:0010469; GO:0010634; GO:0010870; GO:0016234; GO:0016235; GO:0016241; GO:0016575; GO:0019213; GO:0030286; GO:…
OG0009868	CxamS_DN67971_c0_g1::TRINITY_DN67971_c0_g1_i2::g.66202::m.66202	Intersectin-1 (SH3 domain-containing protein 1A) (SH3P17)	107.5	GO:0005085; GO:0005089; GO:0005509; GO:0005635; GO:0005737; GO:0005829; GO:0005886; GO:0005905; GO:0007186; GO:0007264; GO:0016032; GO:0019209; GO:0030027; GO:0030054; GO:0030139; GO:0032947; GO:0034613; GO:0035023; GO:0043065; GO:0043524; GO:0044305; GO:0048013; GO:0048488; GO:0051056; GO:0051897; GO:0061024; GO:0070064; GO:0098833
OG0003075	CxamS_DN67977_c0_g1::TRINITY_DN67977_c0_g1_i2::g.66532::m.66532	Sodium channel protein 60E (Drosophila ion channel 60) (Drosophila sodium channel 1) (Protein smell-impaired 60E) (Sodium channel 2) (DmNav2)	468	GO:0001518; GO:0005248; GO:0005886; GO:0006814; GO:0007608; GO:0019228; GO:0022843; GO:0034765; GO:0035725; GO:0042048; GO:0086010
OG0004208	CxamS_DN68828_c0_g1::TRINITY_DN68828_c0_g1_i7::g.219025::m.219025	Synaptotagmin-A (Synaptic vesicle protein O-p65-A)	105.9	GO:0005544; GO:0007269; GO:0016021; GO:0030054; GO:0030672; GO:0046872
OG0006991	CxamS_DN69039_c0_g1::TRINITY_DN69039_c0_g1_i1::g.62743::m.62743	Ras-like GTP-binding protein RYL1	172.9	GO:0003924; GO:0005525; GO:0005768; GO:0005886; GO:0006886; GO:0006904; GO:0009306; GO:0017157; GO:0032482; GO:0072659
OG0003428	CxamS_DN69045_c0_g1::TRINITY_DN69045_c0_g1_i3::g.63024::m.63024	Meckel syndrome type 1 protein homolog	142.5	GO:0001843; GO:0003271; GO:0003279; GO:0005737; GO:0005813; GO:0005814; GO:0007224; GO:0007368; GO:0008589; GO:0010669; GO:0016020; GO:0035869; GO:0036038; GO:0036064; GO:0042733; GO:0044458; GO:0048706; GO:0048754; GO:0060122; GO:0060271; GO:0060322; GO:0060411; GO:0060828; GO:0061009; GO:1901620; GO:1905515; GO:1990403; GO:2000095
OG0006549	CxamS_DN69380_c0_g1::TRINITY_DN69380_c0_g1_i2::g.140850::m.140850	Kinesin-like protein KIF21B (Kinesin-like protein KIF6)	59.3	GO:0003777; GO:0005524; GO:0005871; GO:0005874; GO:0007018; GO:0008017; GO:0016887; GO:0030425; GO:0030426; GO:0031410
OG0004844	CxamS_DN69792_c0_g1::TRINITY_DN69792_c0_g1_i3::g.252602::m.252602	Tetracycline resistance protein, class E (TetA(E))	73.2	GO:0005886; GO:0006811; GO:0015297; GO:0016021; GO:0046677
OG0005498	CxamS_DN70033_c0_g1::TRINITY_DN70033_c0_g1_i7::g.298660::m.298660	Serine/threonine-protein kinase DCLK2 (EC 2.7.11.1) (CaMK-like CREB regulatory kinase 2) (CL2) (CLICK-II) (CLICK2) (Doublecortin-like and CAM kinase-like 2) (Doublecortin-like kinase 2)	361.7	GO:0004674; GO:0005524; GO:0005737; GO:0005856; GO:0035556
OG0008856	CxamS_DN70242_c0_g1::TRINITY_DN70242_c0_g1_i2::g.155425::m.155425	Clp protease adapter protein ClpF, chloroplastic	55.1	GO:0003677; GO:0009507; GO:0009840
OG0007148	CxamS_DN70530_c0_g1::TRINITY_DN70530_c0_g1_i1::g.179431::m.179431	Caspase-7 (CASP-7) (EC 3.4.22.60) (Apoptotic protease Mch-3) (CMH-1) (ICE-like apoptotic protease 3) (ICE-LAP3) [Cleaved into: Caspase-7 subunit p20; Caspase-7 subunit p11]	125.2	GO:0004197; GO:0005634; GO:0005654; GO:0005737; GO:0005829; GO:0006508; GO:0006915; GO:0008233; GO:0008234; GO:0072734; GO:0097153; GO:0097194; GO:0097200
OG0007444	CxamS_DN70532_c0_g1::TRINITY_DN70532_c0_g1_i2::g.179705::m.179705	Ammonium transporter 1 member 1 (OsAMT1;1)	105.5	GO:0005887; GO:0008519; GO:0072488
OG0000589	CxamS_DN70687_c0_g1::TRINITY_DN70687_c0_g1_i3::g.308395::m.308395	TBC1 domain family member 2B	165.2	GO:0005096; GO:0005829; GO:0006886; GO:0017137; GO:0090630
OG0001745	CxamS_DN70729_c0_g2::TRINITY_DN70729_c0_g2_i1::g.159891::m.159891	Cubilin (Intrinsic factor-cobalamin receptor)	81.6	GO:0001701; GO:0005509; GO:0005737; GO:0005765; GO:0005768; GO:0005783; GO:0005794; GO:0005798; GO:0005886; GO:0005903; GO:0005905; GO:0006898; GO:0007584; GO:0008144; GO:0008203; GO:0009617; GO:0015889; GO:0016020; GO:0016324; GO:0020028; GO:0030135; GO:0030139; GO:0030492; GO:0030666; GO:0031419; GO:0031526; GO:0032991; GO:0038023; GO:0038024; GO:0042366; GO:0042802; GO:0042803; GO:0042953; GO:…
OG0009530	CxamS_DN70796_c0_g1::TRINITY_DN70796_c0_g1_i3::g.159922::m.159922	Probable protein phosphatase 2C T23F11.1 (PP2C) (EC 3.1.3.16)	407.9	GO:0000079; GO:0004722; GO:0004724; GO:0005634; GO:0005737; GO:0030517; GO:0031625; GO:0032873; GO:0046872; GO:0048786; GO:0051965; GO:0071470; GO:1990439
OG0000477	CxamS_DN70803_c3_g1::TRINITY_DN70803_c3_g1_i1::g.256985::m.256985	Uromodulin (Tamm-Horsfall urinary glycoprotein) (THP) [Cleaved into: Uromodulin, secreted form]	58.9	GO:0000922; GO:0005509; GO:0005615; GO:0005794; GO:0005929; GO:0010033; GO:0016323; GO:0016324; GO:0031225; GO:0031410; GO:0045121; GO:0045177; GO:0060170
OG0011432	CxamS_DN71023_c0_g1::TRINITY_DN71023_c0_g1_i2::g.301812::m.301812	EF-hand calcium-binding domain-containing protein 10	89.4	GO:0005509
OG0006356	CxamS_DN71049_c0_g1::TRINITY_DN71049_c0_g1_i3::g.301546::m.301546	Alpha-N-acetylgalactosamine-specific lectin (Alpha-N-acetylgalactosamine-binding lectin) (GalNAc-specific lectin) (Lectin) (ApL) (Tn antigen-specific lectin)	80.1	GO:0030246
OG0007929	CxamS_DN71074_c0_g1::TRINITY_DN71074_c0_g1_i4::g.301718::m.301718	Acid-sensing ion channel 1C (ASIC1-C) (Acid-sensing ion channel 1.3-C) (Amiloride-sensitive cation channel 2-C, neuronal-C) (ZASIC1.3)	207.2	GO:0005261; GO:0005887; GO:0015280; GO:0044736; GO:0070207; GO:0071467
OG0007982	CxamS_DN71186_c0_g1::TRINITY_DN71186_c0_g1_i6::g.158234::m.158234	Dynein heavy chain 5, axonemal (Axonemal beta dynein heavy chain 5) (Ciliary dynein heavy chain 5)	879.4	GO:0003341; GO:0005524; GO:0005874; GO:0005930; GO:0007018; GO:0007368; GO:0007507; GO:0008569; GO:0021670; GO:0030286; GO:0030317; GO:0036157; GO:0036158; GO:0045503; GO:0045505; GO:0051959; GO:0060271; GO:0097729
OG0006797	CxamS_DN71622_c0_g1::TRINITY_DN71622_c0_g1_i2::g.165849::m.165849	Proton-coupled amino acid transporter 3 (Proton/amino acid transporter 3) (Solute carrier family 36 member 3) (Tramdorin-2)	96.7	GO:0003333; GO:0005280; GO:0015078; GO:0015171; GO:0015180; GO:0015187; GO:0015193; GO:0015808; GO:0015816; GO:0016021; GO:0035524; GO:1902600
OG0000541	CxamS_DN71708_c0_g1::TRINITY_DN71708_c0_g1_i1::g.124574::m.124574	Probable E3 ubiquitin-protein ligase HERC1 (EC 2.3.2.26) (HECT domain and RCC1-like domain-containing protein 1) (HECT-type E3 ubiquitin transferase HERC1) (p532) (p619)	526.6	GO:0004842; GO:0005086; GO:0005737; GO:0005794; GO:0005829; GO:0010507; GO:0016020; GO:0021702; GO:0031175; GO:0050885
OG0003963	CxamS_DN72255_c0_g1::TRINITY_DN72255_c0_g1_i9::g.133564::m.133564	E3 ubiquitin-protein ligase HECW2 (EC 2.3.2.26) (HECT, C2 and WW domain-containing protein 2) (HECT-type E3 ubiquitin transferase HECW2) (NEDD4-like E3 ubiquitin-protein ligase 2)	167.2	GO:0000209; GO:0005737; GO:0006511; GO:0016567; GO:0030071; GO:0043161; GO:0045732; GO:0048814; GO:0061630; GO:0072686; GO:2000650
OG0003695	CxamS_DN72356_c0_g1::TRINITY_DN72356_c0_g1_i1::g.319937::m.319937	Lethal(3)malignant brain tumor-like protein 3 (H-l(3)mbt-like protein 3) (L(3)mbt-like protein 3) (MBT-1)	104.4	GO:0003700; GO:0005634; GO:0005730; GO:0006325; GO:0008270; GO:0030225; GO:0030851; GO:0043249
OG0004722	CxamS_DN72397_c0_g1::TRINITY_DN72397_c0_g1_i1::g.320046::m.320046	Heat shock 70 kDa protein (70 kDa heat shock protein) (HSP 70.1)	292.7	GO:0005524
OG0001127	CxamS_DN73011_c0_g1::TRINITY_DN73011_c0_g1_i6::g.50278::m.50278	Tuberin (Tuberous sclerosis 2 protein)	397.5	GO:0001843; GO:0005096; GO:0005634; GO:0005737; GO:0005764; GO:0005794; GO:0005829; GO:0006469; GO:0006606; GO:0006897; GO:0007507; GO:0008104; GO:0008285; GO:0014067; GO:0014069; GO:0016020; GO:0016032; GO:0016192; GO:0016239; GO:0019902; GO:0030100; GO:0030178; GO:0031267; GO:0032007; GO:0033596; GO:0042803; GO:0043276; GO:0043491; GO:0046626; GO:0046627; GO:0048009; GO:0048471; GO:0050918; GO:…
OG0001184	CxamS_DN73050_c0_g1::TRINITY_DN73050_c0_g1_i2::g.49393::m.49393	Fibroblast growth factor receptor 2 (FGFR-2) (EC 2.7.10.1) (Keratinocyte growth factor receptor) (KGFR) (CD antigen CD332)	323.6	GO:0000122; GO:0001525; GO:0001657; GO:0001701; GO:0001837; GO:0002053; GO:0003148; GO:0003149; GO:0004714; GO:0005007; GO:0005524; GO:0005576; GO:0005634; GO:0005654; GO:0005737; GO:0005794; GO:0005887; GO:0005938; GO:0006915; GO:0007169; GO:0007267; GO:0007409; GO:0007528; GO:0008201; GO:0008284; GO:0008285; GO:0008543; GO:0008589; GO:0009791; GO:0009880; GO:0009887; GO:0009986; GO:0010453; GO:…
OG0000207	CxamS_DN73206_c0_g1::TRINITY_DN73206_c0_g1_i8::g.153885::m.153885	Probable inactive purple acid phosphatase 2	318.9	GO:0003993; GO:0005576; GO:0005739; GO:0005740; GO:0005768; GO:0005794; GO:0005802; GO:0006109; GO:0006626; GO:0009507; GO:0009941; GO:0030943; GO:0045040; GO:0046872
OG0009798	CxamS_DN73239_c0_g1::TRINITY_DN73239_c0_g1_i1::g.154488::m.154488	MORN repeat-containing protein 5	224.9	0
OG0002573	CxamS_DN73356_c0_g2::TRINITY_DN73356_c0_g2_i3::g.81912::m.81912	Twitchin (EC 2.7.11.1) (Uncoordinated protein 22)	199.9	GO:0004674; GO:0005516; GO:0005524; GO:0005865; GO:0006936; GO:0008307; GO:0008344; GO:0018105; GO:0018107; GO:0019901; GO:0030017; GO:0030018; GO:0031430; GO:0031672; GO:0035095; GO:0040017; GO:0045214; GO:0045989; GO:0046872; GO:0051015; GO:0051371; GO:0051782; GO:0060298; GO:0071688
OG0002587	CxamS_DN73373_c1_g1::TRINITY_DN73373_c1_g1_i1::g.82589::m.82589	Cilia- and flagella-associated protein 44 (WD repeat-containing protein 52)	397.1	GO:0005737; GO:0005856; GO:0007288; GO:0031514; GO:0060285
OG0001356	CxamS_DN73502_c1_g1::TRINITY_DN73502_c1_g1_i5::g.240975::m.240975	Protocadherin-like protein	1879	GO:0005509; GO:0005886; GO:0007156; GO:0016021
OG0012694	CxamS_DN73606_c0_g1::TRINITY_DN73606_c0_g1_i1::g.164275::m.164275	Mitochondrial cardiolipin hydrolase (EC 3.1.-.-) (Choline phosphatase 6) (Mitochondrial phospholipase) (MitoPLD) (Phosphatidylcholine-hydrolyzing phospholipase D6) (Phospholipase D6) (PLD 6) (Protein zucchini homolog) (mZuc)	145.6	GO:0004521; GO:0004630; GO:0005741; GO:0005789; GO:0007286; GO:0008053; GO:0010636; GO:0016021; GO:0016042; GO:0030719; GO:0034587; GO:0035755; GO:0042802; GO:0042803; GO:0043046; GO:0046872; GO:0051321
OG0003153	CxamS_DN73781_c0_g1::TRINITY_DN73781_c0_g1_i2::g.304188::m.304188	Endothelin-converting enzyme 1 (ECE-1) (EC 3.4.24.71)	481.1	GO:0001666; GO:0001921; GO:0004222; GO:0005769; GO:0005886; GO:0006508; GO:0006915; GO:0008217; GO:0009897; GO:0010613; GO:0016020; GO:0016021; GO:0016485; GO:0016486; GO:0030141; GO:0031410; GO:0031982; GO:0035994; GO:0042493; GO:0042803; GO:0043950; GO:0045745; GO:0046686; GO:0046872; GO:0070372; GO:0097746
OG0000559	CxamS_DN73833_c0_g1::TRINITY_DN73833_c0_g1_i1::g.140145::m.140145	Ankyrin repeat and sterile alpha motif domain-containing protein 1B (Amyloid-beta protein intracellular domain-associated protein 1) (AIDA-1) (E2A-PBX1-associated protein) (EB-1)	62.8	GO:0014069; GO:0015030; GO:0030054; GO:0043197; GO:0045211; GO:0097120; GO:0098686; GO:0098978; GO:0099092; GO:0099523; GO:0099527; GO:1900383
OG0008732	CxamS_DN73921_c0_g1::TRINITY_DN73921_c0_g1_i14::g.43663::m.43663	ABC transporter ATP-binding protein/permease wht-1	63.2	GO:0005524; GO:0005886; GO:0016021; GO:0016246; GO:0042626; GO:0055085
OG0000585	CxamS_DN73921_c0_g1::TRINITY_DN73921_c0_g1_i6::g.43620::m.43620	Protein white	471.5	GO:0005275; GO:0005395; GO:0005524; GO:0005886; GO:0006727; GO:0006856; GO:0007613; GO:0008049; GO:0008558; GO:0015842; GO:0031409; GO:0031410; GO:0042332; GO:0042401; GO:0042441; GO:0042626; GO:0048072; GO:0048770; GO:0051615; GO:0055085; GO:0070731; GO:0090740; GO:0098793; GO:1905948
OG0005606	CxamS_DN73932_c0_g1::TRINITY_DN73932_c0_g1_i1::g.44081::m.44081	28S ribosomal protein S18b, mitochondrial (MRP-S18-b) (Mrps18-b) (S18mt-b) (28S ribosomal protein S18-2, mitochondrial) (MRP-S18-2)	109	GO:0003735; GO:0005739; GO:0005743; GO:0005763; GO:0032543
OG0000137	CxamS_DN74089_c0_g1::TRINITY_DN74089_c0_g1_i1::g.86013::m.86013	PiggyBac transposable element-derived protein 4	206.5	0
OG0000876	CxamS_DN74185_c0_g1::TRINITY_DN74185_c0_g1_i12::g.31084::m.31084	Peroxisomal membrane protein PMP34 (34 kDa peroxisomal membrane protein) (Solute carrier family 25 member 17)	159.8	GO:0000295; GO:0001561; GO:0005347; GO:0005777; GO:0005778; GO:0005779; GO:0006635; GO:0015217; GO:0015228; GO:0015230; GO:0015867; GO:0015908; GO:0016020; GO:0044610; GO:0051087; GO:0051724; GO:0080122
OG0002889	CxamS_DN74244_c0_g1::TRINITY_DN74244_c0_g1_i1::g.99917::m.99917	Nostrin (Disabled homolog 2-interacting protein 2) (Dab2-interacting protein 2) (Nitric oxide synthase trafficker) (eNOS-trafficking inducer)	145.6	GO:0003677; GO:0005634; GO:0005856; GO:0005886; GO:0006897; GO:0016607; GO:0031410; GO:0045892
OG0007574	CxamS_DN74251_c0_g1::TRINITY_DN74251_c0_g1_i4::g.99664::m.99664	Lissencephaly-1 homolog	210.3	GO:0000132; GO:0000776; GO:0005635; GO:0005815; GO:0005875; GO:0005881; GO:0007097; GO:0031023; GO:0047496; GO:0051010; GO:0051012; GO:0051301; GO:0070840; GO:2000574
OG0001377	CxamS_DN74258_c0_g1::TRINITY_DN74258_c0_g1_i12::g.99775::m.99775	Disintegrin and metalloproteinase domain-containing protein 10 (ADAM 10) (EC 3.4.24.81) (Kuzbanian protein homolog) (Mammalian disintegrin-metalloprotease) (Myelin-associated metalloproteinase) (CD antigen CD156c)	332.8	GO:0000139; GO:0001701; GO:0004175; GO:0004222; GO:0005634; GO:0005737; GO:0005794; GO:0005798; GO:0005886; GO:0006468; GO:0006509; GO:0007162; GO:0007219; GO:0008237; GO:0009986; GO:0016021; GO:0017124; GO:0019901; GO:0042803; GO:0046872
OG0011441	CxamS_DN74357_c0_g1::TRINITY_DN74357_c0_g1_i3::g.222173::m.222173	Multiple coagulation factor deficiency protein 2 homolog (Neural stem cell-derived neuronal survival protein)	70.9	GO:0005509; GO:0005576; GO:0005783; GO:0005793; GO:0005794; GO:0015031; GO:0016192; GO:0019752; GO:0060548
OG0000697	CxamS_DN74406_c2_g1::TRINITY_DN74406_c2_g1_i14::g.24545::m.24545	Lipoxygenase homology domain-containing protein 1	102.4	GO:0004096; GO:0007605; GO:0020037; GO:0032420
OG0003202	CxamS_DN74433_c2_g1::TRINITY_DN74433_c2_g1_i2::g.25491::m.25491	D-arabinitol dehydrogenase 1 (EC 1.1.1.287) (NADP-dependent D-arabitol dehydrogenase)	172.6	GO:0005975; GO:0008270; GO:0009405; GO:0033709; GO:0042995; GO:0052677; GO:0055114
OG0004762	CxamS_DN74570_c0_g1::TRINITY_DN74570_c0_g1_i5::g.262642::m.262642	UPF0577 protein KIAA1324	99.8	GO:0000045; GO:0005765; GO:0005794; GO:0005886; GO:0005887; GO:0009267; GO:0031902; GO:0044090; GO:2000786
OG0005530	CxamS_DN74793_c1_g1::TRINITY_DN74793_c1_g1_i1::g.246928::m.246928	Sequestosome-1 (EBI3-associated protein of 60 kDa) (EBIAP) (p60) (Phosphotyrosine-independent ligand for the Lck SH2 domain of 62 kDa) (Ubiquitin-binding protein p62)	113.2	GO:0000122; GO:0000407; GO:0000422; GO:0000423; GO:0000932; GO:0001934; GO:0002376; GO:0002931; GO:0004674; GO:0005080; GO:0005654; GO:0005737; GO:0005739; GO:0005770; GO:0005776; GO:0005783; GO:0005829; GO:0006511; GO:0006914; GO:0006915; GO:0007005; GO:0007032; GO:0008104; GO:0008270; GO:0010821; GO:0016197; GO:0016234; GO:0016235; GO:0016236; GO:0016605; GO:0019899; GO:0019901; GO:0030017; GO:…
OG0004721	CxamS_DN74802_c0_g1::TRINITY_DN74802_c0_g1_i1::g.295999::m.295999	Proline dehydrogenase 1, mitochondrial (EC 1.5.5.2) (Proline oxidase) (Proline oxidase 2) (p53-induced gene 6 protein)	202.6	GO:0004657; GO:0005739; GO:0005743; GO:0005759; GO:0006560; GO:0006562; GO:0008631; GO:0010133; GO:0010942; GO:0019470; GO:0071949
OG0008111	CxamS_DN74900_c0_g1::TRINITY_DN74900_c0_g1_i1::g.295222::m.295222	Counting factor associated protein D	310.5	GO:0004197; GO:0005576; GO:0005615; GO:0005764; GO:0030435; GO:0031288; GO:0031410; GO:0051603; GO:0072659; GO:1903665; GO:1903669
OG0001367	CxamS_DN74910_c1_g1::TRINITY_DN74910_c1_g1_i1::g.161314::m.161314	TNF receptor-associated factor 6-A (EC 2.3.2.27) (E3 ubiquitin-protein ligase TRAF6) (RING-type E3 ubiquitin transferase TRAF6-A)	80.9	GO:0004842; GO:0005164; GO:0005737; GO:0007250; GO:0008270; GO:0042981; GO:0043122; GO:0070534
OG0002786	CxamS_DN75015_c5_g1::TRINITY_DN75015_c5_g1_i7::g.80051::m.80051	Triple functional domain protein (EC 2.7.11.1)	612.8	GO:0004674; GO:0005089; GO:0005524; GO:0005737; GO:0019899; GO:0035023; GO:0045599
OG0001048	CxamS_DN75033_c0_g1::TRINITY_DN75033_c0_g1_i1::g.80286::m.80286	Laccase-5 (EC 1.10.3.2) (Benzenediol:oxygen oxidoreductase 5) (Diphenol oxidase 5) (Urishiol oxidase 5)	204.5	GO:0005507; GO:0005576; GO:0046274; GO:0052716
OG0000735	CxamS_DN75047_c2_g1::TRINITY_DN75047_c2_g1_i7::g.80113::m.80113	Anoctamin-4 (Transmembrane protein 16D)	256.9	GO:0005229; GO:0005886; GO:0006821; GO:0016021; GO:0017128; GO:0034220; GO:0046983; GO:0061589; GO:0061590; GO:0061591
OG0002578	CxamS_DN75070_c1_g1::TRINITY_DN75070_c1_g1_i5::g.79974::m.79974	Calcium homeostasis endoplasmic reticulum protein (ERPROT 213-21) (SR-related CTD-associated factor 6)	173.7	GO:0000398; GO:0003723; GO:0005654; GO:0005737; GO:0006874; GO:0007399; GO:0008285; GO:0016020; GO:0033017; GO:0044325; GO:0048471; GO:0051209; GO:0070886
OG0002148	CxamS_DN75183_c0_g2::TRINITY_DN75183_c0_g2_i2::g.21586::m.21586	Alpha-1,3-mannosyl-glycoprotein 4-beta-N-acetylglucosaminyltransferase B (EC 2.4.1.145) (N-glycosyl-oligosaccharide-glycoprotein N-acetylglucosaminyltransferase IVb) (GlcNAc-T IVb) (GnT-IVb) (N-acetylglucosaminyltransferase IVb) (UDP-N-acetylglucosamine: alpha-1,3-D-mannoside beta-1,4-N-acetylglucosaminyltransferase IVb)	217.2	GO:0000139; GO:0006486; GO:0008454; GO:0016021; GO:0046872
OG0001276	CxamS_DN75363_c0_g1::TRINITY_DN75363_c0_g1_i10::g.68805::m.68805	Peripheral-type benzodiazepine receptor-associated protein 1 (PRAX-1) (Peripheral benzodiazepine receptor-interacting protein) (PBR-IP) (RIMS-binding protein 1) (RIM-BP1) (TSPO-associated protein 1)	82	GO:0005737; GO:0005739; GO:0005829; GO:0006700; GO:0030156; GO:0044305; GO:0098978; GO:0099626
OG0004207	CxamS_DN75668_c0_g1::TRINITY_DN75668_c0_g1_i10::g.53600::m.53600	Retinol dehydrogenase 12 (EC 1.1.1.300) (All-trans and 9-cis retinol dehydrogenase) (Short chain dehydrogenase/reductase family 7C member 2)	244.6	GO:0001523; GO:0001917; GO:0004745; GO:0005622; GO:0007601; GO:0042572; GO:0045494; GO:0052650; GO:0060342; GO:0110095
OG0001543	CxamS_DN75749_c1_g1::TRINITY_DN75749_c1_g1_i3::g.270446::m.270446	A disintegrin and metalloproteinase with thrombospondin motifs 6 (ADAM-TS 6) (ADAM-TS6) (ADAMTS-6) (EC 3.4.24.-)	426.8	GO:0003279; GO:0004222; GO:0005576; GO:0008237; GO:0035904; GO:0046872; GO:0060976
OG0000098	CxamS_DN75918_c2_g1::TRINITY_DN75918_c2_g1_i3::g.268437::m.268437	Retrovirus-related Pol polyprotein from transposon 17.6 [Includes: Protease (EC 3.4.23.-); Reverse transcriptase (EC 2.7.7.49); Endonuclease]	196.1	GO:0003676; GO:0003964; GO:0004190; GO:0004519; GO:0015074
OG0001430	CxamS_DN75949_c0_g2::TRINITY_DN75949_c0_g2_i1::g.267504::m.267504	Citron Rho-interacting kinase (CRIK) (EC 2.7.11.1) (Serine/threonine-protein kinase 21)	542.7	GO:0000086; GO:0000278; GO:0000281; GO:0001889; GO:0004674; GO:0005524; GO:0005634; GO:0005829; GO:0007030; GO:0008064; GO:0016020; GO:0017124; GO:0030165; GO:0030496; GO:0031985; GO:0032154; GO:0032467; GO:0035556; GO:0043025; GO:0046872; GO:0048699; GO:0051402; GO:0097110
OG0002560	CxamS_DN75980_c0_g1::TRINITY_DN75980_c0_g1_i7::g.265163::m.265163	Syndetin (Coiled-coil domain-containing protein 132) (EARP/GARPII complex subunit VPS50)	411.8	GO:0005829; GO:0015031; GO:0032456; GO:0048471; GO:0055037; GO:1990745
OG0008167	CxamS_DN75983_c2_g1::TRINITY_DN75983_c2_g1_i1::g.265530::m.265530	UPF0047 protein YjbQ	148.3	0
OG0000090	CxamS_DN76010_c0_g1::TRINITY_DN76010_c0_g1_i6::g.92958::m.92958	Tyrosinase (EC 1.14.18.1) (Monophenol monooxygenase)	109	GO:0004503; GO:0042438; GO:0046872
OG0000285	CxamS_DN76054_c5_g1::TRINITY_DN76054_c5_g1_i1::g.93897::m.93897	Sodium-dependent neutral amino acid transporter B(0)AT1 (Solute carrier family 6 member 19) (System B(0) neutral amino acid transporter AT1)	417.9	GO:0005328; GO:0005887; GO:0015175; GO:0016324
OG0000834	CxamS_DN76055_c1_g1::TRINITY_DN76055_c1_g1_i3::g.95524::m.95524	Polyamine oxidase 1 (EC 1.5.3.14) (EC 1.5.3.15)	237.3	GO:0006598; GO:0009505; GO:0016491; GO:0046208; GO:0046592; GO:0048046; GO:0050660; GO:0052893; GO:0052896; GO:0052897; GO:0052898; GO:0052900
OG0003183	CxamS_DN76108_c7_g2::TRINITY_DN76108_c7_g2_i1::g.72988::m.72988	Sorting nexin-25	67.4	GO:0010008; GO:0015031; GO:0030512; GO:0032801; GO:0034713; GO:0035091; GO:0043231; GO:0060394
OG0000983	CxamS_DN76128_c0_g1::TRINITY_DN76128_c0_g1_i10::g.71568::m.71568	Carbonic anhydrase 1 (EC 4.2.1.1) (Carbonate dehydratase I) (Carbonic anhydrase I) (CA-I)	121.7	GO:0004064; GO:0004089; GO:0005737; GO:0006730; GO:0008270
OG0000396	CxamS_DN76158_c0_g1::TRINITY_DN76158_c0_g1_i2::g.71805::m.71805	Polycystic kidney disease protein 1-like 2 (PC1-like 2 protein) (Polycystin-1L2)	483.8	GO:0001965; GO:0005262; GO:0005509; GO:0016020; GO:0016021; GO:0030246; GO:0050982
OG0000562	CxamS_DN76186_c0_g1::TRINITY_DN76186_c0_g1_i18::g.73278::m.73278	Probable glycosyltransferase STELLO2 (EC 2.4.-.-)	71.6	GO:0000139; GO:0005618; GO:0005794; GO:0016021; GO:0016757; GO:0042802; GO:0052324; GO:2001009
OG0000160	CxamS_DN76255_c0_g1::TRINITY_DN76255_c0_g1_i16::g.110157::m.110157	Nose resistant to fluoxetine protein 6 (Protein nrf-6)	229.2	GO:0006869; GO:0007275; GO:0008289; GO:0016021; GO:0016747
OG0000039	CxamS_DN76330_c0_g1::TRINITY_DN76330_c0_g1_i2::g.213071::m.213071	Aldehyde dehydrogenase, cytosolic 1 (EC 1.2.1.3) (ALDH class 1) (ALDH-E1) (ALHDII) (Aldehyde dehydrogenase family 1 member A7) (Aldehyde dehydrogenase phenobarbital-inducible)	67.4	GO:0004029; GO:0005737; GO:0006068; GO:0018479; GO:0043878
OG0004521	CxamS_DN76340_c0_g1::TRINITY_DN76340_c0_g1_i1::g.212977::m.212977	Delta(8)-fatty-acid desaturase 2 (EC 1.14.19.29) (Delta(8)-sphingolipid desaturase 2) (Sphingoid long-chain base desaturase 2) (Sphingoid LCB desaturase 2) (Sphingolipid 8-(E/Z)-desaturase 2)	352.8	GO:0005783; GO:0005789; GO:0016021; GO:0030148; GO:0046872; GO:0052631; GO:0070417
OG0000564	CxamS_DN76451_c0_g1::TRINITY_DN76451_c0_g1_i13::g.135693::m.135693	Guanylate cyclase 32E (EC 4.6.1.2)	641.3	GO:0004383; GO:0005524; GO:0005525; GO:0005886; GO:0005887; GO:0006468; GO:0007165; GO:0019934; GO:0038023
OG0000441	CxamS_DN76470_c0_g1::TRINITY_DN76470_c0_g1_i1::g.136800::m.136800	D(1A) dopamine receptor (Dopamine D1 receptor)	78.2	GO:0001588; GO:0001659; GO:0001661; GO:0001662; GO:0001932; GO:0001963; GO:0001965; GO:0001975; GO:0004952; GO:0005634; GO:0005789; GO:0005886; GO:0005887; GO:0006606; GO:0007186; GO:0007187; GO:0007189; GO:0007190; GO:0007191; GO:0007416; GO:0007613; GO:0007617; GO:0007625; GO:0007628; GO:0008542; GO:0010628; GO:0014002; GO:0015872; GO:0019226; GO:0019228; GO:0021542; GO:0021756; GO:0021853; GO:…
OG0001715	CxamS_DN76535_c0_g1::TRINITY_DN76535_c0_g1_i1::g.204621::m.204621	Lipoxygenase homology domain-containing protein 1	107.1	GO:0004096; GO:0007605; GO:0020037; GO:0032420
OG0002816	CxamS_DN76756_c0_g1::TRINITY_DN76756_c0_g1_i5::g.168445::m.168445	Laminin subunit alpha-2 (Laminin M chain) (Laminin-12 subunit alpha) (Laminin-2 subunit alpha) (Laminin-4 subunit alpha) (Merosin heavy chain)	254.6	GO:0005102; GO:0005201; GO:0005576; GO:0005604; GO:0005615; GO:0007155; GO:0007411; GO:0014037; GO:0030155; GO:0030334; GO:0031594; GO:0032224; GO:0042383; GO:0043083; GO:0043197; GO:0045995; GO:0062023
OG0001476	CxamS_DN76762_c0_g1::TRINITY_DN76762_c0_g1_i7::g.169790::m.169790	Tolloid-like protein 2 (EC 3.4.24.-) (Metalloprotease xolloid) (Xenopus tolloid)	187.6	GO:0004222; GO:0005509; GO:0005576; GO:0007275; GO:0008270; GO:0030154
OG0002529	CxamS_DN76773_c1_g1::TRINITY_DN76773_c1_g1_i4::g.170328::m.170328	Hemicentin-2	314.7	GO:0005201; GO:0005509; GO:0005576; GO:0005604; GO:0005615; GO:0005938; GO:0030054; GO:0031012; GO:0032154; GO:0050896; GO:0062023
OG0000570	CxamS_DN76787_c1_g2::TRINITY_DN76787_c1_g2_i9::g.170520::m.170520	Glutamyl-tRNA(Gln) amidotransferase subunit A (Glu-ADT subunit A) (EC 6.3.5.7)	179.1	GO:0004040; GO:0005524; GO:0006412; GO:0030956; GO:0050567
OG0003573	CxamS_DN76813_c0_g1::TRINITY_DN76813_c0_g1_i2::g.58894::m.58894	Endoplasmic reticulum aminopeptidase 2 (EC 3.4.11.-)	474.2	GO:0002250; GO:0005737; GO:0005789; GO:0006508; GO:0008270; GO:0016021; GO:0019885; GO:0042277; GO:0043171; GO:0070006
OG0000101	CxamS_DN76837_c4_g1::TRINITY_DN76837_c4_g1_i15::g.59861::m.59861	Stimulated by retinoic acid gene 6 protein-like (STRA6-like protein) (Retinol-binding protein 4 receptor 2) (RBP4 receptor 2)	176.8	GO:0005886; GO:0016021; GO:0034633; GO:0071939
OG0008927	CxamS_DN76886_c0_g1::TRINITY_DN76886_c0_g1_i2::g.59725::m.59725	Probable RNA-directed DNA polymerase from transposon X-element (EC 2.7.7.49) (Reverse transcriptase)	53.9	GO:0003964; GO:0006313
OG0003030	CxamS_DN76904_c6_g1::TRINITY_DN76904_c6_g1_i3::g.313009::m.313009	CSC1-like protein ERD4 (Protein EARLY-RESPONSIVE TO DEHYDRATION STRESS 4)	201.4	GO:0005227; GO:0005773; GO:0005774; GO:0005886; GO:0009506; GO:0009507; GO:0009941; GO:0016020; GO:0016021
OG0000408	CxamS_DN76958_c1_g1::TRINITY_DN76958_c1_g1_i10::g.315369::m.315369	Mucin-5AC (MUC-5AC) (Gastric mucin) (Lewis B blood group antigen) (LeB) (Major airway glycoprotein) (Mucin-5 subtype AC, tracheobronchial) (Tracheobronchial mucin) (TBM)	459.5	GO:0002223; GO:0005201; GO:0005615; GO:0005737; GO:0005796; GO:0005886; GO:0016266; GO:0048015; GO:0070062; GO:0070701
OG0006732	CxamS_DN77024_c7_g1::TRINITY_DN77024_c7_g1_i3::g.88408::m.88408	Lipid phosphate phosphatase delta (AtLPPD) (EC 3.1.3.-) (Phosphatidic acid phosphatase delta) (Sphingoid phosphate phosphatase 1) (AtSSP1) (Sphingosine-1-phosphate phosphatase) (AtSPPASE)	102.8	GO:0005789; GO:0006665; GO:0009737; GO:0016021; GO:0016787; GO:0090332
OG0004337	CxamS_DN77064_c2_g1::TRINITY_DN77064_c2_g1_i6::g.88659::m.88659	E3 ubiquitin-protein ligase listerin (EC 2.3.2.27) (RING finger protein 160) (Zfp-294) (RING-type E3 ubiquitin transferase listerin)	252.7	GO:0005829; GO:0008270; GO:0043023; GO:0043161; GO:0061630; GO:0072344; GO:1990112; GO:1990116
OG0003590	CxamS_DN77115_c0_g1::TRINITY_DN77115_c0_g1_i1::g.34159::m.34159	6-phosphofructo-2-kinase/fructose-2,6-bisphosphatase 2 (6PF-2-K/Fru-2,6-P2ase 2) (PFK/FBPase 2) (6PF-2-K/Fru-2,6-P2ase heart-type isozyme) [Includes: 6-phosphofructo-2-kinase (EC 2.7.1.105); Fructose-2,6-bisphosphatase (EC 3.1.3.46)]	127.9	GO:0003873; GO:0004331; GO:0005524; GO:0005634; GO:0005654; GO:0005829; GO:0006000; GO:0006003; GO:0006007; GO:0006089; GO:0006096; GO:0009749; GO:0019901; GO:0032024; GO:0033133; GO:0045821
OG0001285	CxamS_DN77143_c1_g1::TRINITY_DN77143_c1_g1_i1::g.34752::m.34752	Peroxidasin (EC 1.11.1.7)	119	GO:0004601; GO:0005615; GO:0006979; GO:0020037; GO:0042744; GO:0046872
OG0001509	CxamS_DN77157_c0_g1::TRINITY_DN77157_c0_g1_i1::g.34272::m.34272	Usherin (Usher syndrome type IIa protein) (Usher syndrome type-2A protein)	217.2	GO:0001917; GO:0002141; GO:0002142; GO:0005518; GO:0005604; GO:0005737; GO:0007601; GO:0007605; GO:0016021; GO:0016324; GO:0017022; GO:0032391; GO:0032421; GO:0035315; GO:0036064; GO:0042803; GO:0045184; GO:0045494; GO:0048496; GO:0050896; GO:0050953; GO:0060113; GO:0060171; GO:1990075; GO:1990696
OG0000010	CxamS_DN77179_c2_g1::TRINITY_DN77179_c2_g1_i2::g.36850::m.36850	Retrovirus-related Pol polyprotein from transposon opus [Includes: Protease (EC 3.4.23.-); Reverse transcriptase (EC 2.7.7.49); Endonuclease]	241.1	GO:0003676; GO:0003964; GO:0004519; GO:0005634; GO:0006313; GO:0008233; GO:0015074
OG0000922	CxamS_DN77203_c1_g1::TRINITY_DN77203_c1_g1_i1::g.46636::m.46636	Hydrocephalus-inducing protein (Protein Hy-3)	1402.1	GO:0002064; GO:0003341; GO:0007275; GO:0007420; GO:0021591; GO:0060438; GO:1904158; GO:1990718
OG0000837	CxamS_DN77279_c0_g1::TRINITY_DN77279_c0_g1_i2::g.45767::m.45767	Chromatin modification-related protein YNG2 (ING1 homolog 2)	75.9	GO:0005634; GO:0006281; GO:0016573; GO:0035064; GO:0035267; GO:0046872; GO:0051321
OG0000117	CxamS_DN77368_c2_g1::TRINITY_DN77368_c2_g1_i12::g.150335::m.150335	Polycystic kidney disease 2-like 1 protein (Polycystin-2 homolog)	59.3	GO:0001581; GO:0005227; GO:0005261; GO:0005262; GO:0005272; GO:0005509; GO:0005783; GO:0005886; GO:0005887; GO:0006812; GO:0007224; GO:0008092; GO:0009415; GO:0015269; GO:0016020; GO:0031410; GO:0034703; GO:0034704; GO:0035725; GO:0042802; GO:0043231; GO:0043235; GO:0050912; GO:0050915; GO:0050982; GO:0051262; GO:0051289; GO:0051371; GO:0051393; GO:0060170; GO:0071467; GO:0071468; GO:0071805; GO:…
OG0003306	CxamS_DN77597_c4_g1::TRINITY_DN77597_c4_g1_i3::g.230891::m.230891	Mitogen-activated protein kinase kinase kinase kinase 5 (EC 2.7.11.1) (Kinase homologous to SPS1/STE20) (KHS) (MAPK/ERK kinase kinase kinase 5) (MEK kinase kinase 5) (MEKKK 5)	652.5	GO:0004672; GO:0004674; GO:0005524; GO:0005737; GO:0006468; GO:0007257; GO:0008349; GO:0023014; GO:0031098; GO:0032147; GO:0035556
OG0001724	CxamS_DN77611_c1_g1::TRINITY_DN77611_c1_g1_i8::g.226391::m.226391	Laminin subunit beta-1 (Laminin B1 chain) (Laminin-1 subunit beta) (Laminin-10 subunit beta) (Laminin-12 subunit beta) (Laminin-2 subunit beta) (Laminin-6 subunit beta) (Laminin-8 subunit beta)	323.2	GO:0005178; GO:0005201; GO:0005576; GO:0005604; GO:0005606; GO:0005607; GO:0005615; GO:0005634; GO:0007162; GO:0007566; GO:0007611; GO:0016477; GO:0019899; GO:0021812; GO:0030335; GO:0031012; GO:0031175; GO:0034446; GO:0042476; GO:0043208; GO:0043256; GO:0043257; GO:0043259; GO:0048471; GO:0062023
OG0000749	CxamS_DN77628_c4_g1::TRINITY_DN77628_c4_g1_i1::g.226950::m.226950	A disintegrin and metalloproteinase with thrombospondin motifs 18 (ADAM-TS 18) (ADAM-TS18) (ADAMTS-18) (EC 3.4.24.-)	498	GO:0001654; GO:0004222; GO:0005576; GO:0046872; GO:0090331
OG0002933	CxamS_DN77642_c2_g1::TRINITY_DN77642_c2_g1_i1::g.224556::m.224556	Sushi, von Willebrand factor type A, EGF and pentraxin domain-containing protein 1 (Polydom)	654.8	GO:0003682; GO:0005509; GO:0005576; GO:0005615; GO:0005737; GO:0007155; GO:0016020
OG0001030	CxamS_DN77676_c2_g1::TRINITY_DN77676_c2_g1_i8::g.224925::m.224925	Ultraviolet-B receptor UVR8 (Protein UV-B RESISTANCE 8) (RCC1 domain-containing protein UVR8)	117.9	GO:0000785; GO:0003682; GO:0005085; GO:0005634; GO:0005829; GO:0009411; GO:0009649; GO:0009881; GO:0010224; GO:0018298; GO:0042802; GO:0042803
OG0001805	CxamS_DN77744_c1_g1::TRINITY_DN77744_c1_g1_i14::g.119032::m.119032	Dynein heavy chain 5, axonemal (Axonemal beta dynein heavy chain 5) (mDNAH5) (Ciliary dynein heavy chain 5)	1949.9	GO:0003341; GO:0003777; GO:0005524; GO:0005858; GO:0005874; GO:0005930; GO:0007018; GO:0007368; GO:0007507; GO:0008569; GO:0021670; GO:0030286; GO:0030317; GO:0036157; GO:0036158; GO:0045503; GO:0045505; GO:0051959; GO:0060271; GO:0097729
OG0000375	CxamS_DN77810_c0_g1::TRINITY_DN77810_c0_g1_i1::g.15914::m.15914	Hemicentin-1 (Fibulin-6) (FIBL-6)	190.3	GO:0005201; GO:0005509; GO:0005576; GO:0005604; GO:0005913; GO:0005938; GO:0007049; GO:0007156; GO:0007157; GO:0009617; GO:0030054; GO:0032154; GO:0038023; GO:0042803; GO:0050839; GO:0051301; GO:0062023
OG0001185	CxamS_DN77825_c2_g1::TRINITY_DN77825_c2_g1_i1::g.13890::m.13890	Fibronectin type III domain-containing protein (Neuroglian-like protein)	400.6	GO:0016021
OG0000227	CxamS_DN77978_c1_g1::TRINITY_DN77978_c1_g1_i4::g.238803::m.238803	Agrin [Cleaved into: Agrin N-terminal 110 kDa subunit; Agrin C-terminal 110 kDa subunit; Agrin C-terminal 90 kDa fragment (C90); Agrin C-terminal 22 kDa fragment (C22)]	113.2	GO:0001932; GO:0001934; GO:0002162; GO:0005201; GO:0005509; GO:0005576; GO:0005604; GO:0005615; GO:0005796; GO:0005829; GO:0005886; GO:0007009; GO:0007268; GO:0007416; GO:0007528; GO:0009986; GO:0016021; GO:0030054; GO:0030548; GO:0032092; GO:0033691; GO:0035374; GO:0036122; GO:0042030; GO:0042383; GO:0043083; GO:0043087; GO:0043113; GO:0043395; GO:0043525; GO:0043547; GO:0044295; GO:0044325; GO:…
OG0001117	CxamS_DN78067_c2_g1::TRINITY_DN78067_c2_g1_i8::g.248929::m.248929	52 kDa repressor of the inhibitor of the protein kinase (p52rIPK) (58 kDa interferon-induced protein kinase-interacting protein) (p58IPK-interacting protein) (Death-associated protein 4) (THAP domain-containing protein 0) (THAP domain-containing protein 12)	114.8	GO:0000981; GO:0003677; GO:0005634; GO:0007165; GO:0008285; GO:0046872; GO:0046983
OG0000023	CxamS_DN78070_c9_g1::TRINITY_DN78070_c9_g1_i3::g.249936::m.249936	ATP-dependent DNA helicase PIF1 (EC 3.6.4.12) (DNA repair and recombination helicase PIF1)	73.9	GO:0000002; GO:0000723; GO:0003677; GO:0005524; GO:0005634; GO:0005657; GO:0005739; GO:0006260; GO:0006281; GO:0006310; GO:0032508; GO:0043141
OG0000790	CxamS_DN78089_c3_g1::TRINITY_DN78089_c3_g1_i4::g.249086::m.249086	Cadherin-23 (Otocadherin)	847	GO:0005509; GO:0005886; GO:0006816; GO:0007156; GO:0007601; GO:0007605; GO:0007626; GO:0016020; GO:0016021; GO:0016339; GO:0032420; GO:0045494; GO:0050896; GO:0050953; GO:0050957; GO:0051480; GO:0060122
OG0000030	CxamS_DN78186_c16_g1::TRINITY_DN78186_c16_g1_i1::g.194500::m.194500	Probable RNA-directed DNA polymerase from transposon BS (EC 2.7.7.49) (Reverse transcriptase)	189.9	GO:0003964; GO:0006313
OG0011498	CxamS_DN79217_c0_g1::TRINITY_DN79217_c0_g1_i1::g.273141::m.273141	Plasminogen (EC 3.4.21.7) [Cleaved into: Plasmin heavy chain A; Plasmin light chain B] (Fragment)	79	GO:0004252; GO:0005576; GO:0007596; GO:0042730; GO:0048771
OG0001926	CxamS_DN80915_c0_g1::TRINITY_DN80915_c0_g1_i1::g.288737::m.288737	Cathepsin L (EC 3.4.22.15) (Cysteine proteinase 1) [Cleaved into: Cathepsin L heavy chain; Cathepsin L light chain]	154.1	GO:0004197; GO:0005615; GO:0005764; GO:0006508; GO:0007275; GO:0007586; GO:0008233; GO:0045169; GO:0051603
