# Supplementary material for: Box, stalked, and upside-down? Draft genomes from diverse jellyfish (Cnidaria, Acraspeda) lineages: Alatina alata (Cubozoa), Calvadosia cruxmelitensis (Staurozoa), and Cassiopea xamachana (Scyphozoa)
Source: Gigascience. 2019 Jul 1;8(7):giz069. doi: 10.1093/gigascience/giz069 (PMC6599738; doi:10.1093/gigascience/giz069)
Supplement: giz069_Supplemental_Files [file giz069_supplemental_files.zip › Table_S2.xlsx]

## Sheet: Table_S2.txt
Orthogroup	Sequence ID	Protein Name	Bitscore	GO Terms
OG0000013	#N/A	Cxam_g10542.t1	0	#N/A
OG0000017	#N/A	Cxam_g13753.t1	0	#N/A
OG0000026	Zinc finger MYM-type protein 1	CxamS_DN77533_c0_g1::TRINITY_DN77533_c0_g1_i12::g.231388::m.231388	76.3	GO:0000981; GO:0005634; GO:0006357; GO:0008270; GO:0022604; GO:0046983
OG0000033	Transposon Tf2-12 polyprotein (Retrotransposable element Tf2 155 kDa protein)	Cxam_g11615.t1	241.1	GO:0003677; GO:0003723; GO:0003887; GO:0003964; GO:0004190; GO:0004519; GO:0005634; GO:0006310; GO:0015074; GO:0046872
OG0000037	#N/A	Cxam_g13414.t1	0	#N/A
OG0000051	PiggyBac transposable element-derived protein 4	CxamHS_DN112775_c4_g1::TRINITY_DN112775_c4_g1_i1::g.855435::m.855435	111.7	0
OG0000075	Retrovirus-related Pol polyprotein from transposon 17.6 [Includes: Protease (EC 3.4.23.-); Reverse transcriptase (EC 2.7.7.49); Endonuclease]	CxamS_DN64968_c0_g1::TRINITY_DN64968_c0_g1_i1::g.208876::m.208876	365.5	GO:0003676; GO:0003964; GO:0004190; GO:0004519; GO:0015074
OG0000093	DNA transposase THAP9 (EC 2.7.7.-) (THAP domain-containing protein 9) (hTh9)	CxamHS_DN113799_c13_g1::TRINITY_DN113799_c13_g1_i11::g.628669::m.628669	315.8	GO:0000981; GO:0004803; GO:0006310; GO:0006313; GO:0015074; GO:0016740; GO:0043565; GO:0046872
OG0000103	#N/A	Cxam_g10431.t1	0	#N/A
OG0000104	Transposable element Tcb2 transposase	Cxam_g24490.t1	79	GO:0003677; GO:0005634; GO:0006313; GO:0015074
OG0000106	#N/A	Cxam_g12908.t1	0	#N/A
OG0000111	#N/A	Cxam_g12629.t1	0	#N/A
OG0000115	Putative uncharacterized transposon-derived protein F54H12.3	CxamHS_DN115611_c2_g1::TRINITY_DN115611_c2_g1_i8::g.465711::m.465711	121.7	GO:0003676; GO:0015074
OG0000134	#N/A	Cxam_g15834.t1	0	#N/A
OG0000135	#N/A	Cxam_g10222.t1	0	#N/A
OG0000152	Somatostatin receptor type 4 (SS-4-R) (SS4-R) (SS4R)	CxamHS_DN169180_c0_g1::TRINITY_DN169180_c0_g1_i1::g.926936::m.926936	106.7	GO:0004930; GO:0004994; GO:0005737; GO:0005886; GO:0005887; GO:0007218; GO:0016477; GO:0030900; GO:0042277; GO:0042923; GO:0070374; GO:0071385; GO:0090238; GO:0106072
OG0000155	#N/A	CxamHS_DN104179_c2_g1::TRINITY_DN104179_c2_g1_i4::g.512082::m.512082	0	#N/A
OG0000161	#N/A	Cxam_g10256.t1	0	#N/A
OG0000170	#N/A	Cxam_g12410.t1	0	#N/A
OG0000178	#N/A	Cxam_g16428.t1	0	#N/A
OG0000179	52 kDa repressor of the inhibitor of the protein kinase (p52rIPK) (58 kDa interferon-induced protein kinase-interacting protein) (p58IPK-interacting protein) (Death-associated protein 4) (THAP domain-containing protein 0) (THAP domain-containing protein 12)	Cxam_g27837.t1	104.4	GO:0000981; GO:0003677; GO:0005634; GO:0007165; GO:0008285; GO:0046872; GO:0046983
OG0000186	#N/A	Cxam_g23523.t1	0	#N/A
OG0000219	#N/A	CxamHS_DN192918_c0_g1::TRINITY_DN192918_c0_g1_i1::g.908323::m.908323	0	#N/A
OG0000231	#N/A	CxamHS_DN114597_c8_g1::TRINITY_DN114597_c8_g1_i12::g.878015::m.878015	0	#N/A
OG0000253	#N/A	Cxam_g17398.t1	0	#N/A
OG0000293	#N/A	Cxam_g11136.t1	0	#N/A
OG0000308	Probable RNA-directed DNA polymerase from transposon BS (EC 2.7.7.49) (Reverse transcriptase)	CxamS_DN77087_c4_g3::TRINITY_DN77087_c4_g3_i3::g.90620::m.90620	142.1	GO:0003964; GO:0006313
OG0000324	#N/A	CxamHS_DN100529_c2_g2::TRINITY_DN100529_c2_g2_i1::g.761739::m.761739	0	#N/A
OG0000354	Otoferlin (Fer-1-like protein 2)	CxamS_DN71956_c0_g1::TRINITY_DN71956_c0_g1_i7::g.180144::m.180144	476.1	GO:0005509; GO:0005789; GO:0005829; GO:0007605; GO:0016021; GO:0016079; GO:0016323; GO:0030054; GO:0030672; GO:0061025
OG0000370	#N/A	CxamHS_DN103218_c0_g1::TRINITY_DN103218_c0_g1_i1::g.536008::m.536008	0	#N/A
OG0000393	#N/A	Cxam_g12785.t1	0	#N/A
OG0000424	Adhesion G-protein coupled receptor G4 (G-protein coupled receptor 112)	Cxam_g10311.t1	224.2	GO:0004930; GO:0005887; GO:0007166; GO:0007186; GO:0007189; GO:0016021
OG0000457	Dynein heavy chain 2, axonemal (Axonemal beta dynein heavy chain 2) (Ciliary dynein heavy chain 2)	CxamHS_DN113353_c2_g1::TRINITY_DN113353_c2_g1_i19::g.417455::m.417455	1341.6	GO:0005524; GO:0005874; GO:0007018; GO:0008569; GO:0030286; GO:0031514; GO:0036156; GO:0045503; GO:0045505; GO:0051959
OG0000527	#N/A	Cxam_g13748.t1	0	#N/A
OG0000558	Probable RNA-directed DNA polymerase from transposon X-element (EC 2.7.7.49) (Reverse transcriptase)	CxamS_DN77421_c0_g1::TRINITY_DN77421_c0_g1_i3::g.181638::m.181638	114.8	GO:0003964; GO:0006313
OG0000573	Netrin receptor DCC (Tumor suppressor protein DCC)	Cxam_g15070.t2	84	GO:0001975; GO:0003713; GO:0005042; GO:0005886; GO:0006915; GO:0007411; GO:0010976; GO:0016021; GO:0030424; GO:0032584; GO:0042802; GO:0045121; GO:0070374
OG0000634	Chromatin modification-related protein YNG2 (ING1 homolog 2)	CxamS_DN77849_c2_g2::TRINITY_DN77849_c2_g2_i10::g.17772::m.17772	80.5	GO:0004402; GO:0005829; GO:0006281; GO:0032777; GO:0035064; GO:0046872; GO:0051321
OG0000662	Tolloid-like protein 1 (EC 3.4.24.-) (Metalloprotease xolloid-like) (Xenopus tolloid-like protein 1) (Xlr)	Cxam_g13970.t1	136.7	GO:0004222; GO:0005509; GO:0005576; GO:0007275; GO:0008270; GO:0030154
OG0000665	#N/A	Cxam_g7535.t1	0	#N/A
OG0000684	#N/A	Cxam_g15341.t1	0	#N/A
OG0000686	#N/A	Cxam_g10803.t1	0	#N/A
OG0000708	Probable indole-3-pyruvate monooxygenase YUCCA3 (EC 1.14.13.168) (Flavin-containing monooxygenase YUCCA3)	Cxam_g23656.t1	58.5	GO:0004499; GO:0009851; GO:0050660; GO:0050661; GO:0103075
OG0000717	Leucine-rich repeat serine/threonine-protein kinase 1 (EC 2.7.11.1) (Leucine-rich repeats, ras-like domain, kinase protein 1) (PARK8-related kinase)	Cxam_g4872.t1	555.1	GO:0004674; GO:0005524; GO:0005525; GO:0005737; GO:0005794; GO:0005886; GO:0006979; GO:0034613; GO:0034976; GO:0043025; GO:0045202; GO:0046872; GO:0048489; GO:0048846; GO:1901215
OG0000725	#N/A	Cxam_g26035.t1	0	#N/A
OG0000738	#N/A	Cxam_g5012.t1	0	#N/A
OG0000753	Caspase-3 (CASP-3) (EC 3.4.22.56) (Apopain) (Cysteine protease CPP32) (CPP-32) (LICE) (Protein Yama) (SREBP cleavage activity 1) (SCA-1) [Cleaved into: Caspase-3 subunit p17; Caspase-3 subunit p12]	Cxam_g15301.t1	154.5	GO:0001554; GO:0001666; GO:0001782; GO:0002020; GO:0004190; GO:0004197; GO:0004252; GO:0004861; GO:0005123; GO:0005634; GO:0005737; GO:0005829; GO:0006508; GO:0006915; GO:0006974; GO:0007413; GO:0007507; GO:0007605; GO:0007611; GO:0008233; GO:0008234; GO:0008627; GO:0009411; GO:0009611; GO:0009749; GO:0010033; GO:0010165; GO:0016005; GO:0016485; GO:0021766; GO:0030182; GO:0030216; GO:0030218; GO:…
OG0000810	#N/A	Cxam_g16057.t1	0	#N/A
OG0000835	#N/A	Cxam_g14456.t1	0	#N/A
OG0000883	E3 SUMO-protein ligase KIAA1586 (EC 2.3.2.-) (E3 SUMO-protein transferase KIAA1586)	CxamHS_DN114208_c0_g1::TRINITY_DN114208_c0_g1_i6::g.364731::m.364731	360.5	GO:0016925; GO:0061665
OG0000900	#N/A	Cxam_g15594.t1	0	#N/A
OG0000911	Zinc metalloproteinase-disintegrin-like EoVMP2 (EC 3.4.24.-) (Haemorrhagic 56 kDa metalloproteinase) (Snake venom metalloproteinase) (SVMP) (Zinc metalloproteinase-disintegrin-like Eoc22)	CxamHS_DN114832_c8_g1::TRINITY_DN114832_c8_g1_i18::g.262041::m.262041	249.2	GO:0004222; GO:0005576; GO:0016504; GO:0046872; GO:0090729
OG0000924	#N/A	CxamHS_DN112152_c2_g1::TRINITY_DN112152_c2_g1_i2::g.721523::m.721523	0	#N/A
OG0000952	#N/A	Cxam_g21373.t1	0	#N/A
OG0000959	Transient receptor potential cation channel subfamily M member 3 (Long transient receptor potential channel 3) (LTrpC-3) (LTrpC3) (Melastatin-2) (MLSN2)	CxamHS_DN113832_c5_g1::TRINITY_DN113832_c5_g1_i2::g.584355::m.584355	176	GO:0005227; GO:0005261; GO:0005262; GO:0005886; GO:0006812; GO:0016021; GO:0016048; GO:0050951; GO:0051262; GO:0070588
OG0000977	#N/A	Cxam_g10299.t1	0	#N/A
OG0000978	#N/A	Cxam_g21048.t1	0	#N/A
OG0000990	#N/A	Cxam_g5702.t1	0	#N/A
OG0000994	#N/A	Cxam_g13880.t1	0	#N/A
OG0001033	#N/A	Cxam_g14364.t1	0	#N/A
OG0001039	#N/A	CxamHS_DN114620_c2_g1::TRINITY_DN114620_c2_g1_i10::g.389573::m.389573	0	#N/A
OG0001059	#N/A	CxamHS_DN113976_c0_g1::TRINITY_DN113976_c0_g1_i2::g.637329::m.637329	0	#N/A
OG0001125	ATPase MORC2 (EC 3.6.1.3) (MORC family CW-type zinc finger protein 2) (Zinc finger CW-type coiled-coil domain protein 1)	CxamHS_DN110807_c5_g1::TRINITY_DN110807_c5_g1_i40::g.809542::m.809542	252.7	GO:0000287; GO:0000792; GO:0003682; GO:0005524; GO:0005634; GO:0005737; GO:0005829; GO:0006338; GO:0006631; GO:0006974; GO:0008270; GO:0016363; GO:0016887; GO:0042803; GO:0045814; GO:0045869; GO:0090309
OG0001153	Neuropeptide Y receptor type 4 (NPY4-R) (NPYR-D) (Pancreatic polypeptide receptor 1) (PP1)	CxamHS_DN102101_c0_g1::TRINITY_DN102101_c0_g1_i1::g.255197::m.255197	56.2	GO:0001601; GO:0001602; GO:0005886; GO:0016021; GO:0042277
OG0001206	Crustapain (EC 3.4.22.-) (NsCys)	CxamS_DN65398_c0_g2::TRINITY_DN65398_c0_g2_i2::g.143620::m.143620	225.7	GO:0005576; GO:0007586; GO:0008234; GO:0030163; GO:0030574
OG0001218	Cholesterol oxidase (EC 1.1.3.6) (Cholesterol isomerase) (EC 5.3.3.1)	CxamHS_DN107009_c0_g2::TRINITY_DN107009_c0_g2_i3::g.823259::m.823259	109.8	GO:0004769; GO:0006694; GO:0008203; GO:0009405; GO:0016995
OG0001297	#N/A	Cxam_g10862.t1	0	#N/A
OG0001312	Diacylglycerol kinase theta (DAG kinase theta) (EC 2.7.1.107) (Diglyceride kinase theta) (DGK-theta)	CxamHS_DN112001_c4_g1::TRINITY_DN112001_c4_g1_i14::g.538190::m.538190	169.5	GO:0003951; GO:0004143; GO:0005524; GO:0005634; GO:0005737; GO:0005768; GO:0005829; GO:0005856; GO:0005886; GO:0006111; GO:0006357; GO:0006654; GO:0007186; GO:0007205; GO:0008277; GO:0010628; GO:0010629; GO:0010801; GO:0012506; GO:0016363; GO:0016607; GO:0018105; GO:0019900; GO:0019933; GO:0030297; GO:0033198; GO:0033613; GO:0035556; GO:0043274; GO:0046339; GO:0046486; GO:0046834; GO:0046872; GO:…
OG0001313	#N/A	CxamHS_DN114971_c7_g1::TRINITY_DN114971_c7_g1_i19::g.599609::m.599609	0	#N/A
OG0001406	Probable RNA-directed DNA polymerase from transposon BS (EC 2.7.7.49) (Reverse transcriptase)	Cxam_g19858.t1	124	GO:0003964; GO:0006313
OG0001407	Telomerase protein component 1 (Telomerase-associated protein 1) (Telomerase protein 1) (p240) (p80 telomerase homolog)	CxamHS_DN114877_c3_g1::TRINITY_DN114877_c3_g1_i2::g.261212::m.261212	110.9	GO:0000722; GO:0000781; GO:0002039; GO:0003720; GO:0003723; GO:0005524; GO:0005697; GO:0005737; GO:0016363; GO:0019899; GO:0070034; GO:1990904
OG0001453	Hemicentin-2	CxamHS_DN113693_c1_g1::TRINITY_DN113693_c1_g1_i10::g.351251::m.351251	63.2	GO:0005201; GO:0005509; GO:0005604; GO:0005615; GO:0005938; GO:0030054; GO:0031012; GO:0032154; GO:0050896; GO:0062023
OG0001492	#N/A	Cxam_g19042.t1	0	#N/A
OG0001508	#N/A	Cxam_g22451.t1	0	#N/A
OG0001522	#N/A	Cxam_g13237.t1	0	#N/A
OG0001556	#N/A	Cxam_g12411.t1	0	#N/A
OG0001600	#N/A	Cxam_g8148.t1	0	#N/A
OG0001620	Palmitoyltransferase ERF2 (EC 2.3.1.225) (DHHC cysteine-rich domain-containing protein ERF2) (Ras protein acyltransferase)	CxamS_DN66057_c0_g1::TRINITY_DN66057_c0_g1_i8::g.97429::m.97429	68.2	GO:0006612; GO:0018345; GO:0019706; GO:0030176; GO:0031211; GO:0032541; GO:0097038
OG0001651	Voltage-dependent N-type calcium channel subunit alpha-1B (Brain calcium channel III) (BIII) (Calcium channel, L type, alpha-1 polypeptide isoform 5) (Voltage-gated calcium channel subunit alpha Cav2.2)	CxamHS_DN113657_c0_g2::TRINITY_DN113657_c0_g2_i31::g.350053::m.350053	562.8	GO:0005245; GO:0005509; GO:0005524; GO:0005891; GO:0006816; GO:0009986; GO:0034765
OG0001662	HEAT repeat-containing protein 1 (Protein BAP28) (U3 small nucleolar RNA-associated protein 10 homolog) [Cleaved into: HEAT repeat-containing protein 1, N-terminally processed]	Cxam_g1893.t1	919.1	GO:0000462; GO:0001650; GO:0003723; GO:0005654; GO:0005730; GO:0005739; GO:0006364; GO:0016020; GO:0030686; GO:0032040; GO:0034455; GO:0045943; GO:2000234
OG0001678	Protein sidekick-2	CxamHS_DN115139_c7_g1::TRINITY_DN115139_c7_g1_i12::g.378840::m.378840	193.7	GO:0005886; GO:0007156; GO:0007416; GO:0010842; GO:0016021; GO:0030054; GO:0042802; GO:0045202; GO:0060219
OG0001688	Histone H4 transcription factor (Histone nuclear factor P) (HiNF-P) (MBD2-interacting zinc finger protein) (Methyl-CpG-binding protein 2-interacting zinc finger protein)	Cxam_g12145.t1	233.8	GO:0000077; GO:0000082; GO:0000083; GO:0000978; GO:0000981; GO:0001227; GO:0001701; GO:0003677; GO:0003682; GO:0003700; GO:0003713; GO:0005634; GO:0005654; GO:0006281; GO:0006351; GO:0006355; GO:0010468; GO:0010628; GO:0010629; GO:0015030; GO:0019899; GO:0042393; GO:0044212; GO:0045184; GO:0045445; GO:0045892; GO:0045893; GO:0046872
OG0001705	#N/A	CxamHS_DN109717_c0_g1::TRINITY_DN109717_c0_g1_i10::g.526863::m.526863	0	#N/A
OG0001706	#N/A	Cxam_g24238.t1	0	#N/A
OG0001713	Contactin-associated protein like 5-1 (Cell recognition molecule Caspr5-1) (Cell recognition molecule Caspr5a) (Contactin-associated protein-like 5a)	CxamHS_DN111987_c2_g1::TRINITY_DN111987_c2_g1_i1::g.541218::m.541218	336.7	GO:0004190; GO:0007155; GO:0016021
OG0001744	Hemicentin-1 (Fibulin-6) (FIBL-6)	CxamS_DN64285_c0_g1::TRINITY_DN64285_c0_g1_i3::g.40786::m.40786	159.1	GO:0005201; GO:0005509; GO:0005576; GO:0005604; GO:0005913; GO:0005938; GO:0007049; GO:0007156; GO:0007157; GO:0009617; GO:0030054; GO:0032154; GO:0038023; GO:0042803; GO:0050839; GO:0051301; GO:0062023
OG0001753	#N/A	Cxam_g23550.t2	0	#N/A
OG0001754	#N/A	Cxam_g17921.t1	0	#N/A
OG0001789	Laminin subunit alpha-3 (Epiligrin 170 kDa subunit) (E170) (Epiligrin subunit alpha) (Kalinin subunit alpha) (Laminin-5 subunit alpha) (Laminin-6 subunit alpha) (Laminin-7 subunit alpha) (Nicein subunit alpha)	CxamHS_DN115044_c9_g1::TRINITY_DN115044_c9_g1_i3::g.281869::m.281869	196.8	GO:0005102; GO:0005198; GO:0005201; GO:0005576; GO:0005604; GO:0005610; GO:0005783; GO:0007155; GO:0008544; GO:0030155; GO:0030198; GO:0030334; GO:0031581; GO:0035987; GO:0045995; GO:0062023; GO:0070062
OG0001802	#N/A	CxamHS_DN41140_c0_g1::TRINITY_DN41140_c0_g1_i1::g.213913::m.213913	0	#N/A
OG0001894	Myosin-IIIb (EC 2.7.11.1)	Cxam_g6385.t1	424.1	GO:0003774; GO:0003779; GO:0004674; GO:0005524; GO:0005737; GO:0007601; GO:0007605; GO:0016459; GO:0032426; GO:0050896; GO:0090103
OG0001910	#N/A	CxamHS_DN109952_c10_g1::TRINITY_DN109952_c10_g1_i1::g.922140::m.922140	0	#N/A
OG0001912	#N/A	Cxam_g19438.t1	0	#N/A
OG0001977	#N/A	Cxam_g27537.t1	0	#N/A
OG0002020	#N/A	Cxam_g15963.t1	0	#N/A
OG0002082	#N/A	Cxam_g28237.t1	0	#N/A
OG0002090	#N/A	CxamHS_DN107014_c9_g1::TRINITY_DN107014_c9_g1_i1::g.823462::m.823462	0	#N/A
OG0002109	TBC1 domain family member 2B	CxamS_DN76866_c7_g1::TRINITY_DN76866_c7_g1_i5::g.61861::m.61861	141	GO:0005096; GO:0005623; GO:0006886; GO:0017137; GO:0090630
OG0002150	#N/A	Cxam_g28742.t1	0	#N/A
OG0002193	Nitric oxide synthase, brain (EC 1.14.13.39) (Constitutive NOS) (NC-NOS) (NOS type I) (Neuronal NOS) (N-NOS) (nNOS) (Peptidyl-cysteine S-nitrosylase NOS1) (bNOS)	CxamHS_DN113036_c15_g1::TRINITY_DN113036_c15_g1_i20::g.797996::m.797996	528.1	GO:0001666; GO:0001917; GO:0002028; GO:0003958; GO:0004517; GO:0005516; GO:0005634; GO:0005654; GO:0005737; GO:0005739; GO:0005741; GO:0005829; GO:0005856; GO:0005886; GO:0006527; GO:0006809; GO:0006941; GO:0007263; GO:0008016; GO:0008270; GO:0008285; GO:0009408; GO:0009725; GO:0010181; GO:0012506; GO:0014069; GO:0016020; GO:0016491; GO:0016529; GO:0017080; GO:0018119; GO:0019899; GO:0020037; GO:…
OG0002220	#N/A	CxamHS_DN182367_c0_g1::TRINITY_DN182367_c0_g1_i1::g.531211::m.531211	0	#N/A
OG0002239	Eukaryotic translation initiation factor 2-alpha kinase 3 (EC 2.7.11.1) (PRKR-like endoplasmic reticulum kinase) (Pancreatic eIF2-alpha kinase) (HsPEK)	CxamHS_DN115163_c2_g1::TRINITY_DN115163_c2_g1_i10::g.379453::m.379453	171	GO:0001501; GO:0001503; GO:0001525; GO:0002063; GO:0004672; GO:0004674; GO:0004694; GO:0005524; GO:0005737; GO:0005783; GO:0005789; GO:0006468; GO:0006919; GO:0006983; GO:0007029; GO:0010575; GO:0010628; GO:0010998; GO:0016020; GO:0017148; GO:0018105; GO:0019722; GO:0019899; GO:0019903; GO:0022626; GO:0030176; GO:0030282; GO:0030968; GO:0031018; GO:0031642; GO:0032057; GO:0034198; GO:0034976; GO:…
OG0002267	#N/A	CxamHS_DN107325_c7_g2::TRINITY_DN107325_c7_g2_i1::g.868250::m.868250	0	#N/A
OG0002277	Otoferlin (Fer-1-like protein 2)	CxamHS_DN113576_c2_g1::TRINITY_DN113576_c2_g1_i26::g.595453::m.595453	526.6	GO:0005509; GO:0005737; GO:0005783; GO:0005789; GO:0005886; GO:0007605; GO:0016021; GO:0016079; GO:0016323; GO:0030054; GO:0030672; GO:0044877; GO:0045177; GO:0045178; GO:0090102
OG0002279	#N/A	Cxam_g19681.t1	0	#N/A
OG0002282	#N/A	CxamS_DN32361_c0_g1::TRINITY_DN32361_c0_g1_i1::g.322817::m.322817	0	#N/A
OG0002419	Rhodopsin, GQ-coupled (GQ-rhodopsin)	CxamHS_DN101523_c0_g1::TRINITY_DN101523_c0_g1_i1::g.871495::m.871495	82.8	GO:0004930; GO:0007601; GO:0007602; GO:0009881; GO:0016021; GO:0018298
OG0002424	#N/A	CxamHS_DN148554_c0_g1::TRINITY_DN148554_c0_g1_i1::g.487157::m.487157	0	#N/A
OG0002453	#N/A	CxamHS_DN108803_c4_g1::TRINITY_DN108803_c4_g1_i1::g.569044::m.569044	0	#N/A
OG0002490	Coagulation factor XII (EC 3.4.21.38) (Hageman factor) (HAF) [Cleaved into: Coagulation factor XIIa heavy chain; Coagulation factor XIIa light chain]	CxamHS_DN114376_c0_g1::TRINITY_DN114376_c0_g1_i12::g.502422::m.502422	60.5	GO:0004252; GO:0005509; GO:0005615; GO:0005791; GO:0006508; GO:0007596; GO:0042730
OG0002491	#N/A	Cxam_g14841.t1	0	#N/A
OG0002531	#N/A	CxamHS_DN113457_c0_g1::TRINITY_DN113457_c0_g1_i12::g.367828::m.367828	0	#N/A
OG0002572	Oxidation resistance protein 1	CxamS_DN71289_c1_g1::TRINITY_DN71289_c1_g1_i5::g.130308::m.130308	115.2	GO:0005739
OG0002592	#N/A	CxamHS_DN65433_c0_g1::TRINITY_DN65433_c0_g1_i1::g.236971::m.236971	0	#N/A
OG0002610	#N/A	Cxam_g6512.t1	0	#N/A
OG0002663	Sushi, von Willebrand factor type A, EGF and pentraxin domain-containing protein 1 (CCP module-containing protein 22) (Polydom) (Selectin-like osteoblast-derived protein) (SEL-OB) (Serologically defined breast cancer antigen NY-BR-38)	CxamS_DN77153_c3_g1::TRINITY_DN77153_c3_g1_i3::g.33320::m.33320	221.5	GO:0003682; GO:0005509; GO:0005576; GO:0005737; GO:0007155; GO:0016020
OG0002665	Sperm flagellar protein 2 (Protein KPL2)	Cxam_g12909.t1	387.5	GO:0005794; GO:0007283; GO:0030154
OG0002678	#N/A	Cxam_g22421.t1	0	#N/A
OG0002743	Lipoxygenase homology domain-containing protein 1	CxamHS_DN113889_c0_g1::TRINITY_DN113889_c0_g1_i11::g.588171::m.588171	73.9	GO:0004096; GO:0007605; GO:0020037; GO:0032420
OG0002764	Polyenoic fatty acid isomerase (PFI) (EC 5.3.3.13)	CxamHS_DN98643_c0_g1::TRINITY_DN98643_c0_g1_i1::g.168416::m.168416	88.6	GO:0016491; GO:0034016
OG0002770	Guanine exchange factor for Rac 30	CxamHS_DN112071_c1_g2::TRINITY_DN112071_c1_g2_i17::g.458970::m.458970	114	GO:0005089; GO:0005096; GO:0005737; GO:0005856; GO:0005938; GO:0016020; GO:0030587; GO:0030670; GO:0031152; GO:0032009; GO:0035023; GO:0035556; GO:0046872; GO:0048365
OG0002800	#N/A	CxamHS_DN114801_c0_g1::TRINITY_DN114801_c0_g1_i2::g.748072::m.748072	0	#N/A
OG0002801	EF-hand calcium-binding domain-containing protein 5	CxamHS_DN101644_c0_g1::TRINITY_DN101644_c0_g1_i14::g.265579::m.265579	182.2	GO:0005509
OG0002826	#N/A	Cxam_g29686.t1	0	#N/A
OG0002832	#N/A	Cxam_g16763.t1	0	#N/A
OG0002846	#N/A	Cxam_g12262.t1	0	#N/A
OG0002867	Bifunctional protein FolD 1/3 [Includes: Methylenetetrahydrofolate dehydrogenase (EC 1.5.1.5); Methenyltetrahydrofolate cyclohydrolase (EC 3.5.4.9)]	Cxam_g2264.t1	520.4	GO:0000105; GO:0004477; GO:0004488; GO:0006164; GO:0009086; GO:0035999
OG0002896	Protein unc-93 homolog A (Unc-93A)	CxamHS_DN103913_c0_g1::TRINITY_DN103913_c0_g1_i1::g.410637::m.410637	264.6	GO:0016021
OG0002961	#N/A	Cxam_g20407.t1	0	#N/A
OG0002974	#N/A	Cxam_g5718.t1	0	#N/A
OG0002987	WD repeat and FYVE domain-containing protein 3 (Autophagy-linked FYVE protein) (Alfy)	CxamHS_DN113700_c6_g1::TRINITY_DN113700_c6_g1_i12::g.354299::m.354299	1081.6	GO:0003831; GO:0005545; GO:0005634; GO:0005635; GO:0005730; GO:0005737; GO:0005776; GO:0005829; GO:0005886; GO:0007275; GO:0016234; GO:0016605; GO:0019898; GO:0030424; GO:0031965; GO:0035973; GO:0043204; GO:0046872; GO:0097635
OG0002990	Receptor-type tyrosine-protein phosphatase S (R-PTP-S) (EC 3.1.3.48) (Chick receptor tyrosine phosphatase alpha) (CRYP alpha) (CRYPalpha)	CxamS_DN73856_c0_g1::TRINITY_DN73856_c0_g1_i15::g.140123::m.140123	396	GO:0004725; GO:0005886; GO:0005887; GO:0008201; GO:0030054; GO:0030285; GO:0030424; GO:0030517; GO:0035335; GO:0042803; GO:0043204; GO:0043395; GO:0048671; GO:0048681; GO:0061000; GO:0099061
OG0003000	Ras-related protein Rab-2	CxamHS_DN111933_c8_g1::TRINITY_DN111933_c8_g1_i6::g.543321::m.543321	169.1	GO:0000139; GO:0003924; GO:0005525; GO:0005789; GO:0015031; GO:0016192; GO:0033116
OG0003088	#N/A	CxamHS_DN106930_c5_g1::TRINITY_DN106930_c5_g1_i10::g.321023::m.321023	0	#N/A
OG0003106	SCO-spondin	Cxam_g21872.t1	369.8	GO:0005201; GO:0005615; GO:0005737; GO:0007155; GO:0007399; GO:0030154; GO:0062023
OG0003151	Roundabout homolog 1	CxamHS_DN111013_c5_g1::TRINITY_DN111013_c5_g1_i22::g.480958::m.480958	242.7	GO:0005886; GO:0007156; GO:0007411; GO:0007417; GO:0007507; GO:0008046; GO:0016021; GO:0016199; GO:0021510; GO:0030336; GO:0030424; GO:0033116; GO:0035025; GO:0035385; GO:0043025; GO:0048814; GO:0050808
OG0003169	#N/A	CxamHS_DN89329_c0_g1::TRINITY_DN89329_c0_g1_i1::g.178467::m.178467	0	#N/A
OG0003185	#N/A	Cxam_g13920.t1	0	#N/A
OG0003223	#N/A	Cxam_g25841.t1	0	#N/A
OG0003245	#N/A	Cxam_g13308.t1	0	#N/A
OG0003249	#N/A	Cxam_g3281.t1	0	#N/A
OG0003258	#N/A	Cxam_g17215.t1	0	#N/A
OG0003285	#N/A	CxamHS_DN112256_c0_g1::TRINITY_DN112256_c0_g1_i4::g.288949::m.288949	0	#N/A
OG0003345	Synaptotagmin-7 (Synaptotagmin VII) (SytVII)	Cxam_g9279.t1	120.6	GO:0000149; GO:0001778; GO:0001786; GO:0005509; GO:0005516; GO:0005544; GO:0005546; GO:0005764; GO:0005765; GO:0005777; GO:0005778; GO:0005829; GO:0005886; GO:0006909; GO:0008021; GO:0014059; GO:0016192; GO:0017156; GO:0017158; GO:0019905; GO:0030054; GO:0030276; GO:0030424; GO:0030425; GO:0030670; GO:0030672; GO:0031045; GO:0032009; GO:0036465; GO:0042734; GO:0043005; GO:0043025; GO:0043679; GO:…
OG0003354	Ras and EF-hand domain-containing protein (Ras-related protein Rab-45)	Cxam_g11455.t1	176.4	GO:0003924; GO:0005509; GO:0005525; GO:0005829; GO:0019003; GO:0042802; GO:0048471; GO:0051260
OG0003366	THAP domain-containing protein 2	CxamS_DN198537_c0_g1::TRINITY_DN198537_c0_g1_i1::g.330311::m.330311	60.1	GO:0000981; GO:0003677; GO:0005730; GO:0046872
OG0003442	#N/A	CxamHS_DN118317_c0_g1::TRINITY_DN118317_c0_g1_i1::g.666471::m.666471	0	#N/A
OG0003445	#N/A	Cxam_g19836.t1	0	#N/A
OG0003579	#N/A	Cxam_g9577.t1	0	#N/A
OG0003591	#N/A	CxamHS_DN108776_c3_g2::TRINITY_DN108776_c3_g2_i2::g.611627::m.611627	0	#N/A
OG0003603	#N/A	Cxam_g17746.t1	0	#N/A
OG0003636	Dynein heavy chain 3, axonemal (Axonemal beta dynein heavy chain 3) (Ciliary dynein heavy chain 3)	CxamHS_DN109837_c2_g1::TRINITY_DN109837_c2_g1_i8::g.579557::m.579557	510.4	GO:0003341; GO:0005524; GO:0005874; GO:0007018; GO:0008569; GO:0030286; GO:0036156; GO:0045503; GO:0045505; GO:0051959
OG0003677	#N/A	CxamHS_DN112878_c0_g1::TRINITY_DN112878_c0_g1_i10::g.303209::m.303209	0	#N/A
OG0003689	Rap1 GTPase-activating protein 1 (Rap1GAP) (Rap1GAP1)	CxamHS_DN110427_c7_g1::TRINITY_DN110427_c7_g1_i8::g.306783::m.306783	219.5	GO:0000139; GO:0003924; GO:0005096; GO:0005829; GO:0007165; GO:0007411; GO:0016020; GO:0017016; GO:0042803; GO:0043087; GO:0043547; GO:0051056; GO:1903697
OG0003709	Nuclear polyadenylated RNA-binding protein 4 (Cleavage factor IB) (CFIB)	CxamHS_DN110956_c5_g1::TRINITY_DN110956_c5_g1_i12::g.248261::m.248261	133.7	GO:0000184; GO:0003723; GO:0003729; GO:0005634; GO:0005654; GO:0005737; GO:0005849; GO:0006378; GO:0010494; GO:0072423; GO:0098789; GO:1990904
OG0003749	Usherin (Usher syndrome type IIa protein) (Usher syndrome type-2A protein)	CxamHS_DN105548_c0_g1::TRINITY_DN105548_c0_g1_i10::g.332995::m.332995	70.1	GO:0001917; GO:0002141; GO:0002142; GO:0005518; GO:0005604; GO:0005737; GO:0007601; GO:0007605; GO:0016021; GO:0016324; GO:0017022; GO:0032391; GO:0032421; GO:0035315; GO:0036064; GO:0042803; GO:0045184; GO:0045494; GO:0048496; GO:0050896; GO:0050953; GO:0060113; GO:0060171; GO:1990075; GO:1990696
OG0003753	Protein RRNAD1 (Ribosomal RNA adenine dimethylase domain-containing protein 1)	CxamHS_DN105976_c0_g1::TRINITY_DN105976_c0_g1_i1::g.639947::m.639947	112.1	GO:0000179; GO:0016021
OG0003885	Chromodomain-helicase-DNA-binding protein 8 (CHD-8) (EC 3.6.4.12) (ATP-dependent helicase CHD8) (Helicase with SNF2 domain 1)	CxamHS_DN113250_c5_g2::TRINITY_DN113250_c5_g2_i2::g.776978::m.776978	307.4	GO:0000122; GO:0001701; GO:0002039; GO:0003677; GO:0003678; GO:0003682; GO:0005524; GO:0005634; GO:0005654; GO:0007420; GO:0008013; GO:0008094; GO:0016055; GO:0032991; GO:0035064; GO:0035176; GO:0042393; GO:0043044; GO:0045892; GO:0045893; GO:0045944; GO:0045945; GO:0048565; GO:0060134; GO:0070016; GO:0071339; GO:0090090; GO:2000270
OG0003910	Dystonin (230 kDa bullous pemphigoid antigen) (230/240 kDa bullous pemphigoid antigen) (Bullous pemphigoid antigen 1) (BPA) (Bullous pemphigoid antigen) (Dystonia musculorum protein) (Hemidesmosomal plaque protein)	CxamHS_DN108795_c5_g2::TRINITY_DN108795_c5_g2_i9::g.612652::m.612652	230.3	GO:0000226; GO:0003779; GO:0005178; GO:0005198; GO:0005509; GO:0005604; GO:0005634; GO:0005635; GO:0005737; GO:0005789; GO:0005829; GO:0005882; GO:0005925; GO:0005938; GO:0007010; GO:0007155; GO:0007229; GO:0008017; GO:0008022; GO:0008090; GO:0009611; GO:0009925; GO:0015629; GO:0015630; GO:0016020; GO:0016021; GO:0030011; GO:0030018; GO:0030056; GO:0030424; GO:0031122; GO:0031252; GO:0031410; GO:…
OG0003935	Transcriptional regulatory protein PHO23	CxamHS_DN114866_c0_g1::TRINITY_DN114866_c0_g1_i1::g.259135::m.259135	61.2	GO:0000118; GO:0000122; GO:0005634; GO:0006325; GO:0010507; GO:0016479; GO:0016573; GO:0031939; GO:0033698; GO:0035064; GO:0035267; GO:0045944; GO:0046872; GO:0061186; GO:0061188; GO:0061408; GO:0070210; GO:2000219; GO:2001159
OG0003984	L-rhamnose-binding lectin CSL3	CxamHS_DN109931_c6_g1::TRINITY_DN109931_c6_g1_i1::g.921840::m.921840	53.9	GO:0001674; GO:0005534; GO:0005623; GO:0005737; GO:0033296; GO:0042564; GO:0042803; GO:0060473; GO:1903777
OG0003995	#N/A	CxamHS_DN47899_c0_g1::TRINITY_DN47899_c0_g1_i1::g.151374::m.151374	0	#N/A
OG0004043	#N/A	Cxam_g28232.t1	0	#N/A
OG0004085	#N/A	Cxam_g30513.t1	0	#N/A
OG0004095	Apolipophorins [Cleaved into: Apolipophorin-2 (Apolipophorin II) (apoLp-2); Apolipophorin-1 (Apolipophorin I) (apoLp-1)]	CxamHS_DN115079_c2_g1::TRINITY_DN115079_c2_g1_i2::g.278257::m.278257	237.3	GO:0005319; GO:0005576; GO:0008289; GO:0016055
OG0004119	Dynein heavy chain 6, axonemal (Axonemal beta dynein heavy chain 6) (Ciliary dynein heavy chain 6)	CxamHS_DN114071_c3_g1::TRINITY_DN114071_c3_g1_i30::g.343561::m.343561	2585.8	GO:0005524; GO:0005858; GO:0005874; GO:0007018; GO:0008569; GO:0030286; GO:0045503; GO:0045505; GO:0051959; GO:0060285
OG0004122	ABC transporter G family member 1 (ABC transporter ABCG.1)	Cxam_g8825.t1	181.4	GO:0005524; GO:0005886; GO:0016021; GO:0042626; GO:0055085
OG0004129	Potassium voltage-gated channel subfamily A member 4 (HPCN2) (Voltage-gated K(+) channel HuKII) (Voltage-gated potassium channel HBK4) (Voltage-gated potassium channel HK1) (Voltage-gated potassium channel subunit Kv1.4)	Cxam_g27128.t1	188	GO:0005249; GO:0005251; GO:0005886; GO:0005887; GO:0006813; GO:0008076; GO:0016021; GO:0030424; GO:0030955; GO:0034765; GO:0043197; GO:0051260; GO:0071805
OG0004137	Collagen alpha-1(XII) chain (Fibrochimerin)	CxamHS_DN101482_c0_g1::TRINITY_DN101482_c0_g1_i1::g.449328::m.449328	86.3	GO:0003429; GO:0005595; GO:0005615; GO:0007155; GO:0030199; GO:0031012; GO:0035987
OG0004159	#N/A	Cxam_g6881.t1	0	#N/A
OG0004238	#N/A	Cxam_g20482.t1	0	#N/A
OG0004253	Dual specificity phosphatase DUPD1 (EC 3.1.3.16) (EC 3.1.3.48)	CxamHS_DN110992_c8_g1::TRINITY_DN110992_c8_g1_i15::g.246676::m.246676	76.3	GO:0004725; GO:0005737; GO:0006470; GO:0008138
OG0004258	#N/A	Cxam_g29806.t1	0	#N/A
OG0004266	#N/A	Cxam_g12897.t1	0	#N/A
OG0004290	Krueppel-like factor 10 (Transforming growth factor-beta-inducible early growth response protein 1) (TGFB-inducible early growth response protein 1) (TIEG-1) (Zinc finger transcription factor homolog CPG20)	CxamS_DN75473_c0_g1::TRINITY_DN75473_c0_g1_i7::g.280623::m.280623	59.7	GO:0000978; GO:0000981; GO:0001046; GO:0001228; GO:0005634; GO:0006357; GO:0007623; GO:0009267; GO:0030282; GO:0035019; GO:0042752; GO:0045672; GO:0045892; GO:0046872; GO:1901653
OG0004301	Leucine-rich repeat flightless-interacting protein 2 (LRR FLII-interacting protein 2)	CxamS_DN67006_c0_g1::TRINITY_DN67006_c0_g1_i1::g.208057::m.208057	69.3	GO:0006355; GO:0009950; GO:0016055; GO:0030275
OG0004393	#N/A	CxamHS_DN111957_c1_g1::TRINITY_DN111957_c1_g1_i2::g.538846::m.538846	0	#N/A
OG0004424	#N/A	CxamHS_DN231252_c0_g1::TRINITY_DN231252_c0_g1_i1::g.63859::m.63859	0	#N/A
OG0004456	Synaptotagmin 1 (p65)	CxamHS_DN103551_c0_g1::TRINITY_DN103551_c0_g1_i5::g.723533::m.723533	286.6	GO:0000149; GO:0001786; GO:0005509; GO:0005544; GO:0005886; GO:0007268; GO:0007269; GO:0007317; GO:0008021; GO:0008345; GO:0014059; GO:0016021; GO:0016079; GO:0016192; GO:0017156; GO:0017158; GO:0019905; GO:0030054; GO:0030276; GO:0030285; GO:0030424; GO:0030672; GO:0031045; GO:0031340; GO:0031594; GO:0042803; GO:0043195; GO:0048488; GO:0048791; GO:0050803; GO:0060024; GO:0070382; GO:0071277; GO:…
OG0004465	Elongator complex protein 5 (Dermal papilla-derived protein 6 homolog) (Retinoic acid-induced protein 12)	CxamS_DN75959_c8_g2::TRINITY_DN75959_c8_g2_i9::g.266081::m.266081	94.4	GO:0002098; GO:0005634; GO:0005737; GO:0030335; GO:0033588
OG0004484	Calcineurin-binding protein cabin-1 (Calcineurin inhibitor) (CAIN)	Cxam_g24162.t1	199.5	GO:0004864; GO:0005634; GO:0005737; GO:0006336; GO:0014823; GO:0019904; GO:0030346; GO:0060548
OG0004489	Ubiquitin carboxyl-terminal hydrolase 15 (EC 3.4.19.12) (Deubiquitinating enzyme 15) (Ubiquitin thioesterase 15) (Ubiquitin-specific-processing protease 15)	CxamHS_DN108377_c1_g1::TRINITY_DN108377_c1_g1_i1::g.677534::m.677534	208.8	GO:0004197; GO:0004843; GO:0005160; GO:0005634; GO:0005737; GO:0005739; GO:0005829; GO:0006511; GO:0007179; GO:0016579; GO:0030509; GO:0035520; GO:0035616; GO:0036459; GO:0042802; GO:0046332; GO:0060389; GO:0061649
OG0004513	#N/A	CxamHS_DN112240_c0_g1::TRINITY_DN112240_c0_g1_i2::g.293897::m.293897	0	#N/A
OG0004522	Focal adhesion kinase 1 (FADK 1) (EC 2.7.10.2) (Focal adhesion kinase-related nonkinase) (FRNK) (Protein phosphatase 1 regulatory subunit 71) (PPP1R71) (Protein-tyrosine kinase 2) (p125FAK) (pp125FAK)	CxamHS_DN111946_c7_g1::TRINITY_DN111946_c7_g1_i11::g.542235::m.542235	131.3	GO:0000165; GO:0000226; GO:0001525; GO:0001570; GO:0001725; GO:0001764; GO:0001890; GO:0001932; GO:0001934; GO:0003007; GO:0003779; GO:0004672; GO:0004713; GO:0004715; GO:0005088; GO:0005524; GO:0005634; GO:0005737; GO:0005815; GO:0005829; GO:0005856; GO:0005886; GO:0005925; GO:0005938; GO:0007097; GO:0007172; GO:0007173; GO:0007179; GO:0007229; GO:0007411; GO:0008284; GO:0008360; GO:0008432; GO:…
OG0004532	Retinoblastoma-like protein 1 (107 kDa retinoblastoma-associated protein) (p107) (pRb1)	CxamHS_DN112566_c2_g3::TRINITY_DN112566_c2_g3_i15::g.313142::m.313142	342.4	GO:0000122; GO:0000785; GO:0001012; GO:0001102; GO:0005634; GO:0005654; GO:0005667; GO:0006325; GO:0007049; GO:0007346; GO:0008134; GO:0010629; GO:0030154; GO:0043550; GO:0051302; GO:1990841; GO:2000134; GO:2000773
OG0004540	DNA transposase THAP9 (EC 2.7.7.-) (THAP domain-containing protein 9) (hTh9)	Cxam_g10971.t1	148.7	GO:0000981; GO:0004803; GO:0006310; GO:0006313; GO:0015074; GO:0016740; GO:0043565; GO:0046872
OG0004546	THAP domain-containing protein 4	CxamS_DN76922_c1_g1::TRINITY_DN76922_c1_g1_i6::g.313901::m.313901	84.3	GO:0003677; GO:0020037; GO:0042803; GO:0046872
OG0004581	PiggyBac transposable element-derived protein 3	CxamHS_DN112254_c0_g1::TRINITY_DN112254_c0_g1_i2::g.288710::m.288710	216.1	GO:0005654; GO:0016604; GO:0043565
OG0004748	#N/A	CxamHS_DN115210_c4_g1::TRINITY_DN115210_c4_g1_i1::g.436479::m.436479	0	#N/A
OG0004777	#N/A	Cxam_g15873.t1	0	#N/A
OG0004804	#N/A	Cxam_g10831.t1	0	#N/A
OG0004819	#N/A	Cxam_g20224.t1	0	#N/A
OG0004833	#N/A	Cxam_g15243.t1	0	#N/A
OG0004849	#N/A	Cxam_g4808.t1	0	#N/A
OG0004864	BCL-6 corepressor-like protein 1 (BCoR-L1) (BCoR-like protein 1)	CxamHS_DN110544_c4_g2::TRINITY_DN110544_c4_g2_i4::g.497258::m.497258	56.6	GO:0005654; GO:0005886; GO:0006325
OG0004913	Ubiquitin-like modifier-activating enzyme 6 (Ubiquitin-activating enzyme 6) (EC 6.2.1.45) (Monocyte protein 4) (MOP-4) (Ubiquitin-activating enzyme E1-like protein 2) (E1-L2)	CxamS_DN76443_c0_g1::TRINITY_DN76443_c0_g1_i7::g.135221::m.135221	526.2	GO:0004839; GO:0005524; GO:0005737; GO:0005829; GO:0006511; GO:0007612; GO:0007626; GO:0016567; GO:0019780; GO:0021764; GO:0021766; GO:0032446; GO:0060996
OG0004926	#N/A	CxamHS_DN115157_c3_g1::TRINITY_DN115157_c3_g1_i11::g.378049::m.378049	0	#N/A
OG0004931	#N/A	CxamHS_DN111747_c3_g1::TRINITY_DN111747_c3_g1_i1::g.396348::m.396348	0	#N/A
OG0004956	Neuropilin-1 (A5 protein)	CxamHS_DN113783_c2_g1::TRINITY_DN113783_c2_g1_i5::g.628780::m.628780	65.1	GO:0001525; GO:0005021; GO:0005623; GO:0005886; GO:0007155; GO:0007411; GO:0008201; GO:0009887; GO:0016021; GO:0017154; GO:0019838; GO:0022035; GO:0030424; GO:0032584; GO:0035767; GO:0043679; GO:0044295; GO:0046872; GO:0048010; GO:0048729; GO:0051491; GO:0070852; GO:0098743
OG0004976	Probable RNA-directed DNA polymerase from transposon BS (EC 2.7.7.49) (Reverse transcriptase)	CxamHS_DN113792_c2_g1::TRINITY_DN113792_c2_g1_i11::g.624379::m.624379	82.8	GO:0003964; GO:0006313
OG0004980	#N/A	Cxam_g9792.t1	0	#N/A
OG0005074	#N/A	Cxam_g20534.t1	0	#N/A
OG0005090	#N/A	CxamHS_DN112120_c6_g1::TRINITY_DN112120_c6_g1_i2::g.717266::m.717266	0	#N/A
OG0005101	#N/A	Cxam_g9461.t1	0	#N/A
OG0005159	#N/A	Cxam_g26345.t1	0	#N/A
OG0005162	#N/A	Cxam_g30946.t1	0	#N/A
OG0005169	#N/A	Cxam_g12738.t1	0	#N/A
OG0005177	#N/A	Cxam_g6456.t1	0	#N/A
OG0005187	Polycystin-1 (Autosomal dominant polycystic kidney disease 1 protein homolog)	CxamHS_DN115191_c1_g1::TRINITY_DN115191_c1_g1_i5::g.375329::m.375329	575.9	GO:0001502; GO:0001568; GO:0001701; GO:0001822; GO:0001889; GO:0001892; GO:0002133; GO:0005262; GO:0005634; GO:0005737; GO:0005783; GO:0005794; GO:0005886; GO:0005887; GO:0005929; GO:0006611; GO:0006807; GO:0006816; GO:0007050; GO:0007204; GO:0007259; GO:0007507; GO:0009986; GO:0016020; GO:0016323; GO:0016328; GO:0018105; GO:0019901; GO:0019904; GO:0021510; GO:0021915; GO:0030010; GO:0030155; GO:…
OG0005206	#N/A	Cxam_g12136.t1	0	#N/A
OG0005225	#N/A	Cxam_g27703.t1	0	#N/A
OG0005246	#N/A	CxamHS_DN113303_c2_g1::TRINITY_DN113303_c2_g1_i1::g.417587::m.417587	0	#N/A
OG0005248	#N/A	CxamHS_DN160885_c0_g1::TRINITY_DN160885_c0_g1_i1::g.534124::m.534124	0	#N/A
OG0005298	Kelch-like protein 20	Cxam_g4871.t1	188	GO:0003779; GO:0004842; GO:0005737; GO:0005802; GO:0005829; GO:0006895; GO:0015031; GO:0016567; GO:0016605; GO:0019964; GO:0030424; GO:0030425; GO:0031463; GO:0043066; GO:0043161; GO:0048471; GO:1990390
OG0005316	Tolloid-like protein 1 (EC 3.4.24.-)	CxamHS_DN111090_c0_g2::TRINITY_DN111090_c0_g2_i10::g.484413::m.484413	272.3	GO:0001501; GO:0004222; GO:0004252; GO:0005509; GO:0005576; GO:0008270; GO:0022617; GO:0030154
OG0005395	#N/A	Cxam_g24416.t1	0	#N/A
OG0005426	#N/A	Cxam_g9572.t1	0	#N/A
OG0005434	#N/A	Cxam_g21568.t1	0	#N/A
OG0005442	#N/A	Cxam_g21546.t1	0	#N/A
OG0005459	DEAD-box ATP-dependent RNA helicase 42 (EC 3.6.4.13) (DEAD-box RNA helicase RCF1) (REGULATOR OF CBF GENE EXPRESSION 1)	Cxam_g13669.t1	98.2	GO:0003723; GO:0004386; GO:0005524; GO:0005634
OG0005532	Sorting nexin-10B	CxamS_DN74638_c0_g1::TRINITY_DN74638_c0_g1_i4::g.187810::m.187810	101.3	GO:0010008; GO:0015031; GO:0035091
OG0005564	#N/A	Cxam_g13909.t1	0	#N/A
OG0005628	Kelch-like protein 20	CxamHS_DN107943_c7_g1::TRINITY_DN107943_c7_g1_i12::g.731778::m.731778	173.3	GO:0003779; GO:0004842; GO:0005737; GO:0005802; GO:0005829; GO:0006895; GO:0015031; GO:0016567; GO:0016605; GO:0019964; GO:0030424; GO:0030425; GO:0031463; GO:0043066; GO:0043161; GO:0048471; GO:1990390
OG0005633	Diacylglycerol kinase delta (DAG kinase delta) (EC 2.7.1.107) (130 kDa diacylglycerol kinase) (Diglyceride kinase delta) (DGK-delta)	CxamS_DN77219_c1_g1::TRINITY_DN77219_c1_g1_i5::g.46680::m.46680	319.3	GO:0003951; GO:0004143; GO:0005524; GO:0005634; GO:0005737; GO:0005829; GO:0005886; GO:0006897; GO:0007165; GO:0007173; GO:0007205; GO:0007275; GO:0010033; GO:0015031; GO:0019932; GO:0019992; GO:0030168; GO:0031410; GO:0035556; GO:0042802; GO:0042803; GO:0046339; GO:0046486; GO:0046834; GO:0046872; GO:0046982; GO:0051260
OG0005648	#N/A	Cxam_g6467.t1	0	#N/A
OG0005652	#N/A	CxamHS_DN112418_c0_g2::TRINITY_DN112418_c0_g2_i12::g.475385::m.475385	0	#N/A
OG0005687	#N/A	CxamS_DN78183_c5_g1::TRINITY_DN78183_c5_g1_i5::g.192105::m.192105	0	#N/A
OG0005696	Integrin beta-1 (CSAT antigen) (JG22 antigen) (RGD-receptor)	Cxam_g13754.t1	233	GO:0001968; GO:0005178; GO:0005623; GO:0005886; GO:0005925; GO:0007160; GO:0007229; GO:0008305; GO:0009986; GO:0016477; GO:0030027; GO:0032587; GO:0033627; GO:0038023; GO:0042470; GO:0046872; GO:0071438; GO:0098639; GO:1990782
OG0005834	#N/A	CxamHS_DN82821_c0_g1::TRINITY_DN82821_c0_g1_i1::g.201439::m.201439	0	#N/A
OG0005838	#N/A	CxamHS_DN111653_c7_g1::TRINITY_DN111653_c7_g1_i1::g.407136::m.407136	0	#N/A
OG0005839	Vacuolar amino acid transporter 4	CxamHS_DN96740_c0_g1::TRINITY_DN96740_c0_g1_i2::g.137247::m.137247	61.2	GO:0000324; GO:0000329; GO:0003333; GO:0005302; GO:0015171; GO:0015186; GO:0015188; GO:0016021; GO:0032974; GO:1990816
OG0005852	Shaker-related potassium channel tsha2 (Trout shaker 2)	CxamHS_DN106508_c1_g2::TRINITY_DN106508_c1_g2_i2::g.433089::m.433089	306.2	GO:0005249; GO:0005251; GO:0008076; GO:0010960; GO:0033270; GO:0034765; GO:0042391; GO:0044224; GO:0051260; GO:0071805
OG0005884	Carbohydrate-responsive element-binding protein (ChREBP) (MLX interactor) (MLX-interacting protein-like) (Williams-Beuren syndrome chromosomal region 14 protein homolog)	CxamHS_DN111258_c8_g1::TRINITY_DN111258_c8_g1_i13::g.616178::m.616178	156.4	GO:0000122; GO:0000978; GO:0001227; GO:0003677; GO:0003700; GO:0005634; GO:0005654; GO:0005667; GO:0005737; GO:0005829; GO:0006110; GO:0006357; GO:0008134; GO:0008284; GO:0009749; GO:0010255; GO:0019901; GO:0033137; GO:0035538; GO:0042593; GO:0043565; GO:0045723; GO:0045821; GO:0045892; GO:0045893; GO:0045944; GO:0046889; GO:0046982; GO:0055089; GO:0071157; GO:0071333; GO:0090324; GO:0097009
OG0005886	#N/A	Cxam_g29136.t1	0	#N/A
OG0005893	Forkhead box protein Q1 (HNF-3/forkhead-like protein 1) (HFH-1) (Hepatocyte nuclear factor 3 forkhead homolog 1)	Cxam_g30573.t1	82.8	GO:0000978; GO:0000981; GO:0001227; GO:0005634; GO:0006357; GO:0009653; GO:0030154; GO:0031069; GO:0043524
OG0005905	#N/A	Cxam_g17134.t1	0	#N/A
OG0005940	Protocadherin Fat 4 (FAT tumor suppressor homolog 4) (Fat-like cadherin protein FAT-J)	CxamS_DN64296_c0_g1::TRINITY_DN64296_c0_g1_i1::g.41236::m.41236	214.9	GO:0001658; GO:0001736; GO:0001822; GO:0003007; GO:0005509; GO:0005886; GO:0007009; GO:0007156; GO:0007157; GO:0007219; GO:0008543; GO:0016021; GO:0021987; GO:0022008; GO:0035329; GO:0043931; GO:0045177; GO:0048565; GO:0060122; GO:0072006; GO:0072137; GO:0072307
OG0005957	E3 ubiquitin-protein ligase SMURF2 (hSMURF2) (EC 2.3.2.26) (HECT-type E3 ubiquitin transferase SMURF2) (SMAD ubiquitination regulatory factor 2) (SMAD-specific E3 ubiquitin-protein ligase 2)	CxamS_DN75046_c2_g1::TRINITY_DN75046_c2_g1_i4::g.79266::m.79266	327	GO:0000122; GO:0000151; GO:0000209; GO:0004842; GO:0005160; GO:0005634; GO:0005654; GO:0005737; GO:0005829; GO:0005886; GO:0006511; GO:0016567; GO:0016579; GO:0016607; GO:0017015; GO:0030509; GO:0030512; GO:0030514; GO:0030579; GO:0042802; GO:0043161; GO:0045121; GO:0045732; GO:0045892; GO:0046332; GO:0060071; GO:0061630; GO:0090263; GO:1901165
OG0005960	MAP kinase-activating death domain protein (Rab3 GDP/GTP exchange factor)	CxamHS_DN111909_c5_g1::TRINITY_DN111909_c5_g1_i2::g.537860::m.537860	324.7	GO:0000187; GO:0005634; GO:0005829; GO:0006915; GO:0008021; GO:0016021; GO:0017112; GO:0032483; GO:0045202; GO:0051726; GO:0060125; GO:1902041; GO:1902277
OG0005978	#N/A	Cxam_g15037.t1	0	#N/A
OG0006016	#N/A	Cxam_g26859.t1	0	#N/A
OG0006039	#N/A	CxamHS_DN107687_c8_g1::TRINITY_DN107687_c8_g1_i1::g.813892::m.813892	0	#N/A
OG0006073	Transmembrane protein 94	CxamS_DN66493_c0_g1::TRINITY_DN66493_c0_g1_i2::g.30046::m.30046	179.5	GO:0016021
OG0006230	#N/A	Cxam_g3158.t1	0	#N/A
OG0006261	#N/A	Cxam_g6156.t1	0	#N/A
OG0006266	#N/A	Cxam_g12269.t1	0	#N/A
OG0006270	#N/A	CxamHS_DN103564_c0_g1::TRINITY_DN103564_c0_g1_i10::g.722776::m.722776	0	#N/A
OG0006284	Retrovirus-related Pol polyprotein from transposon 17.6 [Includes: Protease (EC 3.4.23.-); Reverse transcriptase (EC 2.7.7.49); Endonuclease]	CxamHS_DN112810_c0_g1::TRINITY_DN112810_c0_g1_i4::g.298230::m.298230	55.5	GO:0003676; GO:0003964; GO:0004190; GO:0004519; GO:0015074
OG0006292	#N/A	Cxam_g30584.t1	0	#N/A
OG0006302	#N/A	CxamHS_DN16490_c0_g1::TRINITY_DN16490_c0_g1_i1::g.232377::m.232377	0	#N/A
OG0006321	#N/A	CxamHS_DN111922_c6_g1::TRINITY_DN111922_c6_g1_i11::g.541859::m.541859	0	#N/A
OG0006417	Neuropilin-2 (Vascular endothelial cell growth factor 165 receptor 2)	CxamHS_DN114641_c7_g1::TRINITY_DN114641_c7_g1_i5::g.393490::m.393490	84.3	GO:0001525; GO:0003148; GO:0005021; GO:0007411; GO:0008201; GO:0017154; GO:0021612; GO:0021649; GO:0021828; GO:0030424; GO:0036486; GO:0046872; GO:0048846; GO:0050919; GO:0061549; GO:0061551; GO:0097374; GO:0097490; GO:0097491; GO:0098978; GO:0099055; GO:0099175; GO:1901166; GO:1902285; GO:1903375; GO:1904835; GO:1990830
OG0006435	#N/A	Cxam_g10040.t1	0	#N/A
OG0006451	Uncharacterized RING finger protein P32A8.03c	Cxam_g27368.t1	52	GO:0005634; GO:0006511; GO:0008270; GO:0030433; GO:0043161; GO:0061630; GO:0070647
OG0006469	Lipoxygenase homology domain-containing protein 1	CxamS_DN75726_c0_g1::TRINITY_DN75726_c0_g1_i2::g.271234::m.271234	69.3	GO:0004096; GO:0007605; GO:0020037; GO:0032420
OG0006476	Cyclic AMP-responsive element-binding protein 3-like protein 3 (cAMP-responsive element-binding protein 3-like protein 3) (Transcription factor CREB-H) [Cleaved into: Processed cyclic AMP-responsive element-binding protein 3-like protein 3]	Cxam_g12553.t1	92.8	GO:0000139; GO:0000976; GO:0000977; GO:0000981; GO:0001228; GO:0002675; GO:0005634; GO:0005654; GO:0005783; GO:0005789; GO:0005829; GO:0016020; GO:0016021; GO:0030968; GO:0035497; GO:0042803; GO:0045944; GO:0046982; GO:1990440
OG0006553	GATOR complex protein MIOS	CxamHS_DN112532_c3_g1::TRINITY_DN112532_c3_g1_i24::g.314108::m.314108	315.8	GO:0005634; GO:0005654; GO:0005765; GO:0005829; GO:0030054; GO:0032008; GO:0034198; GO:0034629; GO:0061700
OG0006566	#N/A	CxamHS_DN112240_c0_g1::TRINITY_DN112240_c0_g1_i1::g.293876::m.293876	0	#N/A
OG0006588	Protein PRY2 (Pathogenesis-related protein 2)	Cxam_g15705.t1	55.5	GO:0000324; GO:0005576; GO:0005615; GO:0005783; GO:0015918; GO:0032934
OG0006603	Nuclear receptor subfamily 2 group F member 1-B (COUP transcription factor 1-B) (COUP-TFalpha-B)	CxamS_DN61639_c0_g1::TRINITY_DN61639_c0_g1_i2::g.56377::m.56377	338.6	GO:0001944; GO:0003707; GO:0004879; GO:0005634; GO:0008270; GO:0043565; GO:0060841
OG0006748	#N/A	CxamHS_DN115367_c10_g1::TRINITY_DN115367_c10_g1_i4::g.918648::m.918648	0	#N/A
OG0006807	Vesicular GABA transporter (Uncoordinated protein 47) (Protein unc-47)	CxamHS_DN69847_c0_g1::TRINITY_DN69847_c0_g1_i1::g.188837::m.188837	126.7	GO:0003333; GO:0008021; GO:0015171; GO:0015495; GO:0030285; GO:0044292; GO:0044306; GO:0098700
OG0006808	Potassium voltage-gated channel protein shk-1	Cxam_g24307.t1	249.6	GO:0005249; GO:0005251; GO:0005886; GO:0008076; GO:0016021; GO:0034765; GO:0051260; GO:0071805
OG0006813	CAD protein [Includes: Glutamine-dependent carbamoyl-phosphate synthase (EC 6.3.5.5); Aspartate carbamoyltransferase (EC 2.1.3.2); Dihydroorotase (EC 3.5.2.3)]	CxamHS_DN106443_c3_g1::TRINITY_DN106443_c3_g1_i1::g.608886::m.608886	320.5	GO:0001889; GO:0004070; GO:0004088; GO:0004151; GO:0004672; GO:0005524; GO:0005634; GO:0005654; GO:0005737; GO:0005829; GO:0006207; GO:0006228; GO:0006541; GO:0006807; GO:0007507; GO:0007565; GO:0007595; GO:0008270; GO:0014075; GO:0016020; GO:0016363; GO:0017144; GO:0018107; GO:0019240; GO:0019899; GO:0031000; GO:0031100; GO:0032868; GO:0032991; GO:0033574; GO:0035690; GO:0042594; GO:0042802; GO:…
OG0006819	#N/A	CxamHS_DN115530_c9_g1::TRINITY_DN115530_c9_g1_i1::g.863660::m.863660	0	#N/A
OG0006820	Transcription activator BRG1 (EC 3.6.4.-) (ATP-dependent helicase SMARCA4) (BRG1-associated factor 190A) (BAF190A) (Mitotic growth and transcription activator) (Protein BRG-1) (Protein brahma homolog 1) (SNF2-beta) (SWI/SNF-related matrix-associated actin-dependent regulator of chromatin subfamily A member 4)	CxamHS_DN109440_c7_g1::TRINITY_DN109440_c7_g1_i6::g.683099::m.683099	507.7	GO:0000122; GO:0000790; GO:0001164; GO:0002039; GO:0003407; GO:0003713; GO:0003714; GO:0003723; GO:0004386; GO:0005524; GO:0005615; GO:0005634; GO:0005654; GO:0005730; GO:0006325; GO:0006337; GO:0006338; GO:0006357; GO:0007399; GO:0008094; GO:0008134; GO:0016020; GO:0016514; GO:0030177; GO:0030308; GO:0030957; GO:0032991; GO:0038111; GO:0043044; GO:0043923; GO:0045892; GO:0045893; GO:0045944; GO:…
OG0006822	Early endosome antigen 1	CxamS_DN66673_c0_g1::TRINITY_DN66673_c0_g1_i1::g.122495::m.122495	73.6	GO:0003676; GO:0005545; GO:0005768; GO:0005769; GO:0005829; GO:0005969; GO:0006897; GO:0006906; GO:0019897; GO:0030742; GO:0031410; GO:0031901; GO:0039694; GO:0042803; GO:0044308; GO:0046872; GO:0055037
OG0006826	#N/A	CxamHS_DN115567_c5_g2::TRINITY_DN115567_c5_g2_i2::g.865041::m.865041	0	#N/A
OG0006830	#N/A	Cxam_g21168.t1	0	#N/A
OG0006847	Tudor domain-containing protein 6 (Antigen NY-CO-45) (Cancer/testis antigen 41.2) (CT41.2)	CxamHS_DN113573_c0_g1::TRINITY_DN113573_c0_g1_i3::g.595631::m.595631	85.5	GO:0005737; GO:0007275; GO:0007283; GO:0030154; GO:0033391
OG0006858	Kinesin-like protein KIF3B (Microtubule plus end-directed kinesin motor 3B) [Cleaved into: Kinesin-like protein KIF3B, N-terminally processed]	CxamHS_DN111578_c4_g2::TRINITY_DN111578_c4_g2_i14::g.445918::m.445918	246.9	GO:0003777; GO:0005524; GO:0005813; GO:0005819; GO:0005829; GO:0005871; GO:0005874; GO:0005929; GO:0007018; GO:0008017; GO:0015630; GO:0016887; GO:0016939; GO:0017048; GO:0030424; GO:0030496; GO:0032467; GO:0090307; GO:0120170
OG0006865	Rho guanine nucleotide exchange factor 7 (Beta-Pix) (PAK-interacting exchange factor beta)	CxamHS_DN113548_c10_g1::TRINITY_DN113548_c10_g1_i4::g.595679::m.595679	65.5	GO:0001726; GO:0005085; GO:0005089; GO:0005737; GO:0005925; GO:0005938; GO:0007264; GO:0019901; GO:0030027; GO:0030032; GO:0030426; GO:0032991; GO:0035023; GO:0043065; GO:0043615; GO:0098974; GO:0098982; GO:0099140
OG0006898	#N/A	CxamHS_DN112897_c2_g2::TRINITY_DN112897_c2_g2_i1::g.297599::m.297599	0	#N/A
OG0006911	#N/A	Cxam_g27806.t1	0	#N/A
OG0007009	#N/A	CxamHS_DN109328_c1_g2::TRINITY_DN109328_c1_g2_i2::g.420375::m.420375	0	#N/A
OG0007012	#N/A	Cxam_g23983.t1	0	#N/A
OG0007020	#N/A	CxamHS_DN108777_c9_g1::TRINITY_DN108777_c9_g1_i1::g.611472::m.611472	0	#N/A
OG0007055	Band 4.1-like protein 5	CxamHS_DN110810_c9_g2::TRINITY_DN110810_c9_g2_i14::g.808050::m.808050	261.2	GO:0001701; GO:0001837; GO:0001839; GO:0003383; GO:0005634; GO:0005829; GO:0005856; GO:0005925; GO:0006931; GO:0007398; GO:0007492; GO:0007509; GO:0008092; GO:0009826; GO:0010608; GO:0010634; GO:0010718; GO:0019904; GO:0022408; GO:0031032; GO:0032091; GO:0032092; GO:0032525; GO:0032587; GO:0048319; GO:0048339; GO:0048617; GO:0051894; GO:0070201; GO:0070986; GO:0071560
OG0007061	Lipoxygenase homology domain-containing protein 1	CxamS_DN65419_c0_g1::TRINITY_DN65419_c0_g1_i2::g.319333::m.319333	101.3	GO:0004096; GO:0007605; GO:0020037; GO:0032420
OG0007126	#N/A	Cxam_g20917.t1	0	#N/A
OG0007153	#N/A	Cxam_g6033.t1	0	#N/A
OG0007272	Receptor-type tyrosine-protein phosphatase delta (Protein-tyrosine phosphatase delta) (R-PTP-delta) (EC 3.1.3.48)	CxamS_DN55562_c0_g1::TRINITY_DN55562_c0_g1_i3::g.49190::m.49190	471.1	GO:0005001; GO:0005102; GO:0005886; GO:0005887; GO:0006470; GO:0006796; GO:0007157; GO:0007185; GO:0030182; GO:0050775; GO:0050839; GO:0051965; GO:0070062; GO:0097105; GO:0098978; GO:0099151; GO:0099545; GO:0099560; GO:1905606
OG0007274	#N/A	Cxam_g9152.t1	0	#N/A
OG0007283	#N/A	Cxam_g15521.t1	0	#N/A
OG0007284	Metabotropic glutamate receptor 8 (mGluR8)	CxamHS_DN111237_c0_g1::TRINITY_DN111237_c0_g1_i1::g.621128::m.621128	139.8	GO:0001642; GO:0004930; GO:0005887; GO:0007193; GO:0007196; GO:0007216; GO:0007268; GO:0008066; GO:0035249; GO:0042734; GO:0043005; GO:0043025; GO:0046928; GO:0050966; GO:0051966; GO:0098978; GO:0098982; GO:0099059; GO:2000300
OG0007289	#N/A	CxamHS_DN114294_c5_g1::TRINITY_DN114294_c5_g1_i3::g.359187::m.359187	0	#N/A
OG0007314	#N/A	CxamHS_DN65433_c0_g1::TRINITY_DN65433_c0_g1_i1::g.236975::m.236975	0	#N/A
OG0007338	#N/A	Cxam_g21401.t1	0	#N/A
OG0007346	#N/A	Cxam_g28740.t1	0	#N/A
OG0007349	Calcium/calmodulin-dependent protein kinase type 1 (EC 2.7.11.17) (CaM kinase I) (MnCaMKI)	CxamHS_DN106920_c3_g1::TRINITY_DN106920_c3_g1_i7::g.319969::m.319969	160.2	GO:0004683; GO:0005516; GO:0005524; GO:0006468; GO:0022404
OG0007353	#N/A	Cxam_g18390.t1	0	#N/A
OG0007371	#N/A	CxamHS_DN114037_c1_g1::TRINITY_DN114037_c1_g1_i2::g.340524::m.340524	0	#N/A
OG0007394	#N/A	CxamHS_DN114026_c9_g1::TRINITY_DN114026_c9_g1_i2::g.345176::m.345176	0	#N/A
OG0007400	Autophagy-related protein 16-1 (APG16-like 1)	CxamS_DN39875_c0_g1::TRINITY_DN39875_c0_g1_i1::g.82964::m.82964	108.2	GO:0000045; GO:0000421; GO:0005776; GO:0005829; GO:0005930; GO:0010508; GO:0015031; GO:0016236; GO:0019787; GO:0034045; GO:0034497; GO:0039689; GO:0042802; GO:0051020; GO:0051260; GO:0061739; GO:0098792
OG0007405	#N/A	CxamHS_DN109754_c3_g1::TRINITY_DN109754_c3_g1_i1::g.526483::m.526483	0	#N/A
OG0007430	#N/A	Cxam_g30568.t1	0	#N/A
OG0007431	#N/A	Cxam_g18074.t1	0	#N/A
OG0007466	#N/A	Cxam_g23176.t1	0	#N/A
OG0007499	#N/A	Cxam_g3136.t1	0	#N/A
OG0007501	#N/A	Cxam_g27866.t1	0	#N/A
OG0007540	#N/A	Cxam_g27976.t1	0	#N/A
OG0007542	#N/A	Cxam_g13446.t1	0	#N/A
OG0007562	#N/A	Cxam_g25750.t1	0	#N/A
OG0007563	Protein PRY1 (Pathogenesis-related protein 1)	CxamHS_DN98910_c1_g1::TRINITY_DN98910_c1_g1_i1::g.210903::m.210903	75.5	GO:0000287; GO:0000324; GO:0005576; GO:0005615; GO:0005635; GO:0005783; GO:0015485; GO:0015918; GO:0032934
OG0007589	Putative threonine dehydratase (EC 4.3.1.19) (Threonine deaminase)	Cxam_g3955.t1	342	GO:0004794; GO:0009097; GO:0030170
OG0007620	#N/A	Cxam_g15597.t1	0	#N/A
OG0007639	Pyrroline-5-carboxylate reductase 3 (P5C reductase 3) (P5CR 3) (EC 1.5.1.2) (Pyrroline-5-carboxylate reductase-like protein)	CxamHS_DN105987_c1_g1::TRINITY_DN105987_c1_g1_i13::g.640169::m.640169	226.5	GO:0004735; GO:0005829; GO:0055129
OG0007674	#N/A	Cxam_g12829.t1	0	#N/A
OG0007699	#N/A	CxamHS_DN111085_c4_g1::TRINITY_DN111085_c4_g1_i10::g.481646::m.481646	0	#N/A
OG0007896	NADPH-dependent aldo-keto reductase, chloroplastic (AtChlAKR) (EC 1.1.1.-) (Aldo-keto reductase family 4 member C9)	CxamHS_DN109512_c3_g1::TRINITY_DN109512_c3_g1_i10::g.755729::m.755729	168.3	GO:0004032; GO:0004033; GO:0005829; GO:0008106; GO:0009409; GO:0009414; GO:0009507; GO:0009636; GO:0009651; GO:0016229; GO:0016491; GO:0055114; GO:0070401
OG0007897	Titin homolog (EC 2.7.11.1)	Cxam_g16414.t1	62	GO:0004674; GO:0005524; GO:0017022; GO:0030017; GO:0031430; GO:0031672; GO:0031674; GO:0031965; GO:0046872; GO:0051015
OG0007905	Serine/threonine-protein kinase B-raf (EC 2.7.11.1) (Proto-oncogene B-Raf) (p94) (v-Raf murine sarcoma viral oncogene homolog B1)	CxamHS_DN90050_c0_g1::TRINITY_DN90050_c0_g1_i5::g.123171::m.123171	154.1	GO:0000165; GO:0002318; GO:0004672; GO:0004674; GO:0004709; GO:0005509; GO:0005524; GO:0005634; GO:0005739; GO:0005829; GO:0005886; GO:0006468; GO:0008542; GO:0009887; GO:0010628; GO:0010764; GO:0010828; GO:0030878; GO:0031434; GO:0033138; GO:0035019; GO:0035690; GO:0042127; GO:0042802; GO:0043005; GO:0043066; GO:0043231; GO:0043367; GO:0043369; GO:0043434; GO:0043524; GO:0044297; GO:0045580; GO:…
OG0007939	Agrin [Cleaved into: Agrin N-terminal 110 kDa subunit; Agrin C-terminal 110 kDa subunit; Agrin C-terminal 90 kDa fragment (C90); Agrin C-terminal 22 kDa fragment (C22)]	CxamHS_DN109350_c1_g1::TRINITY_DN109350_c1_g1_i6::g.422767::m.422767	137.9	GO:0001523; GO:0002162; GO:0005200; GO:0005201; GO:0005509; GO:0005576; GO:0005604; GO:0005796; GO:0005829; GO:0005886; GO:0006024; GO:0006027; GO:0007165; GO:0007213; GO:0016021; GO:0030054; GO:0030198; GO:0033691; GO:0035374; GO:0043113; GO:0043202; GO:0043236; GO:0043395; GO:0043547; GO:0045162; GO:0045202; GO:0045887; GO:0045944; GO:0050808; GO:0051491; GO:0062023; GO:0070062
OG0007962	Synaptotagmin-13 (Synaptotagmin XIII) (SytXIII)	CxamHS_DN1366_c0_g1::TRINITY_DN1366_c0_g1_i2::g.228168::m.228168	76.6	GO:0000149; GO:0001786; GO:0005509; GO:0005544; GO:0005886; GO:0014059; GO:0016021; GO:0016192; GO:0017156; GO:0017158; GO:0019905; GO:0030276; GO:0070382; GO:0071277
OG0007980	PR domain zinc finger protein 13 (EC 2.1.1.-) (PR domain-containing protein 13)	CxamS_DN181010_c0_g1::TRINITY_DN181010_c0_g1_i1::g.388372::m.388372	106.3	GO:0000122; GO:0000977; GO:0000981; GO:0003700; GO:0005634; GO:0022008; GO:0031490; GO:0042054; GO:0043565; GO:0046872
OG0008005	Laminin subunit alpha-3 (Epiligrin 170 kDa subunit) (E170) (Epiligrin subunit alpha) (Kalinin subunit alpha) (Laminin-5 subunit alpha) (Laminin-6 subunit alpha) (Laminin-7 subunit alpha) (Nicein subunit alpha)	Cxam_g13741.t1	261.9	GO:0005102; GO:0005198; GO:0005201; GO:0005576; GO:0005604; GO:0005610; GO:0005783; GO:0007155; GO:0008544; GO:0030155; GO:0030198; GO:0030334; GO:0031581; GO:0035987; GO:0045995; GO:0062023; GO:0070062
OG0008016	Kinesin heavy chain isoform 5A (Kinesin heavy chain neuron-specific 1) (Neuronal kinesin heavy chain) (NKHC)	CxamHS_DN109978_c2_g1::TRINITY_DN109978_c2_g1_i11::g.922537::m.922537	81.6	GO:0003774; GO:0003777; GO:0005524; GO:0005829; GO:0005871; GO:0005874; GO:0006890; GO:0007018; GO:0007268; GO:0007411; GO:0008017; GO:0008574; GO:0016020; GO:0016192; GO:0016887; GO:0019886; GO:0019894; GO:0032839; GO:0035253; GO:0043025; GO:0045202; GO:0048471; GO:0048489; GO:0098971; GO:0099641; GO:1904115; GO:1990049
OG0008031	#N/A	CxamHS_DN114922_c3_g2::TRINITY_DN114922_c3_g2_i4::g.604944::m.604944	0	#N/A
OG0008033	#N/A	Cxam_g24465.t1	0	#N/A
OG0008061	Sodium channel protein 60E (Drosophila ion channel 60) (Drosophila sodium channel 1) (Protein smell-impaired 60E) (Sodium channel 2) (DmNav2)	CxamS_DN69190_c0_g1::TRINITY_DN69190_c0_g1_i2::g.214650::m.214650	259.6	GO:0001518; GO:0005248; GO:0005886; GO:0006814; GO:0007608; GO:0019228; GO:0022843; GO:0034765; GO:0035725; GO:0042048; GO:0086010
OG0008069	#N/A	Cxam_g7159.t1	0	#N/A
OG0008070	#N/A	Cxam_g30182.t1	0	#N/A
OG0008073	Calmodulin (CaM)	CxamHS_DN91815_c0_g1::TRINITY_DN91815_c0_g1_i1::g.123344::m.123344	94.7	GO:0005509; GO:0005737; GO:0019904
OG0008082	#N/A	CxamHS_DN114792_c5_g1::TRINITY_DN114792_c5_g1_i2::g.752769::m.752769	0	#N/A
OG0008125	#N/A	Cxam_g12341.t1	0	#N/A
OG0008130	Structural maintenance of chromosomes protein 6 (SMC protein 6) (SMC-6) (hSMC6)	CxamHS_DN106284_c0_g1::TRINITY_DN106284_c0_g1_i2::g.555381::m.555381	208	GO:0000722; GO:0000724; GO:0000781; GO:0000803; GO:0005524; GO:0005622; GO:0005634; GO:0005654; GO:0006974; GO:0016605; GO:0016607; GO:0030915; GO:0031625; GO:0035061; GO:0035861; GO:0051984; GO:0090398
OG0008136	Collagen alpha-1(III) chain (Fragments)	CxamHS_DN114076_c3_g1::TRINITY_DN114076_c3_g1_i6::g.340214::m.340214	177.6	GO:0005201; GO:0005576; GO:0005586; GO:0005615; GO:0030198; GO:0031012; GO:0046872
OG0008146	#N/A	Cxam_g25483.t1	0	#N/A
OG0008147	1-phosphatidylinositol 3-phosphate 5-kinase (Phosphatidylinositol 3-phosphate 5-kinase) (EC 2.7.1.150) (FYVE finger-containing phosphoinositide kinase) (PIKfyve) (Phosphatidylinositol 3-phosphate 5-kinase type III) (PIPkin-III) (Type III PIP kinase)	CxamHS_DN51969_c0_g1::TRINITY_DN51969_c0_g1_i1::g.75110::m.75110	59.7	GO:0000139; GO:0000285; GO:0005524; GO:0005829; GO:0005911; GO:0006661; GO:0008270; GO:0010008; GO:0012506; GO:0016308; GO:0031901; GO:0031902; GO:0032288; GO:0034504; GO:0035556; GO:0042147; GO:0043813; GO:0045121; GO:0048471; GO:1904562; GO:2000785
OG0008202	#N/A	Cxam_g9265.t1	0	#N/A
OG0008211	Fibroblast growth factor 16 (FGF16)	CxamHS_DN112591_c10_g1::TRINITY_DN112591_c10_g1_i1::g.310408::m.310408	60.8	GO:0005104; GO:0005576; GO:0008083; GO:0008283; GO:0008543; GO:0021536; GO:0021544; GO:0021846; GO:0030900; GO:0033278; GO:0033339; GO:0035138; GO:0048709; GO:0097154
OG0008230	#N/A	Cxam_g28124.t1	0	#N/A
OG0008254	EGF-like repeat and discoidin I-like domain-containing protein 3 (Developmentally-regulated endothelial cell locus 1 protein) (Integrin-binding protein DEL1)	Cxam_g15161.t1	88.6	GO:0005178; GO:0005509; GO:0005576; GO:0007155; GO:0007275; GO:0010811
OG0008259	Neurexin-3b (Neurexin IIIb-alpha) (Neurexin-3b-alpha)	CxamS_DN70256_c0_g2::TRINITY_DN70256_c0_g2_i1::g.155091::m.155091	112.5	GO:0001525; GO:0007155; GO:0016021; GO:0046872
OG0008290	Mitochondrial carrier protein Rim2	CxamS_DN77453_c2_g1::TRINITY_DN77453_c2_g1_i1::g.181497::m.181497	107.8	GO:0005739; GO:0005743; GO:0006390; GO:0007005; GO:0015218; GO:0016021; GO:0030302; GO:0040011; GO:0045333; GO:0048311; GO:1990519
OG0008291	Zinc finger HIT domain-containing protein 2 (Protein FON)	Cxam_g8285.t1	74.7	GO:0046872
OG0008302	#N/A	Cxam_g26359.t1	0	#N/A
OG0008305	#N/A	CxamHS_DN112729_c7_g1::TRINITY_DN112729_c7_g1_i1::g.854736::m.854736	0	#N/A
OG0008326	#N/A	Cxam_g25909.t1	0	#N/A
OG0008349	#N/A	CxamHS_DN105507_c0_g1::TRINITY_DN105507_c0_g1_i1::g.332356::m.332356	0	#N/A
OG0008354	Microtubule-actin cross-linking factor 1, isoforms 1/2/3/5 (620 kDa actin-binding protein) (ABP620) (Actin cross-linking family protein 7) (Macrophin-1) (Trabeculin-alpha)	Cxam_g7680.t1	84	GO:0003723; GO:0003779; GO:0005198; GO:0005509; GO:0005737; GO:0005794; GO:0005856; GO:0005874; GO:0005886; GO:0010632; GO:0015629; GO:0016020; GO:0016055; GO:0016887; GO:0030177; GO:0030334; GO:0032587; GO:0032886; GO:0042060; GO:0043001; GO:0045104; GO:0045296; GO:0045773; GO:0051011; GO:0051015; GO:0051893
OG0008581	#N/A	Cxam_g24409.t1	0	#N/A
OG0008587	#N/A	Cxam_g1850.t1	0	#N/A
OG0008606	#N/A	Cxam_g15861.t1	0	#N/A
OG0008626	Solute carrier family 41 member 1	CxamHS_DN105440_c2_g1::TRINITY_DN105440_c2_g1_i2::g.818208::m.818208	219.9	GO:0005886; GO:0010961; GO:0015095; GO:0015693; GO:0016021; GO:0016323; GO:0022857; GO:0032991; GO:0061768; GO:0070838; GO:0071286; GO:0072509; GO:1903830
OG0008629	Sideroflexin-5	Cxam_g13255.t1	56.6	GO:0015137; GO:0016021; GO:0031966; GO:0055072
OG0008630	#N/A	CxamHS_DN106434_c0_g1::TRINITY_DN106434_c0_g1_i1::g.608225::m.608225	0	#N/A
OG0008633	#N/A	Cxam_g15251.t1	0	#N/A
OG0008646	#N/A	CxamHS_DN104711_c0_g1::TRINITY_DN104711_c0_g1_i2::g.287750::m.287750	0	#N/A
OG0008687	#N/A	CxamHS_DN89747_c0_g1::TRINITY_DN89747_c0_g1_i1::g.102046::m.102046	0	#N/A
OG0008705	DNA-binding protein Ets97D (D-elg)	Cxam_g26381.t1	84.3	GO:0000981; GO:0005634; GO:0006357; GO:0006541; GO:0007005; GO:0009267; GO:0030154; GO:0043565; GO:0045451; GO:0045944; GO:1903862
OG0008717	#N/A	CxamHS_DN142215_c0_g1::TRINITY_DN142215_c0_g1_i1::g.746135::m.746135	0	#N/A
OG0008729	#N/A	Cxam_g10132.t1	0	#N/A
OG0008734	#N/A	Cxam_g12256.t1	0	#N/A
OG0008743	RNA-editing ligase 2, mitochondrial (RNA ligase 2) (EC 6.5.1.3) (TbMP48)	CxamHS_DN107079_c3_g1::TRINITY_DN107079_c3_g1_i2::g.824056::m.824056	111.7	GO:0003723; GO:0003972; GO:0005524; GO:0005739; GO:0016556; GO:0020023; GO:0031019; GO:0045293
OG0008753	#N/A	Cxam_g21178.t1	0	#N/A
OG0008773	Putative carbonic anhydrase-like protein 1	CxamHS_DN73328_c0_g1::TRINITY_DN73328_c0_g1_i1::g.108797::m.108797	102.8	GO:0004089; GO:0005576; GO:0008270
OG0008780	Multidrug resistance-associated protein 4 (ATP-binding cassette sub-family C member 4) (MRP/cMOAT-related ABC transporter) (Multi-specific organic anion transporter B) (MOAT-B)	CxamHS_DN115031_c4_g1::TRINITY_DN115031_c4_g1_i3::g.276370::m.276370	181.8	GO:0002576; GO:0005524; GO:0005886; GO:0010243; GO:0014070; GO:0015662; GO:0016020; GO:0016021; GO:0016323; GO:0016404; GO:0031088; GO:0032310; GO:0042493; GO:0042626; GO:0043225; GO:0048661; GO:0055085; GO:0060271
OG0008784	Probable RNA-directed DNA polymerase from transposon X-element (EC 2.7.7.49) (Reverse transcriptase)	CxamHS_DN115468_c5_g1::TRINITY_DN115468_c5_g1_i1::g.337965::m.337965	54.7	GO:0003964; GO:0006313
OG0008792	Arylsulfatase B (ASB) (EC 3.1.6.12) (N-acetylgalactosamine-4-sulfatase) (G4S)	CxamHS_DN107086_c1_g1::TRINITY_DN107086_c1_g1_i1::g.822570::m.822570	154.1	GO:0003943; GO:0005764; GO:0009986; GO:0010632; GO:0010976; GO:0046872; GO:0061580
OG0008795	#N/A	Cxam_g21907.t1	0	#N/A
OG0008799	DNA topoisomerase 1 (EC 5.99.1.2) (DNA topoisomerase I) (Omega-protein) (Relaxing enzyme) (Swivelase) (Untwisting enzyme)	Cxam_g2283.t1	702.6	GO:0003677; GO:0003917; GO:0005694; GO:0006265; GO:0046872
OG0008804	#N/A	Cxam_g27214.t1	0	#N/A
OG0008810	Probable protein disulfide-isomerase A4 (EC 5.3.4.1) (ERp-72 homolog)	CxamHS_DN107423_c3_g1::TRINITY_DN107423_c3_g1_i10::g.284280::m.284280	96.7	GO:0003756; GO:0005783; GO:0005788; GO:0006457; GO:0009986; GO:0030968; GO:0034976; GO:0045454
OG0008822	Ras-like protein family member 12 (RAS-like protein Ris)	CxamHS_DN90238_c1_g1::TRINITY_DN90238_c1_g1_i1::g.129978::m.129978	71.6	GO:0003924; GO:0005525; GO:0007165; GO:0016020
OG0008851	#N/A	Cxam_g29087.t1	0	#N/A
OG0008921	#N/A	Cxam_g20754.t1	0	#N/A
OG0008924	DNA topoisomerase 2-binding protein 1 (DNA topoisomerase II-beta-binding protein 1) (TopBP1) (DNA topoisomerase II-binding protein 1)	CxamHS_DN109254_c0_g1::TRINITY_DN109254_c0_g1_i5::g.651283::m.651283	272.7	GO:0000794; GO:0000922; GO:0001673; GO:0003677; GO:0005634; GO:0005654; GO:0005694; GO:0005737; GO:0005815; GO:0006259; GO:0006281; GO:0006974; GO:0008022; GO:0010212; GO:0015629; GO:0016604; GO:0016605; GO:0033314; GO:0042802
OG0008937	#N/A	CxamHS_DN108292_c3_g1::TRINITY_DN108292_c3_g1_i2::g.468205::m.468205	0	#N/A
OG0008981	#N/A	Cxam_g15044.t1	0	#N/A
OG0008997	#N/A	CxamHS_DN111807_c15_g1::TRINITY_DN111807_c15_g1_i2::g.663001::m.663001	0	#N/A
OG0009022	Chromodomain Y-like protein 2 (CDY-like 2)	CxamHS_DN94522_c1_g1::TRINITY_DN94522_c1_g1_i1::g.225219::m.225219	155.6	GO:0003714; GO:0003824; GO:0005634; GO:0035064
OG0009030	#N/A	CxamHS_DN108280_c0_g1::TRINITY_DN108280_c0_g1_i1::g.468081::m.468081	0	#N/A
OG0009056	Abnormal spindle-like microcephaly-associated protein homolog (Calmodulin-binding protein Sha1) (Calmodulin-binding protein 1) (Spindle and hydroxyurea checkpoint abnormal protein)	CxamHS_DN115118_c3_g2::TRINITY_DN115118_c3_g2_i1::g.377503::m.377503	114	GO:0000922; GO:0001764; GO:0002052; GO:0005516; GO:0005634; GO:0005737; GO:0005813; GO:0005874; GO:0007051; GO:0007283; GO:0007420; GO:0008584; GO:0016324; GO:0021873; GO:0021987; GO:0030496; GO:0036449; GO:0045665; GO:0045769; GO:0048477; GO:0048589; GO:0051445; GO:0051653; GO:0051661; GO:0072687; GO:0090263; GO:0090306; GO:0097150; GO:0097431
OG0009345	#N/A	Cxam_g13878.t1	0	#N/A
OG0009369	#N/A	CxamHS_DN98044_c0_g1::TRINITY_DN98044_c0_g1_i1::g.238127::m.238127	0	#N/A
OG0009397	#N/A	CxamHS_DN58497_c0_g1::TRINITY_DN58497_c0_g1_i1::g.176758::m.176758	0	#N/A
OG0009400	Acetylcholine receptor subunit alpha-1-B	CxamHS_DN107742_c0_g1::TRINITY_DN107742_c0_g1_i3::g.763266::m.763266	212.2	GO:0004888; GO:0016021; GO:0022848; GO:0030054; GO:0045211
OG0009404	Mpv17-like protein 2	CxamHS_DN114855_c7_g1::TRINITY_DN114855_c7_g1_i2::g.263225::m.263225	147.9	GO:0005737; GO:0005743; GO:0016021; GO:0061668
OG0009405	Mucin-like protein (Fragment)	Cxam_g28217.t1	67.8	GO:0005176; GO:0005509; GO:0007160; GO:0010469; GO:0010669; GO:0016021; GO:0030197
OG0009409	#N/A	Cxam_g29488.t1	0	#N/A
OG0009430	#N/A	Cxam_g6890.t1	0	#N/A
OG0009439	Golgi-associated plant pathogenesis-related protein 1 (GAPR-1) (Golgi-associated PR-1 protein) (Glioma pathogenesis-related protein 2) (GliPR 2)	CxamHS_DN134688_c0_g1::TRINITY_DN134688_c0_g1_i1::g.572569::m.572569	94	GO:0000139; GO:0005615; GO:0010634; GO:0010718; GO:0042803; GO:0070374
OG0009462	#N/A	Cxam_g10340.t1	0	#N/A
OG0009484	#N/A	CxamHS_DN109449_c0_g1::TRINITY_DN109449_c0_g1_i1::g.679048::m.679048	0	#N/A
OG0009497	#N/A	CxamHS_DN112286_c0_g1::TRINITY_DN112286_c0_g1_i3::g.288403::m.288403	0	#N/A
OG0009520	#N/A	Cxam_g9322.t1	0	#N/A
OG0009526	#N/A	Cxam_g29940.t1	0	#N/A
OG0009551	#N/A	CxamHS_DN113546_c0_g1::TRINITY_DN113546_c0_g1_i5::g.594890::m.594890	0	#N/A
OG0009577	#N/A	Cxam_g29857.t1	0	#N/A
OG0009588	#N/A	Cxam_g13126.t1	0	#N/A
OG0009596	Immunoglobulin superfamily DCC subclass member 3 (Putative neuronal cell adhesion molecule)	CxamS_DN67157_c0_g1::TRINITY_DN67157_c0_g1_i2::g.300404::m.300404	55.1	GO:0005887; GO:0050885
OG0009620	#N/A	Cxam_g17546.t1	0	#N/A
OG0009626	PiggyBac transposable element-derived protein 4	CxamS_DN64387_c0_g1::TRINITY_DN64387_c0_g1_i1::g.147603::m.147603	82.4	0
OG0009639	#N/A	CxamHS_DN197763_c0_g1::TRINITY_DN197763_c0_g1_i1::g.927090::m.927090	0	#N/A
OG0009646	Kinesin-like protein KIF17 (KIF3-related motor protein)	CxamHS_DN198165_c0_g1::TRINITY_DN198165_c0_g1_i1::g.383892::m.383892	444.9	GO:0003777; GO:0005524; GO:0005829; GO:0005871; GO:0005874; GO:0005929; GO:0005930; GO:0007018; GO:0008017; GO:0008574; GO:0016192; GO:0016887; GO:0030030; GO:0030992; GO:0032391; GO:0032839; GO:0035735; GO:0036064; GO:0043005; GO:0098971; GO:1990075
OG0009663	Gamma-glutamyl hydrolase (EC 3.4.19.9) (Conjugase) (GH) (Gamma-Glu-X carboxypeptidase)	CxamHS_DN109624_c0_g1::TRINITY_DN109624_c0_g1_i1::g.779481::m.779481	121.7	GO:0005576; GO:0005615; GO:0005634; GO:0005773; GO:0005829; GO:0008238; GO:0008242; GO:0010043; GO:0032868; GO:0034722; GO:0035578; GO:0035580; GO:0042470; GO:0043312; GO:0045471; GO:0046900; GO:0070062; GO:1904724
OG0009719	Acetyl-coenzyme A transporter 1 (AT-1) (Acetyl-CoA transporter 1) (Solute carrier family 33 member 1)	CxamHS_DN105425_c1_g1::TRINITY_DN105425_c1_g1_i1::g.819254::m.819254	223.8	GO:0000139; GO:0005789; GO:0005887; GO:0008521; GO:0015295; GO:0016020; GO:0030509; GO:0055085; GO:0060395
OG0009776	#N/A	Cxam_g6429.t1	0	#N/A
OG0009787	Proprotein convertase subtilisin/kexin type 6 (EC 3.4.21.-) (Paired basic amino acid cleaving enzyme 4) (Subtilisin-like proprotein convertase 4) (SPC4) (Subtilisin/kexin-like protease PACE4)	CxamHS_DN109472_c8_g1::TRINITY_DN109472_c8_g1_i2::g.679621::m.679621	280	GO:0004175; GO:0004252; GO:0005576; GO:0005615; GO:0005783; GO:0005796; GO:0005886; GO:0007354; GO:0007368; GO:0008201; GO:0009100; GO:0009986; GO:0016020; GO:0016485; GO:0016486; GO:0030510; GO:0032902; GO:0032940; GO:0048406; GO:0051004; GO:0062023; GO:0070268
OG0009834	#N/A	Cxam_g24527.t1	0	#N/A
OG0009840	Transmembrane prolyl 4-hydroxylase (P4H-TM) (EC 1.14.11.29) (Hypoxia-inducible factor prolyl hydroxylase 4) (HIF-PH4) (HIF-prolyl hydroxylase 4) (HPH-4)	Cxam_g13098.t1	72.4	GO:0005506; GO:0005509; GO:0005783; GO:0005789; GO:0016021; GO:0016706; GO:0018401; GO:0031418; GO:0045646
OG0010212	#N/A	Cxam_g18357.t1	0	#N/A
OG0010223	#N/A	CxamHS_DN110181_c0_g1::TRINITY_DN110181_c0_g1_i1::g.892748::m.892748	0	#N/A
OG0010226	#N/A	CxamHS_DN114073_c2_g5::TRINITY_DN114073_c2_g5_i1::g.346677::m.346677	0	#N/A
OG0010274	#N/A	Cxam_g22585.t1	0	#N/A
OG0010277	#N/A	CxamHS_DN109353_c0_g1::TRINITY_DN109353_c0_g1_i1::g.419842::m.419842	0	#N/A
OG0010280	Plasminogen activator inhibitor 1 RNA-binding protein (PAI1 RNA-binding protein 1) (PAI-RBP1) (SERPINE1 mRNA-binding protein 1)	CxamS_DN77539_c4_g6::TRINITY_DN77539_c4_g6_i2::g.231500::m.231500	62.8	GO:0003723; GO:0003730; GO:0005634; GO:0005737; GO:0005829; GO:0005886; GO:0016020; GO:0030578; GO:0032183; GO:0042981; GO:0043488; GO:0045296; GO:0048471; GO:0070062
OG0010286	Disks large homolog 5 (Discs large protein P-dlg) (Placenta and prostate DLG)	CxamS_DN70389_c0_g1::TRINITY_DN70389_c0_g1_i2::g.86300::m.86300	113.2	GO:0001837; GO:0005737; GO:0005886; GO:0005913; GO:0007165; GO:0008013; GO:0008092; GO:0008285; GO:0014069; GO:0030011; GO:0030054; GO:0030159; GO:0030336; GO:0030859; GO:0030901; GO:0035331; GO:0035332; GO:0035556; GO:0036064; GO:0042130; GO:0042981; GO:0045176; GO:0045186; GO:0045197; GO:0045211; GO:0045880; GO:0051965; GO:0060441; GO:0060999; GO:0065003; GO:0071896; GO:0072205; GO:0098609
OG0010301	Protein spire homolog 1	CxamHS_DN2047_c0_g1::TRINITY_DN2047_c0_g1_i1::g.142880::m.142880	117.5	GO:0003779; GO:0005829; GO:0005856; GO:0015031; GO:0016192; GO:0030659; GO:0032154; GO:0045010; GO:0048471; GO:0070649; GO:2000781
OG0010350	DNA transposase THAP9 (EC 2.7.7.-) (THAP domain-containing protein 9) (hTh9)	CxamS_DN77493_c3_g1::TRINITY_DN77493_c3_g1_i1::g.181352::m.181352	107.1	GO:0000981; GO:0004803; GO:0006310; GO:0006313; GO:0015074; GO:0016740; GO:0043565; GO:0046872
OG0010369	#N/A	Cxam_g10103.t1	0	#N/A
OG0010382	#N/A	CxamHS_DN113793_c0_g1::TRINITY_DN113793_c0_g1_i1::g.624587::m.624587	0	#N/A
OG0010386	G patch domain-containing protein 1	CxamHS_DN108292_c4_g6::TRINITY_DN108292_c4_g6_i4::g.468231::m.468231	94.7	GO:0003723; GO:0005634; GO:0006397
OG0010388	Ral GTPase-activating protein subunit beta (p170)	CxamS_DN62679_c0_g2::TRINITY_DN62679_c0_g2_i1::g.98558::m.98558	137.5	GO:0005096; GO:0046982; GO:0051056; GO:0090630
OG0010397	#N/A	CxamHS_DN100268_c0_g1::TRINITY_DN100268_c0_g1_i1::g.323524::m.323524	0	#N/A
OG0010407	#N/A	CxamHS_DN43216_c0_g1::TRINITY_DN43216_c0_g1_i1::g.133451::m.133451	0	#N/A
OG0010419	#N/A	Cxam_g12373.t1	0	#N/A
OG0010447	Protein ras-1	Cxam_g22303.t1	67.4	GO:0003924; GO:0005525; GO:0005886; GO:0007165
OG0010454	#N/A	Cxam_g27099.t1	0	#N/A
OG0010510	#N/A	CxamHS_DN170965_c0_g1::TRINITY_DN170965_c0_g1_i1::g.765697::m.765697	0	#N/A
OG0010522	#N/A	Cxam_g2338.t1	0	#N/A
OG0010532	#N/A	Cxam_g26040.t1	0	#N/A
OG0010543	#N/A	Cxam_g21042.t1	0	#N/A
OG0010555	#N/A	Cxam_g7443.t1	0	#N/A
OG0010568	#N/A	Cxam_g23590.t1	0	#N/A
OG0010590	Receptor-type tyrosine-protein phosphatase delta (Protein-tyrosine phosphatase delta) (R-PTP-delta) (EC 3.1.3.48)	CxamS_DN74102_c0_g1::TRINITY_DN74102_c0_g1_i5::g.30782::m.30782	307	GO:0004725; GO:0005102; GO:0007157; GO:0030182; GO:0046426; GO:0050775; GO:0050776; GO:0050804; GO:0050839; GO:0051965; GO:0097105; GO:0098685; GO:0098686; GO:0098978; GO:0099056; GO:0099151
OG0010621	#N/A	Cxam_g21454.t1	0	#N/A
OG0010645	#N/A	Cxam_g28350.t1	0	#N/A
OG0010647	Vacuolar ATPase assembly integral membrane protein VMA21 homolog	CxamHS_DN114570_c2_g1::TRINITY_DN114570_c2_g1_i2::g.879301::m.879301	53.5	GO:0005773; GO:0005789; GO:0012507; GO:0016021; GO:0033116; GO:0070072
OG0010675	Synaptotagmin-7 (IPCA-7) (Prostate cancer-associated protein 7) (Synaptotagmin VII) (SytVII)	CxamHS_DN110149_c15_g2::TRINITY_DN110149_c15_g2_i4::g.894153::m.894153	128.6	GO:0000149; GO:0001778; GO:0001786; GO:0005509; GO:0005516; GO:0005544; GO:0005546; GO:0005764; GO:0005765; GO:0005777; GO:0005778; GO:0005829; GO:0005886; GO:0006909; GO:0008021; GO:0014059; GO:0016192; GO:0017156; GO:0017158; GO:0019905; GO:0030054; GO:0030276; GO:0030424; GO:0030425; GO:0030670; GO:0030672; GO:0031045; GO:0032009; GO:0036465; GO:0043005; GO:0043025; GO:0043679; GO:0046850; GO:…
OG0010683	WD repeat-containing protein 90	CxamHS_DN100087_c0_g1::TRINITY_DN100087_c0_g1_i4::g.521403::m.521403	513.5	GO:0005814; GO:0060271
OG0010690	#N/A	CxamHS_DN106041_c0_g1::TRINITY_DN106041_c0_g1_i3::g.514701::m.514701	0	#N/A
OG0010702	#N/A	Cxam_g30329.t1	0	#N/A
OG0010708	Calcium-independent protein kinase C (EC 2.7.11.13) (APL II)	CxamHS_DN110990_c2_g1::TRINITY_DN110990_c2_g1_i1::g.250636::m.250636	321.6	GO:0004697; GO:0005524; GO:0016020; GO:0035556; GO:0046872
OG0010737	WD repeat and HMG-box DNA-binding protein 1 (Acidic nucleoplasmic DNA-binding protein 1) (And-1)	CxamS_DN105522_c0_g1::TRINITY_DN105522_c0_g1_i1::g.336764::m.336764	217.6	GO:0000278; GO:0000981; GO:0003677; GO:0003682; GO:0005654; GO:0005737; GO:0006261; GO:0006281; GO:0006974; GO:0031298; GO:0043596
OG0011122	#N/A	Cxam_g29362.t1	0	#N/A
OG0011124	#N/A	Cxam_g27641.t1	0	#N/A
OG0011152	Filamin-B (FLN-B) (ABP-278) (ABP-280 homolog) (Actin-binding-like protein) (Beta-filamin) (Filamin homolog 1) (Fh1) (Filamin-3) (Thyroid autoantigen) (Truncated actin-binding protein) (Truncated ABP)	CxamHS_DN200594_c0_g1::TRINITY_DN200594_c0_g1_i1::g.33153::m.33153	172.2	GO:0001725; GO:0003334; GO:0003382; GO:0003723; GO:0003779; GO:0005634; GO:0005737; GO:0005829; GO:0005886; GO:0005903; GO:0005925; GO:0005938; GO:0007016; GO:0007165; GO:0007519; GO:0015629; GO:0016021; GO:0030018; GO:0030036; GO:0042802; GO:0043005; GO:0043025; GO:0045296; GO:0045335; GO:0070062; GO:0071346
OG0011194	#N/A	CxamHS_DN166272_c0_g1::TRINITY_DN166272_c0_g1_i1::g.658325::m.658325	0	#N/A
OG0011201	#N/A	Cxam_g29511.t1	0	#N/A
OG0011240	#N/A	Cxam_g7435.t1	0	#N/A
OG0011252	#N/A	CxamHS_DN104221_c0_g1::TRINITY_DN104221_c0_g1_i1::g.805395::m.805395	0	#N/A
OG0011288	Ribosomal protein S6 kinase alpha-5 (S6K-alpha-5) (EC 2.7.11.1)	Cxam_g21700.t1	204.9	GO:0000287; GO:0004674; GO:0005524; GO:0005634; GO:0005737; GO:0006468; GO:0035556
OG0011297	ELAV-like protein 2 (ELAV-like neuronal protein 1) (Hu-antigen B) (HuB) (Nervous system-specific RNA-binding protein Hel-N1)	CxamHS_DN111138_c2_g1::TRINITY_DN111138_c2_g1_i3::g.911085::m.911085	263.1	GO:0000398; GO:0003723; GO:0003730; GO:0005654; GO:0006355
OG0011299	#N/A	Cxam_g14753.t1	0	#N/A
OG0011304	Bone morphogenetic protein 1 (BMP-1) (EC 3.4.24.19) (Mammalian tolloid protein) (mTld) (Procollagen C-proteinase) (PCP)	Cxam_g15634.t1	78.2	GO:0001503; GO:0004222; GO:0005125; GO:0005509; GO:0005615; GO:0005794; GO:0006508; GO:0008083; GO:0008233; GO:0008270; GO:0030154; GO:0031982; GO:0042802; GO:0051216; GO:0061036; GO:0062023
OG0011305	#N/A	Cxam_g22790.t1	0	#N/A
OG0011307	#N/A	CxamHS_DN75202_c0_g1::TRINITY_DN75202_c0_g1_i2::g.178186::m.178186	0	#N/A
OG0011311	#N/A	CxamHS_DN112457_c1_g1::TRINITY_DN112457_c1_g1_i1::g.473560::m.473560	0	#N/A
OG0011323	Heat shock protein beta-1 (HspB1) (28 kDa heat shock protein) (Estrogen-regulated 24 kDa protein) (Heat shock 27 kDa protein) (HSP 27) (Stress-responsive protein 27) (SRP27)	CxamHS_DN229850_c0_g1::TRINITY_DN229850_c0_g1_i1::g.5120::m.5120	59.7	GO:0000502; GO:0001895; GO:0001932; GO:0003723; GO:0005080; GO:0005615; GO:0005634; GO:0005737; GO:0005819; GO:0005829; GO:0005856; GO:0005886; GO:0005925; GO:0006446; GO:0006469; GO:0006986; GO:0008426; GO:0009615; GO:0010506; GO:0019901; GO:0030018; GO:0032731; GO:0035556; GO:0035924; GO:0038033; GO:0042535; GO:0042802; GO:0042803; GO:0043066; GO:0043122; GO:0043130; GO:0043488; GO:0043536; GO:…
OG0011334	#N/A	CxamHS_DN111025_c2_g1::TRINITY_DN111025_c2_g1_i4::g.481193::m.481193	0	#N/A
OG0011345	E3 ubiquitin-protein ligase MARCH1 (EC 2.3.2.27) (Membrane-associated RING finger protein 1) (Membrane-associated RING-CH protein I) (MARCH-I) (RING finger protein 171) (RING-type E3 ubiquitin transferase MARCH1)	CxamHS_DN99563_c2_g1::TRINITY_DN99563_c2_g1_i3::g.156212::m.156212	72.4	GO:0000209; GO:0002495; GO:0004842; GO:0005764; GO:0005765; GO:0005768; GO:0005789; GO:0005886; GO:0006955; GO:0008270; GO:0016021; GO:0030659; GO:0031901; GO:0031902; GO:0032588; GO:0042287; GO:0061630
OG0011360	#N/A	Cxam_g19130.t1	0	#N/A
OG0011420	Transmembrane prolyl 4-hydroxylase (P4H-TM) (EC 1.14.11.29) (Hypoxia-inducible factor prolyl hydroxylase 4) (HIF-PH4) (HIF-prolyl hydroxylase 4) (HPH-4)	CxamHS_DN89546_c0_g1::TRINITY_DN89546_c0_g1_i2::g.153873::m.153873	184.5	GO:0005506; GO:0005509; GO:0005783; GO:0005789; GO:0016021; GO:0016706; GO:0018401; GO:0031418; GO:0045646
OG0011461	#N/A	Cxam_g19964.t1	0	#N/A
OG0011487	#N/A	Cxam_g24240.t1	0	#N/A
OG0011489	Cytochrome c oxidase assembly protein COX16 homolog, mitochondrial	CxamHS_DN111346_c6_g2::TRINITY_DN111346_c6_g2_i2::g.551961::m.551961	56.2	GO:0031305; GO:0033617
OG0011529	#N/A	CxamHS_DN102533_c0_g1::TRINITY_DN102533_c0_g1_i2::g.765912::m.765912	0	#N/A
OG0011544	#N/A	Cxam_g29246.t1	0	#N/A
OG0011567	#N/A	Cxam_g30052.t1	0	#N/A
OG0011574	Biotin--protein ligase (EC 6.3.4.-) (Biotin apo-protein ligase) [Includes: Biotin--[methylmalonyl-CoA-carboxytransferase] ligase (EC 6.3.4.9); Biotin--[propionyl-CoA-carboxylase [ATP-hydrolyzing]] ligase (EC 6.3.4.10) (Holocarboxylase synthetase) (HCS); Biotin--[methylcrotonoyl-CoA-carboxylase] ligase (EC 6.3.4.11); Biotin--[acetyl-CoA-carboxylase] ligase (EC 6.3.4.15)]	CxamHS_DN108762_c10_g1::TRINITY_DN108762_c10_g1_i4::g.611142::m.611142	131.7	GO:0004077; GO:0004078; GO:0004079; GO:0004080; GO:0005524; GO:0005737; GO:0009305; GO:0051604
OG0011637	#N/A	Cxam_g6511.t1	0	#N/A
OG0011646	#N/A	Cxam_g2704.t1	0	#N/A
OG0011656	#N/A	Cxam_g6155.t1	0	#N/A
OG0012198	#N/A	Cxam_g10160.t1	0	#N/A
OG0012212	Ras-related protein Rap-2a	CxamHS_DN106547_c1_g1::TRINITY_DN106547_c1_g1_i1::g.433028::m.433028	107.8	GO:0003924; GO:0005525; GO:0005829; GO:0005886; GO:0005923; GO:0019003; GO:0019904; GO:0030336; GO:0030496; GO:0031532; GO:0031954; GO:0032486; GO:0034613; GO:0044291; GO:0045121; GO:0046328; GO:0048814; GO:0055038; GO:0061097; GO:0070062; GO:0070527
OG0012219	#N/A	CxamHS_DN113798_c6_g1::TRINITY_DN113798_c6_g1_i1::g.622951::m.622951	0	#N/A
OG0012258	#N/A	CxamHS_DN99659_c1_g1::TRINITY_DN99659_c1_g1_i1::g.89600::m.89600	0	#N/A
OG0012271	#N/A	Cxam_g18786.t1	0	#N/A
OG0012281	Potassium/sodium hyperpolarization-activated cyclic nucleotide-gated channel 2 (Brain cyclic nucleotide-gated channel 2) (BCNG-2) (Hyperpolarization-activated cation channel 1) (HAC-1)	CxamHS_DN4212_c0_g1::TRINITY_DN4212_c0_g1_i1::g.226350::m.226350	91.3	GO:0005222; GO:0005248; GO:0005249; GO:0005737; GO:0005886; GO:0005887; GO:0016020; GO:0030165; GO:0030424; GO:0030552; GO:0032590; GO:0032947; GO:0034765; GO:0035725; GO:0036477; GO:0042391; GO:0042802; GO:0043025; GO:0043198; GO:0044877; GO:0045202; GO:0071320; GO:0071321; GO:0071805; GO:0098719; GO:0098855; GO:1990573
OG0012332	#N/A	Cxam_g29018.t1	0	#N/A
OG0012347	#N/A	Cxam_g29305.t1	0	#N/A
OG0012362	#N/A	Cxam_g7458.t1	0	#N/A
OG0012376	Phospholipid-transporting ATPase ID (EC 7.6.2.1) (ATPase class I type 8B member 2) (P4-ATPase flippase complex alpha subunit ATP8B2)	CxamS_DN75199_c0_g1::TRINITY_DN75199_c0_g1_i1::g.20571::m.20571	276.2	GO:0000287; GO:0004012; GO:0005524; GO:0005789; GO:0005794; GO:0005886; GO:0007030; GO:0016021; GO:0034220; GO:0045332
OG0012377	#N/A	CxamHS_DN95861_c0_g1::TRINITY_DN95861_c0_g1_i1::g.218840::m.218840	0	#N/A
OG0012435	Selenoprotein N (SelN)	CxamHS_DN108495_c7_g3::TRINITY_DN108495_c7_g3_i5::g.784533::m.784533	79.7	GO:0003016; GO:0005509; GO:0005789; GO:0007005; GO:0014816; GO:0014834; GO:0014858; GO:0014873; GO:0016491; GO:0033555; GO:0034599; GO:0043403; GO:0048286; GO:0048741; GO:0055074; GO:0060314; GO:0071313; GO:1902884
OG0012442	#N/A	Cxam_g29130.t1	0	#N/A
OG0012486	#N/A	CxamHS_DN33580_c0_g1::TRINITY_DN33580_c0_g1_i1::g.212397::m.212397	0	#N/A
OG0012509	#N/A	Cxam_g30018.t1	0	#N/A
OG0012529	#N/A	Cxam_g24506.t1	0	#N/A
OG0012536	#N/A	Cxam_g19418.t1	0	#N/A
OG0012543	Very-long-chain enoyl-CoA reductase (EC 1.3.1.93) (Synaptic glycoprotein SC2-like protein) (Trans-2,3-enoyl-CoA reductase) (TER)	CxamHS_DN49084_c0_g1::TRINITY_DN49084_c0_g1_i1::g.165516::m.165516	104	GO:0006694; GO:0016491; GO:0030176; GO:0030497; GO:0042761; GO:0102758
OG0012544	Probable acyl-CoA dehydrogenase 6 (Probable isovaleryl-CoA dehydrogenase) (IVD) (EC 1.3.8.4)	CxamHS_DN110917_c5_g1::TRINITY_DN110917_c5_g1_i5::g.248463::m.248463	169.9	GO:0003995; GO:0005886; GO:0006552; GO:0050660
OG0012549	#N/A	CxamHS_DN108663_c4_g2::TRINITY_DN108663_c4_g2_i1::g.708818::m.708818	0	#N/A
OG0012555	#N/A	Cxam_g28057.t1	0	#N/A
OG0012557	#N/A	CxamHS_DN109059_c4_g2::TRINITY_DN109059_c4_g2_i1::g.560135::m.560135	0	#N/A
OG0012558	Thioredoxin domain-containing protein 5 (Endoplasmic reticulum resident protein 46) (ER protein 46) (ERp46) (Plasma cell-specific thioredoxin-related protein) (PC-TRP) (Thioredoxin-like protein p46)	CxamHS_DN175614_c0_g1::TRINITY_DN175614_c0_g1_i1::g.848817::m.848817	114.4	GO:0005788; GO:0016853; GO:0043277; GO:0045454
OG0012560	#N/A	CxamHS_DN113730_c4_g1::TRINITY_DN113730_c4_g1_i1::g.627146::m.627146	0	#N/A
OG0012588	#N/A	Cxam_g28631.t1	0	#N/A
OG0012601	Glucosidase 2 subunit beta (Glucosidase II subunit beta) (Protein PRIORITY IN SWEET LIFE 4)	CxamS_DN147554_c0_g1::TRINITY_DN147554_c0_g1_i1::g.398907::m.398907	80.5	GO:0005783; GO:0006491; GO:0042742
OG0012656	#N/A	CxamHS_DN97501_c0_g1::TRINITY_DN97501_c0_g1_i1::g.163574::m.163574	0	#N/A
OG0012666	#N/A	CxamHS_DN269671_c0_g1::TRINITY_DN269671_c0_g1_i1::g.62669::m.62669	0	#N/A
OG0012673	#N/A	CxamHS_DN100404_c0_g1::TRINITY_DN100404_c0_g1_i1::g.659153::m.659153	0	#N/A
OG0012699	#N/A	Cxam_g14490.t1	0	#N/A
OG0012710	#N/A	Cxam_g18504.t1	0	#N/A
OG0012730	#N/A	Cxam_g12089.t1	0	#N/A
OG0013482	Ras-related and estrogen-regulated growth inhibitor-like protein (RERG/Ras-like protein)	CxamHS_DN105909_c0_g1::TRINITY_DN105909_c0_g1_i1::g.638439::m.638439	116.7	GO:0003924; GO:0005525; GO:0007165; GO:0016020
OG0013501	DNA mismatch repair protein MutS	CxamHS_DN47522_c0_g1::TRINITY_DN47522_c0_g1_i1::g.201132::m.201132	54.7	GO:0003684; GO:0005524; GO:0006298; GO:0030983
OG0013515	#N/A	Cxam_g19821.t1	0	#N/A
OG0013542	Bis(5'-adenosyl)-triphosphatase enpp4 (EC 3.6.1.29) (AP3A hydrolase) (AP3Aase) (Ectonucleotide pyrophosphatase/phosphodiesterase family member 4) (E-NPP 4) (NPP-4)	CxamHS_DN2139_c0_g1::TRINITY_DN2139_c0_g1_i1::g.204975::m.204975	239.6	GO:0005886; GO:0007596; GO:0016021; GO:0030194; GO:0046130; GO:0046872; GO:0047710
OG0013544	GTP-binding protein drn-1 (Di-Ras/Rig/Noey2 Ras-like protein homolog) (Fragment)	Cxam_g28193.t1	139	GO:0003924; GO:0005525; GO:0005886; GO:0007165
OG0013562	#N/A	Cxam_g28865.t1	0	#N/A
OG0013634	#N/A	CxamHS_DN106970_c1_g1::TRINITY_DN106970_c1_g1_i1::g.320642::m.320642	0	#N/A
OG0013635	#N/A	CxamHS_DN54984_c0_g1::TRINITY_DN54984_c0_g1_i1::g.76184::m.76184	0	#N/A
OG0013644	Receptor-type guanylate cyclase gcy-22 (EC 4.6.1.2)	CxamS_DN42542_c0_g1::TRINITY_DN42542_c0_g1_i1::g.278622::m.278622	119.4	GO:0001653; GO:0004383; GO:0004672; GO:0005524; GO:0005525; GO:0005886; GO:0006182; GO:0006935; GO:0007165; GO:0007168; GO:0007635; GO:0008306; GO:0010035; GO:0010226; GO:0016021; GO:0032026; GO:0035556; GO:0050850; GO:1902074; GO:1904640
OG0013668	#N/A	Cxam_g29061.t1	0	#N/A
OG0013691	CCAAT/enhancer-binding protein beta (C/EBP beta) (Transcription factor NF-M) (CCR protein)	Cxam_g6917.t1	72	GO:0000779; GO:0000790; GO:0000978; GO:0000979; GO:0000981; GO:0001046; GO:0001158; GO:0001228; GO:0001541; GO:0003682; GO:0005634; GO:0005654; GO:0005737; GO:0010628; GO:0016363; GO:0019900; GO:0030182; GO:0032496; GO:0032753; GO:0035035; GO:0042130; GO:0042742; GO:0042803; GO:0042826; GO:0043524; GO:0044389; GO:0045408; GO:0045444; GO:0045600; GO:0045669; GO:0045670; GO:0045892; GO:0046982; GO:…
OG0013701	#N/A	CxamHS_DN101780_c1_g1::TRINITY_DN101780_c1_g1_i1::g.479200::m.479200	0	#N/A
OG0013715	#N/A	Cxam_g26135.t1	0	#N/A
OG0013720	#N/A	Cxam_g27403.t1	0	#N/A
OG0013754	#N/A	Cxam_g29835.t1	0	#N/A
OG0013803	#N/A	CxamHS_DN114318_c3_g1::TRINITY_DN114318_c3_g1_i3::g.500193::m.500193	0	#N/A
OG0013841	#N/A	CxamHS_DN21639_c0_g1::TRINITY_DN21639_c0_g1_i1::g.146743::m.146743	0	#N/A
OG0013857	#N/A	CxamHS_DN103857_c26_g3::TRINITY_DN103857_c26_g3_i1::g.532156::m.532156	0	#N/A
OG0013880	#N/A	CxamHS_DN45922_c0_g1::TRINITY_DN45922_c0_g1_i2::g.99034::m.99034	0	#N/A
OG0013891	#N/A	CxamHS_DN258783_c0_g1::TRINITY_DN258783_c0_g1_i1::g.8064::m.8064	0	#N/A
OG0013899	Limulus clotting factor C (FC) (EC 3.4.21.84) [Cleaved into: Limulus clotting factor C heavy chain; Limulus clotting factor C light chain; Limulus clotting factor C chain A; Limulus clotting factor C chain B]	Cxam_g25730.t1	221.1	GO:0004252; GO:0005576; GO:0007155; GO:0030246; GO:0042381
OG0013960	Cilia- and flagella-associated protein 58	CxamHS_DN81692_c0_g1::TRINITY_DN81692_c0_g1_i1::g.104023::m.104023	179.9	GO:0005929
OG0013961	#N/A	Cxam_g9940.t1	0	#N/A
OG0013962	Glutamate receptor-interacting protein 2 (xGRIP2) (xGRIP2.1)	CxamHS_DN109434_c3_g1::TRINITY_DN109434_c3_g1_i2::g.682944::m.682944	120.2	GO:0005737; GO:0005938; GO:0007275; GO:0007281; GO:0008354; GO:0030159; GO:0032019; GO:0045495
OG0013965	#N/A	CxamHS_DN109738_c2_g1::TRINITY_DN109738_c2_g1_i1::g.527510::m.527510	0	#N/A
OG0013966	Essential MCU regulator, mitochondrial (Single-pass membrane protein with aspartate-rich tail 1, mitochondrial)	CxamHS_DN111542_c1_g2::TRINITY_DN111542_c1_g2_i2::g.441299::m.441299	63.5	GO:0006851; GO:0031305; GO:0036444; GO:0051560; GO:1990246
OG0014910	Ras-related protein Rab-18	Cxam_g27902.t1	102.4	GO:0003924; GO:0005525; GO:0005794; GO:0005811; GO:0006886; GO:0032482; GO:0034389
OG0014924	#N/A	CxamS_DN135398_c0_g1::TRINITY_DN135398_c0_g1_i1::g.398546::m.398546	0	#N/A
OG0015021	Unconventional myosin-Ig	CxamS_DN65422_c0_g1::TRINITY_DN65422_c0_g1_i3::g.319398::m.319398	234.6	GO:0001891; GO:0002456; GO:0003774; GO:0003779; GO:0005516; GO:0005524; GO:0005546; GO:0005547; GO:0005886; GO:0016459; GO:0038096; GO:0042995; GO:0043325; GO:0072678
OG0015030	#N/A	CxamHS_DN115470_c2_g1::TRINITY_DN115470_c2_g1_i3::g.338911::m.338911	0	#N/A
OG0015064	Protein phosphatase 1 regulatory subunit 3C (Protein phosphatase 1 regulatory subunit 5) (PP1 subunit R5) (Protein targeting to glycogen) (PTG)	CxamHS_DN167285_c0_g1::TRINITY_DN167285_c0_g1_i1::g.691841::m.691841	78.2	GO:0005977; GO:0005978; GO:0019888; GO:0019903
OG0015091	Ras-related protein RABD2a (AtRABD2a) (Ras-related protein Ara-5) (Ras-related protein Rab1B) (AtRab1B)	CxamS_DN117516_c0_g1::TRINITY_DN117516_c0_g1_i1::g.352626::m.352626	208.8	GO:0000139; GO:0003924; GO:0005525; GO:0005773; GO:0005789; GO:0005886; GO:0006886; GO:0006888; GO:0032482; GO:0032588; GO:0046686
OG0015131	Glutamyl aminopeptidase (EAP) (EC 3.4.11.7) (Aminopeptidase A) (AP-A) (CD antigen CD249)	Cxam_g22775.t1	151.8	GO:0002003; GO:0003081; GO:0004177; GO:0005737; GO:0005886; GO:0006508; GO:0008270; GO:0008283; GO:0016021; GO:0016477; GO:0042277; GO:0043171; GO:0070006
OG0015132	#N/A	CxamHS_DN94456_c0_g1::TRINITY_DN94456_c0_g1_i1::g.236153::m.236153	0	#N/A
OG0015147	Fibroblast growth factor receptor (EC 2.7.10.1) (Protein kringelchen)	CxamHS_DN109219_c0_g1::TRINITY_DN109219_c0_g1_i5::g.648978::m.648978	163.3	GO:0005007; GO:0005524; GO:0008284; GO:0016021
OG0015151	#N/A	CxamHS_DN97866_c0_g1::TRINITY_DN97866_c0_g1_i1::g.164402::m.164402	0	#N/A
OG0015159	#N/A	Cxam_g16853.t1	0	#N/A
OG0015236	#N/A	Cxam_g15061.t1	0	#N/A
OG0015287	Glutaredoxin-2	CxamHS_DN108681_c17_g1::TRINITY_DN108681_c17_g1_i2::g.705896::m.705896	69.3	GO:0004362; GO:0004602; GO:0005634; GO:0005739; GO:0009055; GO:0015035; GO:0015038; GO:0019430; GO:0034599; GO:0045454
OG0015295	Serine/threonine-protein kinase Nek4 (EC 2.7.11.1) (Never in mitosis A-related kinase 4) (NimA-related protein kinase 4) (Serine/threonine-protein kinase 2) (Serine/threonine-protein kinase NRK2)	CxamHS_DN108295_c2_g1::TRINITY_DN108295_c2_g1_i4::g.469163::m.469163	345.1	GO:0000278; GO:0004674; GO:0005524; GO:0005737; GO:0005829; GO:0006468; GO:0006974; GO:0023014; GO:0030145; GO:0031098; GO:0032147; GO:0035253; GO:0035869; GO:0036064; GO:0045893; GO:0051301; GO:0097014; GO:1900062; GO:2000772; GO:2001020
OG0015310	#N/A	CxamHS_DN107187_c3_g3::TRINITY_DN107187_c3_g3_i1::g.317082::m.317082	0	#N/A
OG0015374	#N/A	CxamHS_DN92591_c0_g2::TRINITY_DN92591_c0_g2_i1::g.106935::m.106935	0	#N/A
OG0015376	#N/A	CxamHS_DN25444_c0_g1::TRINITY_DN25444_c0_g1_i1::g.156612::m.156612	0	#N/A
OG0015399	#N/A	CxamHS_DN109300_c11_g1::TRINITY_DN109300_c11_g1_i1::g.648762::m.648762	0	#N/A
OG0015410	#N/A	CxamHS_DN101654_c0_g1::TRINITY_DN101654_c0_g1_i3::g.266418::m.266418	0	#N/A
OG0016843	#N/A	CxamHS_DN103088_c0_g1::TRINITY_DN103088_c0_g1_i3::g.574834::m.574834	0	#N/A
OG0016853	#N/A	CxamHS_DN100526_c0_g1::TRINITY_DN100526_c0_g1_i1::g.762279::m.762279	0	#N/A
OG0016986	Cilia- and flagella-associated protein 91 (CFAP91) (AMY-1-associating protein expressed in testis 1) (AAT-1) (MYCBP/AMY-1-associated testis-expressed protein 1) (Protein MAATS1)	CxamHS_DN115062_c3_g1::TRINITY_DN115062_c3_g1_i10::g.277500::m.277500	134	GO:0003341; GO:0005739; GO:0005930; GO:0031514
OG0017048	#N/A	Cxam_g9339.t1	0	#N/A
OG0017090	#N/A	CxamHS_DN108271_c3_g1::TRINITY_DN108271_c3_g1_i12::g.466997::m.466997	0	#N/A
OG0017096	High affinity cationic amino acid transporter 1 (CAT-1) (CAT1) (Ecotropic retroviral leukemia receptor) (Ecotropic retrovirus receptor) (ERR) (Solute carrier family 7 member 1) (System Y+ basic amino acid transporter)	CxamHS_DN83207_c0_g1::TRINITY_DN83207_c0_g1_i4::g.181476::m.181476	199.5	GO:0000064; GO:0005886; GO:0015181; GO:0015189; GO:0015809; GO:0016021; GO:0032006; GO:0032991; GO:0097638; GO:1903352
OG0017151	#N/A	CxamHS_DN106302_c0_g1::TRINITY_DN106302_c0_g1_i1::g.687011::m.687011	0	#N/A
OG0017260	#N/A	CxamHS_DN114658_c7_g1::TRINITY_DN114658_c7_g1_i3::g.391149::m.391149	0	#N/A
OG0017294	#N/A	CxamS_DN173017_c0_g1::TRINITY_DN173017_c0_g1_i1::g.362424::m.362424	0	#N/A
OG0019484	#N/A	CxamHS_DN79548_c0_g1::TRINITY_DN79548_c0_g1_i1::g.233360::m.233360	0	#N/A
OG0019523	#N/A	CxamS_DN70206_c0_g2::TRINITY_DN70206_c0_g2_i1::g.155106::m.155106	0	#N/A
OG0019567	#N/A	CxamS_DN105557_c0_g1::TRINITY_DN105557_c0_g1_i1::g.336723::m.336723	0	#N/A
OG0019687	Lysosomal alpha-glucosidase (EC 3.2.1.20) (Acid maltase)	CxamHS_DN111920_c7_g1::TRINITY_DN111920_c7_g1_i2::g.541301::m.541301	353.6	GO:0004558; GO:0005764; GO:0005765; GO:0005980; GO:0030246; GO:0032450
OG0019724	#N/A	CxamS_DN176512_c0_g1::TRINITY_DN176512_c0_g1_i1::g.329027::m.329027	0	#N/A
OG0019790	SAYSvFN domain-containing protein 1	CxamHS_DN66844_c0_g1::TRINITY_DN66844_c0_g1_i1::g.145867::m.145867	70.5	GO:0016021; GO:0030659; GO:0043231
OG0019814	#N/A	CxamHS_DN106564_c4_g1::TRINITY_DN106564_c4_g1_i1::g.433383::m.433383	0	#N/A
OG0023081	Probable cation-transporting ATPase 13A3 (EC 3.6.3.-)	CxamS_DN41077_c0_g1::TRINITY_DN41077_c0_g1_i1::g.290886::m.290886	152.5	GO:0005524; GO:0005623; GO:0006812; GO:0006874; GO:0016021; GO:0016887; GO:0046872
OG0023174	#N/A	Cxam_g10751.t1	0	#N/A
OG0023432	Uncharacterized protein y4hP	Cxam_g18171.t1	323.6	0
OG0023538	#N/A	CxamHS_DN18030_c0_g1::TRINITY_DN18030_c0_g1_i1::g.205447::m.205447	0	#N/A
OG0023688	Furin-1 (EC 3.4.21.75) (Dibasic-processing enzyme) (Paired basic amino acid residue-cleaving enzyme) (PACE)	CxamHS_DN112814_c3_g1::TRINITY_DN112814_c3_g1_i4::g.301177::m.301177	53.5	GO:0004252; GO:0005576; GO:0005794; GO:0005886; GO:0010008; GO:0016021; GO:0046872; GO:1901394
