# Supplementary material for: Box, stalked, and upside-down? Draft genomes from diverse jellyfish (Cnidaria, Acraspeda) lineages: Alatina alata (Cubozoa), Calvadosia cruxmelitensis (Staurozoa), and Cassiopea xamachana (Scyphozoa)
Source: Gigascience. 2019 Jul 1;8(7):giz069. doi: 10.1093/gigascience/giz069 (PMC6599738; doi:10.1093/gigascience/giz069)
Supplement: giz069_Supplemental_Files [file giz069_supplemental_files.zip › Table_S3.xlsx]

## Sheet: Table_S3.txt
Orthogroup	Sequence ID	Protein Name	Bitscore	GO Terms
OG0000004	Cxam_g20694.t1	Retrovirus-related Pol polyprotein from transposon TNT 1-94 [Includes: Protease (EC 3.4.23.-); Reverse transcriptase (EC 2.7.7.49); Endonuclease]	786.2	GO:0000943; GO:0003676; GO:0003964; GO:0004190; GO:0004519; GO:0008270; GO:0015074
OG0000007	CxamS_DN77960_c0_g2::TRINITY_DN77960_c0_g2_i1::g.236256::m.236256	LINE-1 retrotransposable element ORF2 protein (ORF2p) [Includes: Reverse transcriptase (EC 2.7.7.49); Endonuclease (EC 3.1.21.-)]	137.9	GO:0003964; GO:0006310; GO:0009036; GO:0032197; GO:0032199; GO:0046872; GO:0090305
OG0000014	CxamHS_DN115613_c13_g1::TRINITY_DN115613_c13_g1_i12::g.464022::m.464022	Transposon Tf2-12 polyprotein (Retrotransposable element Tf2 155 kDa protein)	308.1	GO:0003677; GO:0003723; GO:0003887; GO:0003964; GO:0004190; GO:0004519; GO:0005634; GO:0006310; GO:0015074; GO:0046872
OG0000038	CxamS_DN77951_c9_g1::TRINITY_DN77951_c9_g1_i7::g.239304::m.239304	Retrovirus-related Pol polyprotein from type-1 retrotransposable element R2 (Retrovirus-related Pol polyprotein from type I retrotransposable element R2) [Includes: Reverse transcriptase (EC 2.7.7.49); Endonuclease] (Fragment)	107.8	GO:0003964; GO:0004519
OG0000052	CxamS_DN75622_c0_g1::TRINITY_DN75622_c0_g1_i1::g.52720::m.52720	Retrovirus-related Pol polyprotein from transposon TNT 1-94 [Includes: Protease (EC 3.4.23.-); Reverse transcriptase (EC 2.7.7.49); Endonuclease]	451.1	GO:0000943; GO:0003676; GO:0003964; GO:0004190; GO:0004519; GO:0008270; GO:0015074
OG0000057	Cxam_g11771.t1	RCC1 and BTB domain-containing protein 1 (Regulator of chromosome condensation and BTB domain-containing protein 1)	371.7	GO:0005634; GO:0005737; GO:0006325; GO:0007049
OG0000060	CxamHS_DN115385_c3_g2::TRINITY_DN115385_c3_g2_i6::g.916212::m.916212	Craniofacial development protein 2 (p97 bucentaur protein)	235	GO:0005634; GO:0005737
OG0000062	Cxam_g27564.t1	Eukaryotic elongation factor 2 kinase (eEF-2 kinase) (eEF-2K) (EC 2.7.11.20) (Calcium/calmodulin-dependent eukaryotic elongation factor 2 kinase)	207.2	GO:0002931; GO:0004686; GO:0005509; GO:0005516; GO:0005524; GO:0006414; GO:0008135; GO:0014069; GO:0031952; GO:0032869; GO:0043066; GO:0043197; GO:0045807; GO:0046777; GO:0051965; GO:0061003; GO:0071277; GO:0071320; GO:0071454; GO:1990416; GO:1990637
OG0000076	CxamHS_DN115025_c13_g2::TRINITY_DN115025_c13_g2_i5::g.278495::m.278495	#N/A	0	#N/A
OG0000080	Cxam_g11426.t1	#N/A	0	#N/A
OG0000084	CxamS_DN77873_c1_g1::TRINITY_DN77873_c1_g1_i1::g.17600::m.17600	Putative uncharacterized transposon-derived protein F52C9.6	141.7	0
OG0000148	Cxam_g6359.t1	Probable RNA-directed DNA polymerase from transposon BS (EC 2.7.7.49) (Reverse transcriptase)	158.3	GO:0003964; GO:0006313
OG0000165	Cxam_g29845.t1	Retrovirus-related Pol polyprotein from transposon 412 [Includes: Protease (EC 3.4.23.-); Reverse transcriptase (EC 2.7.7.49); Endonuclease]	99	GO:0003676; GO:0003964; GO:0004190; GO:0004519; GO:0015074
OG0000168	CxamHS_DN115020_c3_g1::TRINITY_DN115020_c3_g1_i3::g.280248::m.280248	Craniofacial development protein 2 (p97 bucentaur protein)	220.7	GO:0005634; GO:0005737
OG0000184	Cxam_g14212.t1	#N/A	0	#N/A
OG0000188	CxamS_DN78083_c0_g1::TRINITY_DN78083_c0_g1_i1::g.250149::m.250149	Craniofacial development protein 2 (p97 bucentaur protein)	252.3	GO:0005634; GO:0005737
OG0000205	Cxam_g10912.t1	#N/A	0	#N/A
OG0000206	CxamHS_DN111414_c1_g1::TRINITY_DN111414_c1_g1_i5::g.429581::m.429581	Retrovirus-related Pol polyprotein from transposon TNT 1-94 [Includes: Protease (EC 3.4.23.-); Reverse transcriptase (EC 2.7.7.49); Endonuclease]	331.3	GO:0000943; GO:0003676; GO:0003964; GO:0004190; GO:0004519; GO:0008270; GO:0015074
OG0000232	Cxam_g10867.t1	#N/A	0	#N/A
OG0000246	Cxam_g12574.t1	Sterol 26-hydroxylase, mitochondrial (EC 1.14.15.15) (5-beta-cholestane-3-alpha,7-alpha,12-alpha-triol 26-hydroxylase) (Cytochrome P-450C27/25) (Cytochrome P450 27) (Sterol 27-hydroxylase) (Vitamin D(3) 25-hydroxylase)	191	GO:0005506; GO:0005739; GO:0005740; GO:0006706; GO:0008203; GO:0016705; GO:0020037; GO:0030343; GO:0031073; GO:0031966
OG0000254	CxamHS_DN114401_c1_g1::TRINITY_DN114401_c1_g1_i1::g.500221::m.500221	Retrovirus-related Pol polyprotein from transposon TNT 1-94 [Includes: Protease (EC 3.4.23.-); Reverse transcriptase (EC 2.7.7.49); Endonuclease]	278.9	GO:0000943; GO:0003676; GO:0003964; GO:0004190; GO:0004519; GO:0008270; GO:0015074
OG0000258	Cxam_g23117.t1	Craniofacial development protein 2 (p97 bucentaur protein)	114.4	GO:0005634; GO:0005737
OG0000273	Cxam_g11066.t1	#N/A	0	#N/A
OG0000277	CxamHS_DN111014_c1_g3::TRINITY_DN111014_c1_g3_i27::g.480501::m.480501	Vitellogenin-6	137.9	GO:0005319; GO:0005576; GO:0045735; GO:1903427; GO:1904109; GO:1904807
OG0000297	CxamS_DN77915_c7_g1::TRINITY_DN77915_c7_g1_i16::g.238430::m.238430	Coagulation factor VIII (Antihemophilic factor) (AHF) (Procoagulant component) [Cleaved into: Factor VIIIa heavy chain, 200 kDa isoform; Factor VIIIa heavy chain, 92 kDa isoform; Factor VIII B chain; Factor VIIIa light chain]	141	GO:0000139; GO:0002576; GO:0005507; GO:0005576; GO:0005615; GO:0005788; GO:0005886; GO:0006888; GO:0006953; GO:0007596; GO:0007597; GO:0016491; GO:0030134; GO:0030168; GO:0031093; GO:0033116; GO:0048208
OG0000310	CxamHS_DN111848_c2_g1::TRINITY_DN111848_c2_g1_i2::g.665604::m.665604	#N/A	0	#N/A
OG0000318	Cxam_g3916.t1	Retrovirus-related Pol polyprotein from transposon TNT 1-94 [Includes: Protease (EC 3.4.23.-); Reverse transcriptase (EC 2.7.7.49); Endonuclease]	316.2	GO:0000943; GO:0003676; GO:0003964; GO:0004190; GO:0004519; GO:0008270; GO:0015074
OG0000330	CxamHS_DN115447_c3_g1::TRINITY_DN115447_c3_g1_i2::g.337536::m.337536	Zinc finger MYM-type protein 1	131.3	GO:0000981; GO:0005634; GO:0006357; GO:0008270; GO:0022604; GO:0046983
OG0000353	Cxam_g6799.t1	#N/A	0	#N/A
OG0000382	Cxam_g19977.t1	Retrovirus-related Pol polyprotein from type-1 retrotransposable element R2 (Retrovirus-related Pol polyprotein from type I retrotransposable element R2) [Includes: Reverse transcriptase (EC 2.7.7.49); Endonuclease] (Fragment)	112.8	GO:0003676; GO:0003964; GO:0004519; GO:0046872
OG0000471	CxamHS_DN194650_c0_g1::TRINITY_DN194650_c0_g1_i1::g.295804::m.295804	Probable phosphoribosylformylglycinamidine synthase (FGAM synthase) (FGAMS) (EC 6.3.5.3) (Formylglycinamide ribonucleotide amidotransferase) (FGAR amidotransferase) (FGAR-AT) (Formylglycinamide ribotide amidotransferase)	88.2	GO:0004642; GO:0005524; GO:0005737; GO:0006189; GO:0006541; GO:0046872
OG0000487	CxamS_DN73918_c1_g1::TRINITY_DN73918_c1_g1_i1::g.43552::m.43552	Unconventional myosin-Vb	168.7	GO:0000146; GO:0003091; GO:0005516; GO:0005524; GO:0015031; GO:0016192; GO:0016197; GO:0016459; GO:0017137; GO:0030659; GO:0032991; GO:0045179; GO:0051015; GO:0070062
OG0000520	CxamHS_DN105534_c0_g1::TRINITY_DN105534_c0_g1_i1::g.333303::m.333303	#N/A	0	#N/A
OG0000532	Cxam_g17239.t1	#N/A	0	#N/A
OG0000535	Cxam_g10324.t1	#N/A	0	#N/A
OG0000604	CxamHS_DN110770_c1_g1::TRINITY_DN110770_c1_g1_i11::g.905386::m.905386	#N/A	0	#N/A
OG0000632	Cxam_g11225.t1	#N/A	0	#N/A
OG0000646	Cxam_g15930.t1	#N/A	0	#N/A
OG0000748	Cxam_g20948.t1	#N/A	0	#N/A
OG0000820	Cxam_g28727.t1	Acid-sensing ion channel 1 (ASIC1) (Acid-sensing ion channel) (Amiloride-sensitive cation channel 2, neuronal) (Brain sodium channel 2) (BNaC2)	136	GO:0001662; GO:0001975; GO:0005216; GO:0005261; GO:0005794; GO:0005886; GO:0005887; GO:0006812; GO:0007613; GO:0008306; GO:0009986; GO:0010447; GO:0015077; GO:0015672; GO:0016021; GO:0022839; GO:0034220; GO:0035725; GO:0042391; GO:0043197; GO:0043198; GO:0044736; GO:0045202; GO:0046929; GO:0050915; GO:0070207; GO:0070588; GO:0071467
OG0000899	Cxam_g28090.t1	#N/A	0	#N/A
OG0000920	Cxam_g10754.t1	#N/A	0	#N/A
OG0000961	Cxam_g6150.t1	#N/A	0	#N/A
OG0000986	Cxam_g16436.t1	#N/A	0	#N/A
OG0001012	CxamHS_DN106099_c0_g1::TRINITY_DN106099_c0_g1_i9::g.516715::m.516715	Monocarboxylate transporter 4 (MCT 4) (Solute carrier family 16 member 3)	108.6	GO:0005887; GO:0008028; GO:0015129; GO:0015293; GO:0015718
OG0001086	Cxam_g6415.t1	Probable glycosyltransferase STELLO1 (EC 2.4.-.-)	72.4	GO:0000139; GO:0005768; GO:0005794; GO:0005802; GO:0016021; GO:0016757; GO:0042802; GO:0052324; GO:2001009
OG0001089	CxamHS_DN115479_c1_g2::TRINITY_DN115479_c1_g2_i1::g.339019::m.339019	Retrovirus-related Pol polyprotein from transposon TNT 1-94 [Includes: Protease (EC 3.4.23.-); Reverse transcriptase (EC 2.7.7.49); Endonuclease]	286.6	GO:0000943; GO:0003676; GO:0003964; GO:0004190; GO:0004519; GO:0008270; GO:0015074
OG0001215	CxamHS_DN214533_c0_g1::TRINITY_DN214533_c0_g1_i1::g.40343::m.40343	#N/A	0	#N/A
OG0001235	CxamHS_DN102300_c0_g1::TRINITY_DN102300_c0_g1_i12::g.245510::m.245510	Collagen alpha-1(XII) chain	85.5	GO:0003429; GO:0005576; GO:0005595; GO:0005615; GO:0005788; GO:0007155; GO:0030020; GO:0030199; GO:0031012; GO:0035987; GO:0062023; GO:0070062; GO:1903561
OG0001249	Cxam_g11285.t1	#N/A	0	#N/A
OG0001298	CxamS_DN73680_c0_g2::TRINITY_DN73680_c0_g2_i4::g.164132::m.164132	Tectonic-2	122.9	GO:0005737; GO:0005856; GO:0007224; GO:0016021; GO:0036038; GO:0060170; GO:0060271; GO:0097711
OG0001315	CxamHS_DN111890_c0_g1::TRINITY_DN111890_c0_g1_i1::g.665144::m.665144	Craniofacial development protein 2 (p97 bucentaur protein)	89	GO:0005634; GO:0005737
OG0001321	Cxam_g3890.t1	#N/A	0	#N/A
OG0001322	Cxam_g18730.t1	#N/A	0	#N/A
OG0001329	CxamHS_DN107018_c0_g1::TRINITY_DN107018_c0_g1_i2::g.824812::m.824812	#N/A	0	#N/A
OG0001393	Cxam_g19792.t1	Retrovirus-related Pol polyprotein from transposon TNT 1-94 [Includes: Protease (EC 3.4.23.-); Reverse transcriptase (EC 2.7.7.49); Endonuclease]	515	GO:0000943; GO:0003676; GO:0003964; GO:0004190; GO:0004519; GO:0008270; GO:0015074
OG0001432	CxamS_DN77823_c0_g1::TRINITY_DN77823_c0_g1_i2::g.16441::m.16441	Transposon Tf2-12 polyprotein (Retrotransposable element Tf2 155 kDa protein)	240.7	GO:0003677; GO:0003723; GO:0003887; GO:0003964; GO:0004190; GO:0004519; GO:0005634; GO:0006310; GO:0015074; GO:0046872
OG0001450	Cxam_g15136.t1	#N/A	0	#N/A
OG0001471	CxamHS_DN110358_c0_g1::TRINITY_DN110358_c0_g1_i1::g.561682::m.561682	#N/A	0	#N/A
OG0001567	CxamHS_DN165147_c0_g1::TRINITY_DN165147_c0_g1_i1::g.383704::m.383704	PiggyBac transposable element-derived protein 3	52.8	GO:0005654; GO:0016604; GO:0043565
OG0001583	CxamHS_DN111427_c8_g1::TRINITY_DN111427_c8_g1_i1::g.428619::m.428619	#N/A	0	#N/A
OG0001624	CxamS_DN77258_c6_g2::TRINITY_DN77258_c6_g2_i7::g.47089::m.47089	Semaphorin-1A (Semaphorin-I) (Sema I)	128.6	GO:0001755; GO:0005615; GO:0005886; GO:0007411; GO:0007416; GO:0008039; GO:0008045; GO:0008201; GO:0016021; GO:0016199; GO:0030215; GO:0030335; GO:0045499; GO:0045792; GO:0048813; GO:0048843; GO:0050919; GO:0071526; GO:2000305
OG0001679	Cxam_g13953.t1	#N/A	0	#N/A
OG0001707	Cxam_g24977.t1	#N/A	0	#N/A
OG0001786	CxamHS_DN100151_c0_g1::TRINITY_DN100151_c0_g1_i1::g.575866::m.575866	Transmembrane protease serine 6 (EC 3.4.21.-) (Matriptase-2)	117.9	GO:0000122; GO:0004252; GO:0005615; GO:0005886; GO:0006508; GO:0006879; GO:0016021; GO:0030514; GO:0033619; GO:0042730; GO:0045892; GO:0045944; GO:0055072; GO:0097264
OG0001791	CxamHS_DN110325_c6_g1::TRINITY_DN110325_c6_g1_i1::g.563990::m.563990	#N/A	0	#N/A
OG0001815	Cxam_g22006.t1	#N/A	0	#N/A
OG0001855	CxamS_DN75757_c1_g1::TRINITY_DN75757_c1_g1_i2::g.270180::m.270180	Demethylmenaquinone methyltransferase (EC 2.1.1.163)	65.5	GO:0009234; GO:0102955
OG0001863	Cxam_g15042.t1	#N/A	0	#N/A
OG0001917	CxamS_DN72995_c0_g1::TRINITY_DN72995_c0_g1_i7::g.166003::m.166003	Betaine--homocysteine S-methyltransferase 1 (EC 2.1.1.5)	392.5	GO:0005737; GO:0006579; GO:0008270; GO:0009086; GO:0047150
OG0001918	CxamS_DN45488_c0_g1::TRINITY_DN45488_c0_g1_i1::g.156337::m.156337	#N/A	0	#N/A
OG0001930	CxamHS_DN114060_c3_g1::TRINITY_DN114060_c3_g1_i3::g.343086::m.343086	Aryl hydrocarbon receptor (Ah receptor) (AhR)	125.2	GO:0003700; GO:0005634; GO:0005737; GO:0006805; GO:0007049; GO:0032922; GO:0034751; GO:0045892; GO:0045893; GO:0046983; GO:0070888
OG0001938	CxamHS_DN103494_c0_g1::TRINITY_DN103494_c0_g1_i2::g.268886::m.268886	General transcription factor II-I repeat domain-containing protein 2B (GTF2I repeat domain-containing protein 2B) (Transcription factor GTF2IRD2-beta)	114	GO:0003677; GO:0005634; GO:0014883
OG0001942	CxamHS_DN113245_c0_g1::TRINITY_DN113245_c0_g1_i3::g.774553::m.774553	Protocadherin Fat 1 (Cadherin family member 7) (Cadherin-related tumor suppressor homolog) (Protein fat homolog) [Cleaved into: Protocadherin Fat 1, nuclear form]	223.4	GO:0003382; GO:0005509; GO:0005634; GO:0005886; GO:0005887; GO:0005911; GO:0005925; GO:0007015; GO:0007155; GO:0007156; GO:0007163; GO:0007267; GO:0009653; GO:0016324; GO:0016477; GO:0030027; GO:0030175; GO:0045197; GO:0048471; GO:0048593; GO:0070062; GO:0098609
OG0001948	CxamHS_DN101265_c0_g1::TRINITY_DN101265_c0_g1_i2::g.330874::m.330874	#N/A	0	#N/A
OG0001953	CxamHS_DN115246_c1_g1::TRINITY_DN115246_c1_g1_i3::g.436860::m.436860	Retrovirus-related Pol polyprotein from transposon 297 [Includes: Protease (EC 3.4.23.-); Reverse transcriptase (EC 2.7.7.49); Endonuclease]	113.6	GO:0003676; GO:0003964; GO:0004190; GO:0004519; GO:0015074
OG0001985	Cxam_g10689.t1	#N/A	0	#N/A
OG0002018	Cxam_g14988.t1	#N/A	0	#N/A
OG0002022	CxamHS_DN112915_c18_g1::TRINITY_DN112915_c18_g1_i3::g.696044::m.696044	Band 4.1-like protein 3 (4.1B) (Differentially expressed in adenocarcinoma of the lung protein 1) (DAL-1) (DAL1P) (mDAL-1) [Cleaved into: Band 4.1-like protein 3, N-terminally processed]	112.5	GO:0001558; GO:0002175; GO:0003779; GO:0005200; GO:0005737; GO:0005856; GO:0005886; GO:0005911; GO:0006915; GO:0007016; GO:0008360; GO:0014069; GO:0030865; GO:0030866; GO:0030913; GO:0031032; GO:0033270; GO:0043217; GO:0044224; GO:0048812; GO:0071205; GO:0072659
OG0002057	CxamS_DN77136_c3_g1::TRINITY_DN77136_c3_g1_i16::g.34638::m.34638	Protein sidekick-1	124.8	GO:0005886; GO:0007156; GO:0007416; GO:0010842; GO:0016021; GO:0030054; GO:0042802; GO:0045202; GO:0048148; GO:0060998
OG0002081	CxamHS_DN114298_c4_g1::TRINITY_DN114298_c4_g1_i14::g.359643::m.359643	LINE-1 retrotransposable element ORF2 protein (ORF2p) [Includes: Reverse transcriptase (EC 2.7.7.49); Endonuclease (EC 3.1.21.-)]	99	GO:0003964; GO:0006310; GO:0009036; GO:0032197; GO:0032199; GO:0046872; GO:0090305
OG0002143	CxamS_DN66992_c0_g1::TRINITY_DN66992_c0_g1_i1::g.302308::m.302308	Tuberin (Tuberous sclerosis 2 protein)	305.8	GO:0001843; GO:0005096; GO:0005634; GO:0005737; GO:0005764; GO:0005794; GO:0005829; GO:0006469; GO:0006606; GO:0006897; GO:0007507; GO:0008104; GO:0008285; GO:0014067; GO:0014069; GO:0016020; GO:0016032; GO:0016192; GO:0016239; GO:0019902; GO:0030100; GO:0030178; GO:0031267; GO:0032007; GO:0033596; GO:0042803; GO:0043276; GO:0043491; GO:0046626; GO:0046627; GO:0048009; GO:0048471; GO:0050918; GO:…
OG0002147	Cxam_g16483.t1	#N/A	0	#N/A
OG0002158	Cxam_g15832.t1	#N/A	0	#N/A
OG0002221	CxamHS_DN108287_c0_g1::TRINITY_DN108287_c0_g1_i5::g.469250::m.469250	Gag-Pol polyprotein (Pr180gag-pol) [Cleaved into: Matrix protein p15; RNA-binding phosphoprotein p12 (pp12); Capsid protein p30; Nucleocapsid protein p10-Pol (NC-pol); Protease (EC 3.4.23.-); Reverse transcriptase/ribonuclease H (RT) (EC 2.7.7.49) (EC 2.7.7.7) (EC 3.1.26.4); Integrase (IN) (EC 2.7.7.-) (EC 3.1.-.-)]	117.1	GO:0003677; GO:0003723; GO:0003887; GO:0003964; GO:0004190; GO:0004523; GO:0006310; GO:0008270; GO:0015074; GO:0016020; GO:0019013; GO:0019068; GO:0020002; GO:0039657; GO:0039660; GO:0044185; GO:0044826; GO:0046718; GO:0072494; GO:0075713
OG0002321	Cxam_g19622.t1	#N/A	0	#N/A
OG0002357	CxamHS_DN107435_c4_g1::TRINITY_DN107435_c4_g1_i10::g.283027::m.283027	#N/A	0	#N/A
OG0002363	CxamHS_DN110850_c3_g1::TRINITY_DN110850_c3_g1_i1::g.812185::m.812185	Protein HIR1	53.5	GO:0000070; GO:0000122; GO:0000417; GO:0000775; GO:0000790; GO:0003677; GO:0003714; GO:0006336; GO:0006368; GO:0016539; GO:0030702; GO:0031491; GO:0031935; GO:0042802
OG0002412	CxamHS_DN5128_c0_g1::TRINITY_DN5128_c0_g1_i1::g.92229::m.92229	Transposon TX1 uncharacterized 149 kDa protein (ORF 2)	61.6	0
OG0002422	CxamHS_DN92124_c0_g1::TRINITY_DN92124_c0_g1_i2::g.77312::m.77312	#N/A	0	#N/A
OG0002423	CxamS_DN71567_c0_g1::TRINITY_DN71567_c0_g1_i2::g.287810::m.287810	Arabinose 5-phosphate isomerase KdsD (API) (EC 5.3.1.13) (Pa-KdsD)	135.6	GO:0009103; GO:0019146; GO:0046872; GO:0097367
OG0002484	CxamHS_DN73334_c0_g1::TRINITY_DN73334_c0_g1_i2::g.108803::m.108803	Voltage-dependent calcium channel subunit alpha-2/delta-3 (Voltage-gated calcium channel subunit alpha-2/delta-3) [Cleaved into: Voltage-dependent calcium channel subunit alpha-2-3; Voltage-dependent calcium channel subunit delta-3]	195.7	GO:0005245; GO:0005886; GO:0005891; GO:0034765; GO:0046872
OG0002501	CxamS_DN77749_c3_g1::TRINITY_DN77749_c3_g1_i13::g.115572::m.115572	#N/A	463.8	#N/A
OG0002601	CxamHS_DN196103_c0_g1::TRINITY_DN196103_c0_g1_i1::g.926504::m.926504	Rhodopsin, GQ-coupled (GQ-rhodopsin)	54.3	GO:0004930; GO:0007601; GO:0007602; GO:0009881; GO:0016021; GO:0018298
OG0002616	CxamHS_DN113241_c2_g1::TRINITY_DN113241_c2_g1_i10::g.773281::m.773281	Collagen alpha-2(IV) chain	264.6	GO:0005201; GO:0005581; GO:0005604
OG0002671	Cxam_g12021.t1	50S ribosomal protein L5	213	GO:0000049; GO:0003735; GO:0005840; GO:0006412; GO:0019843
OG0002672	Cxam_g10800.t1	#N/A	0	#N/A
OG0002738	Cxam_g15192.t1	#N/A	0	#N/A
OG0002741	Cxam_g12068.t1	#N/A	0	#N/A
OG0002749	Cxam_g18293.t1	Genome polyprotein [Includes: Aspartic protease (PR) (EC 3.4.23.-); Reverse transcriptase (RT) (EC 2.7.7.49) (EC 2.7.7.7)]	72	GO:0003677; GO:0003887; GO:0003964; GO:0004190; GO:0004519; GO:0008270; GO:0046740
OG0002751	CxamS_DN77076_c0_g1::TRINITY_DN77076_c0_g1_i1::g.90908::m.90908	Kinesin-like protein KIN-14I (Kinesin-like calmodulin-binding protein) (OsKCBP)	185.3	GO:0003777; GO:0005516; GO:0005524; GO:0005737; GO:0005871; GO:0005874; GO:0007018; GO:0008017; GO:0016491; GO:0016887
OG0002848	CxamHS_DN114669_c1_g1::TRINITY_DN114669_c1_g1_i9::g.392137::m.392137	2-oxoglutarate dehydrogenase, mitochondrial (EC 1.2.4.2) (2-oxoglutarate dehydrogenase complex component E1) (OGDC-E1) (Alpha-ketoglutarate dehydrogenase)	493	GO:0004591; GO:0005634; GO:0005739; GO:0005759; GO:0006091; GO:0006096; GO:0006099; GO:0006103; GO:0006104; GO:0006734; GO:0021695; GO:0021756; GO:0021766; GO:0021794; GO:0021860; GO:0022028; GO:0030976; GO:0031072; GO:0031966; GO:0034602; GO:0045252; GO:0046872; GO:0051087; GO:0061034; GO:0106077
OG0002855	Cxam_g16872.t1	Cyclic GMP-binding protein C (EC 2.7.11.1) (Ras guanine nucleotide exchange factor T) (RasGEF domain-containing protein T)	99.8	GO:0004674; GO:0005088; GO:0005524; GO:0005525; GO:0005543; GO:0005737; GO:0007163; GO:0007264; GO:0019934; GO:0030553; GO:0031252; GO:0031589; GO:0045860; GO:0046579; GO:0050920; GO:0051272; GO:0051602
OG0002870	CxamHS_DN109384_c2_g2::TRINITY_DN109384_c2_g2_i1::g.421446::m.421446	#N/A	0	#N/A
OG0002875	CxamS_DN76463_c1_g1::TRINITY_DN76463_c1_g1_i2::g.136436::m.136436	Solute carrier family 22 member 21 (Organic cation/carnitine transporter 3) (Solute carrier family 22 member 9)	152.9	GO:0005524; GO:0005777; GO:0015226; GO:0015879; GO:0016021; GO:0031231
OG0002936	Cxam_g8517.t1	Craniofacial development protein 2 (p97 bucentaur protein)	161	GO:0005634; GO:0005737
OG0002966	CxamS_DN74856_c0_g1::TRINITY_DN74856_c0_g1_i24::g.295766::m.295766	Sodium-dependent neutral amino acid transporter B(0)AT1 (Solute carrier family 6 member 19) (System B(0) neutral amino acid transporter AT1)	257.7	GO:0005328; GO:0005886; GO:0005887; GO:0007584; GO:0015175; GO:0015804; GO:0016324; GO:0031526
OG0002973	Cxam_g19286.t1	#N/A	0	#N/A
OG0003011	CxamHS_DN115002_c4_g1::TRINITY_DN115002_c4_g1_i10::g.277823::m.277823	Craniofacial development protein 2 (p97 bucentaur protein)	193.7	GO:0005634; GO:0005737
OG0003082	Cxam_g22012.t1	#N/A	0	#N/A
OG0003138	CxamHS_DN106771_c0_g1::TRINITY_DN106771_c0_g1_i1::g.519525::m.519525	UDP-glucuronosyltransferase 3A1 (UDPGT 3A1) (EC 2.4.1.17)	112.1	GO:0015020; GO:0016021
OG0003145	CxamHS_DN112751_c0_g1::TRINITY_DN112751_c0_g1_i8::g.859736::m.859736	#N/A	0	#N/A
OG0003147	Cxam_g21390.t1	#N/A	0	#N/A
OG0003149	CxamS_DN77403_c0_g1::TRINITY_DN77403_c0_g1_i6::g.183993::m.183993	Spectrin beta chain, erythrocytic (Beta-I spectrin)	174.1	GO:0000165; GO:0003779; GO:0005088; GO:0005200; GO:0005794; GO:0005829; GO:0006888; GO:0007411; GO:0008091; GO:0009986; GO:0014731; GO:0015629; GO:0030506; GO:0031235; GO:0032991; GO:0051015; GO:0051693
OG0003164	CxamHS_DN114233_c3_g1::TRINITY_DN114233_c3_g1_i3::g.364902::m.364902	Retrovirus-related Pol polyprotein from transposon 297 [Includes: Protease (EC 3.4.23.-); Reverse transcriptase (EC 2.7.7.49); Endonuclease]	396	GO:0003676; GO:0003964; GO:0004190; GO:0004519; GO:0015074
OG0003171	Cxam_g10540.t1	Retrovirus-related Pol polyprotein from transposon opus [Includes: Protease (EC 3.4.23.-); Reverse transcriptase (EC 2.7.7.49); Endonuclease]	109.4	GO:0003676; GO:0003964; GO:0004519; GO:0005634; GO:0006313; GO:0008233; GO:0015074
OG0003175	Cxam_g13994.t1	Tropomodulin-1 (Erythrocyte tropomodulin) (E-Tmod)	84.3	GO:0003779; GO:0005523; GO:0005829; GO:0005865; GO:0005884; GO:0006936; GO:0008344; GO:0016020; GO:0030016; GO:0030017; GO:0030049; GO:0030239; GO:0030863; GO:0051015; GO:0051694; GO:0070307
OG0003259	Cxam_g10927.t1	#N/A	0	#N/A
OG0003297	CxamHS_DN111768_c2_g1::TRINITY_DN111768_c2_g1_i4::g.400388::m.400388	Putative helicase MOV-10 (EC 3.6.4.13)	325.9	GO:0000932; GO:0003723; GO:0005524; GO:0005634; GO:0005829; GO:0010494; GO:0010526; GO:0032575; GO:0035194; GO:0035195; GO:0035279; GO:0036464; GO:0043186; GO:0061014; GO:0061158; GO:0150011
OG0003301	CxamS_DN74602_c0_g1::TRINITY_DN74602_c0_g1_i5::g.187721::m.187721	Multiple epidermal growth factor-like domains protein 8 (Multiple EGF-like domains protein 8) (Epidermal growth factor-like protein 4) (EGF-like protein 4)	449.1	GO:0003143; GO:0005509; GO:0005634; GO:0010468; GO:0016021; GO:0030326; GO:0030509; GO:0035108; GO:0042074; GO:0045879; GO:0048704; GO:0048842; GO:0055113; GO:0060971; GO:0060972; GO:0060976; GO:0061371; GO:0070062; GO:0071907; GO:0097094; GO:0097155
OG0003358	CxamHS_DN102455_c0_g1::TRINITY_DN102455_c0_g1_i1::g.530634::m.530634	#N/A	0	#N/A
OG0003371	CxamS_DN174741_c0_g1::TRINITY_DN174741_c0_g1_i1::g.396517::m.396517	#N/A	0	#N/A
OG0003427	Cxam_g8985.t1	#N/A	0	#N/A
OG0003447	CxamHS_DN113052_c0_g1::TRINITY_DN113052_c0_g1_i10::g.802126::m.802126	#N/A	0	#N/A
OG0003652	CxamHS_DN105789_c0_g1::TRINITY_DN105789_c0_g1_i14::g.833777::m.833777	Uncharacterized FAD-linked oxidoreductase YgaK (EC 1.-.-.-)	124	GO:0016491; GO:0071949
OG0003662	Cxam_g20986.t1	#N/A	0	#N/A
OG0003675	Cxam_g120.t1	#N/A	0	#N/A
OG0003679	CxamHS_DN108918_c4_g1::TRINITY_DN108918_c4_g1_i10::g.655798::m.655798	#N/A	0	#N/A
OG0003724	CxamHS_DN103661_c0_g1::TRINITY_DN103661_c0_g1_i10::g.850775::m.850775	#N/A	0	#N/A
OG0003736	CxamHS_DN115502_c0_g1::TRINITY_DN115502_c0_g1_i1::g.861655::m.861655	#N/A	0	#N/A
OG0003765	Cxam_g19716.t2	Probable tyrosine-protein kinase DDB_G0283397 (EC 2.7.10.2)	85.1	GO:0004715; GO:0005524
OG0003819	Cxam_g10391.t1	Retrovirus-related Pol polyprotein from transposon TNT 1-94 [Includes: Protease (EC 3.4.23.-); Reverse transcriptase (EC 2.7.7.49); Endonuclease]	176.8	GO:0000943; GO:0003676; GO:0003964; GO:0004190; GO:0004519; GO:0008270; GO:0015074
OG0003832	CxamHS_DN114183_c1_g1::TRINITY_DN114183_c1_g1_i10::g.825617::m.825617	Hemicentin-1 (Fibulin-6) (FIBL-6)	122.5	GO:0005201; GO:0005509; GO:0005576; GO:0005604; GO:0005913; GO:0005938; GO:0007049; GO:0007156; GO:0007157; GO:0009617; GO:0030054; GO:0032154; GO:0038023; GO:0042803; GO:0050839; GO:0051301; GO:0062023
OG0003840	Cxam_g29986.t1	#N/A	0	#N/A
OG0003865	CxamHS_DN108334_c5_g1::TRINITY_DN108334_c5_g1_i10::g.676577::m.676577	#N/A	0	#N/A
OG0003874	Cxam_g23192.t1	Rap1 GTPase-activating protein 1 (Rap1GAP) (Rap1GAP1)	371.3	GO:0000139; GO:0003924; GO:0005096; GO:0005829; GO:0007165; GO:0007411; GO:0016020; GO:0017016; GO:0042803; GO:0043087; GO:0043547; GO:0051056; GO:1903697
OG0003913	Cxam_g29622.t1	Cholecystokinin receptor (CCK-XLR)	59.3	GO:0004930; GO:0005886; GO:0016021
OG0003933	CxamHS_DN112420_c1_g1::TRINITY_DN112420_c1_g1_i12::g.478321::m.478321	Neuroblastoma-amplified sequence (Neuroblastoma-amplified gene protein homolog)	363.2	GO:0000184; GO:0000956; GO:0005783; GO:0006890; GO:0015031; GO:0043009; GO:2000623
OG0003944	Cxam_g11762.t1	#N/A	0	#N/A
OG0003949	Cxam_g22231.t1	#N/A	0	#N/A
OG0003970	Cxam_g21851.t1	#N/A	0	#N/A
OG0003988	CxamHS_DN187211_c0_g1::TRINITY_DN187211_c0_g1_i1::g.908262::m.908262	Mevalonate kinase (MK) (EC 2.7.1.36)	84.7	GO:0000287; GO:0003729; GO:0004496; GO:0005524; GO:0005737; GO:0005777; GO:0005829; GO:0006695; GO:0006720; GO:0008299; GO:0016125; GO:0017148; GO:0019287; GO:0042802; GO:0045540; GO:1990825
OG0004003	Cxam_g15522.t1	TBC1 domain family member 19	104.4	GO:0005096
OG0004042	CxamHS_DN113465_c0_g1::TRINITY_DN113465_c0_g1_i12::g.371467::m.371467	#N/A	0	#N/A
OG0004111	Cxam_g24704.t1	#N/A	0	#N/A
OG0004113	CxamHS_DN115277_c3_g1::TRINITY_DN115277_c3_g1_i10::g.433716::m.433716	#N/A	0	#N/A
OG0004125	CxamHS_DN115613_c13_g1::TRINITY_DN115613_c13_g1_i13::g.464029::m.464029	#N/A	0	#N/A
OG0004138	CxamHS_DN114647_c4_g1::TRINITY_DN114647_c4_g1_i8::g.392907::m.392907	Polycystic kidney disease protein 1-like 2 (PC1-like 2 protein) (Polycystin-1L2)	484.6	GO:0001965; GO:0005262; GO:0005509; GO:0016020; GO:0016021; GO:0030246; GO:0050982
OG0004139	CxamHS_DN114221_c6_g1::TRINITY_DN114221_c6_g1_i5::g.362397::m.362397	Vacuolar protein sorting-associated protein 13D	432.6	GO:0005623; GO:0006623; GO:0007005; GO:0019898; GO:0045053; GO:0070062; GO:1901526
OG0004163	CxamS_DN76378_c2_g1::TRINITY_DN76378_c2_g1_i6::g.213164::m.213164	Pleckstrin homology domain-containing family H member 1 (PH domain-containing family H member 1) (Protein max-1 homolog)	585.9	GO:0001569; GO:0005856; GO:0048514
OG0004168	Cxam_g14269.t1	#N/A	0	#N/A
OG0004195	CxamS_DN77771_c0_g1::TRINITY_DN77771_c0_g1_i1::g.116975::m.116975	Zinc finger MYM-type protein 1	149.4	GO:0000981; GO:0005634; GO:0006357; GO:0008270; GO:0022604; GO:0046983
OG0004206	CxamHS_DN114171_c7_g1::TRINITY_DN114171_c7_g1_i4::g.831272::m.831272	Dynein beta chain, ciliary	1245.3	GO:0003777; GO:0005524; GO:0005737; GO:0005874; GO:0007018; GO:0030030; GO:0030286; GO:0031514
OG0004217	Cxam_g19878.t1	#N/A	0	#N/A
OG0004249	Cxam_g17767.t1	#N/A	0	#N/A
OG0004251	Cxam_g3823.t1	Enzymatic polyprotein [Includes: Aspartic protease (EC 3.4.23.-); Endonuclease; Reverse transcriptase (EC 2.7.7.49)]	98.2	GO:0003964; GO:0004190; GO:0004519
OG0004315	CxamS_DN75106_c0_g1::TRINITY_DN75106_c0_g1_i8::g.20693::m.20693	Kinesin-like protein KIF28P (Kinesin-like protein 6)	177.6	GO:0003777; GO:0005524; GO:0005622; GO:0005871; GO:0005874; GO:0007005; GO:0007018; GO:0008017; GO:0016887; GO:0030705; GO:0031966; GO:0072384
OG0004323	CxamS_DN76502_c0_g1::TRINITY_DN76502_c0_g1_i13::g.202910::m.202910	Protein HIRA (TUP1-like enhancer of split protein 1)	283.1	GO:0005634; GO:0006325; GO:0006351; GO:0006355
OG0004331	CxamS_DN74276_c0_g1::TRINITY_DN74276_c0_g1_i5::g.99797::m.99797	Retrovirus-related Pol polyprotein from transposon TNT 1-94 [Includes: Protease (EC 3.4.23.-); Reverse transcriptase (EC 2.7.7.49); Endonuclease]	130.6	GO:0000943; GO:0003676; GO:0003964; GO:0004190; GO:0004519; GO:0008270; GO:0015074
OG0004382	Cxam_g29967.t1	Serine/threonine-protein phosphatase 1 regulatory subunit 10	105.1	GO:0004864; GO:0005634; GO:0046872
OG0004396	CxamHS_DN115679_c7_g1::TRINITY_DN115679_c7_g1_i3::g.465799::m.465799	Retrovirus-related Pol polyprotein from type-1 retrotransposable element R2 (Retrovirus-related Pol polyprotein from type I retrotransposable element R2) [Includes: Reverse transcriptase (EC 2.7.7.49); Endonuclease] (Fragment)	70.9	GO:0003964; GO:0004519
OG0004409	Cxam_g25972.t1	#N/A	0	#N/A
OG0004459	Cxam_g24819.t1	NACHT domain- and WD repeat-containing protein 1	112.5	GO:0005524; GO:0005829; GO:0010628; GO:0032088
OG0004505	Cxam_g15253.t1	Thromboxane-A synthase (TXA synthase) (TXS) (EC 5.3.99.5) (Cytochrome P450 5A1)	121.3	GO:0001516; GO:0004497; GO:0004796; GO:0005506; GO:0005789; GO:0016021; GO:0016705; GO:0020037
OG0004506	CxamHS_DN111318_c5_g1::TRINITY_DN111318_c5_g1_i1::g.550369::m.550369	#N/A	0	#N/A
OG0004538	Cxam_g9216.t1	DNA-dependent protein kinase catalytic subunit (DNA-PK catalytic subunit) (DNA-PKcs) (EC 2.7.11.1)	308.9	GO:0000723; GO:0000724; GO:0003677; GO:0004674; GO:0004677; GO:0005524; GO:0005634; GO:0005654; GO:0005730; GO:0006302; GO:0006303; GO:0006974; GO:0008630; GO:0016301; GO:0033152; GO:0070419; GO:0072431
OG0004552	Cxam_g11939.t1	#N/A	0	#N/A
OG0004610	Cxam_g9355.t1	#N/A	0	#N/A
OG0004638	CxamS_DN78103_c5_g1::TRINITY_DN78103_c5_g1_i6::g.193319::m.193319	RNA-directed DNA polymerase from mobile element jockey (EC 2.7.7.49) (Reverse transcriptase)	70.9	GO:0003964
OG0004676	Cxam_g1725.t1	#N/A	0	#N/A
OG0004683	Cxam_g27401.t1	Echinoderm microtubule-associated protein-like 1 (EMAP-1)	379	GO:0000226; GO:0002244; GO:0005829; GO:0005874; GO:0007052; GO:0007405; GO:0007420; GO:0008017; GO:0015630; GO:0015631; GO:0048471
OG0004684	Cxam_g12484.t1	#N/A	0	#N/A
OG0004730	CxamS_DN62188_c0_g1::TRINITY_DN62188_c0_g1_i1::g.252004::m.252004	Pleckstrin homology domain-containing family M member 1 (PH domain-containing family M member 1) (162 kDa adapter protein) (AP162)	76.6	GO:0005730; GO:0005765; GO:0006914; GO:0010008; GO:0015031; GO:0032418; GO:0035556; GO:0043231; GO:0045780; GO:0046872; GO:1900029
OG0004754	CxamHS_DN112725_c5_g1::TRINITY_DN112725_c5_g1_i5::g.856649::m.856649	Retrovirus-related Pol polyprotein from transposon TNT 1-94 [Includes: Protease (EC 3.4.23.-); Reverse transcriptase (EC 2.7.7.49); Endonuclease]	198	GO:0000943; GO:0003676; GO:0003964; GO:0004190; GO:0004519; GO:0008270; GO:0015074
OG0004760	CxamHS_DN111027_c0_g1::TRINITY_DN111027_c0_g1_i13::g.486493::m.486493	Sn1-specific diacylglycerol lipase alpha (DGL-alpha) (EC 3.1.1.-) (Neural stem cell-derived dendrite regulator)	352.4	GO:0007216; GO:0007405; GO:0016787; GO:0019369; GO:0022008; GO:0042136; GO:0043196; GO:0045211; GO:0046340; GO:0046872; GO:0071926; GO:0098921; GO:0099055
OG0004766	Cxam_g27876.t1	#N/A	0	#N/A
OG0004768	CxamHS_DN109324_c4_g1::TRINITY_DN109324_c4_g1_i2::g.423330::m.423330	WD repeat-containing protein 17	551.2	0
OG0004772	CxamHS_DN110349_c14_g1::TRINITY_DN110349_c14_g1_i12::g.565967::m.565967	Digestive cysteine proteinase 1 (EC 3.4.22.-)	180.3	GO:0008234
OG0004773	CxamHS_DN115613_c13_g1::TRINITY_DN115613_c13_g1_i8::g.464012::m.464012	#N/A	0	#N/A
OG0004788	Cxam_g6430.t1	Serine/threonine-protein kinase SMG1 (SMG-1) (hSMG-1) (EC 2.7.11.1) (61E3.4) (Lambda/iota protein kinase C-interacting protein) (Lambda-interacting protein)	229.6	GO:0000184; GO:0003723; GO:0004672; GO:0004674; GO:0005524; GO:0005634; GO:0005654; GO:0005737; GO:0005829; GO:0006281; GO:0006406; GO:0018105; GO:0032204; GO:0042162; GO:0046777; GO:0046854; GO:0046872; GO:2001020
OG0004818	CxamHS_DN108664_c2_g1::TRINITY_DN108664_c2_g1_i12::g.705296::m.705296	Ubiquitin carboxyl-terminal hydrolase 15 (EC 3.4.19.12) (Deubiquitinating enzyme 15) (Ubiquitin thioesterase 15) (Ubiquitin-specific-processing protease 15) (Unph-2) (Unph4)	132.5	GO:0004197; GO:0004843; GO:0005160; GO:0005634; GO:0005737; GO:0005739; GO:0005829; GO:0006511; GO:0007179; GO:0016579; GO:0030509; GO:0035520; GO:0035616; GO:0036459; GO:0042802; GO:0046332; GO:0060389; GO:0061649
OG0004836	Cxam_g21686.t1	#N/A	0	#N/A
OG0004848	CxamHS_DN113642_c1_g1::TRINITY_DN113642_c1_g1_i11::g.355461::m.355461	Fucolectin-1	102.4	GO:0001868; GO:0005509; GO:0005615; GO:0010185; GO:0030246; GO:0042806; GO:0045088
OG0004852	CxamHS_DN120458_c0_g1::TRINITY_DN120458_c0_g1_i1::g.629735::m.629735	DNA-directed RNA polymerase subunit alpha (RNAP subunit alpha) (EC 2.7.7.6) (RNA polymerase subunit alpha) (Transcriptase subunit alpha)	416.8	GO:0003677; GO:0003899; GO:0006351; GO:0046983
OG0004859	CxamHS_DN109225_c11_g1::TRINITY_DN109225_c11_g1_i9::g.650965::m.650965	Hemocyte protein-glutamine gamma-glutamyltransferase (EC 2.3.2.13) (Hemocyte transglutaminase) (TGase)	174.9	GO:0003810; GO:0016020; GO:0018149; GO:0046872
OG0004861	Cxam_g17421.t1	CWF19-like protein 2	94.7	0
OG0004874	CxamHS_DN237655_c0_g1::TRINITY_DN237655_c0_g1_i1::g.4585::m.4585	#N/A	0	#N/A
OG0004887	CxamS_DN76162_c9_g1::TRINITY_DN76162_c9_g1_i10::g.74057::m.74057	2-(3-amino-3-carboxypropyl)histidine synthase subunit 2 (EC 2.5.1.108) (Diphthamide biosynthesis protein 2) (Diphtheria toxin resistance protein 2) (S-adenosyl-L-methionine:L-histidine 3-amino-3-carboxypropyltransferase 2)	185.3	GO:0016740; GO:0017183
OG0004933	Cxam_g15122.t1	#N/A	0	#N/A
OG0004942	Cxam_g19133.t1	#N/A	0	#N/A
OG0004950	CxamHS_DN105548_c0_g3::TRINITY_DN105548_c0_g3_i1::g.332917::m.332917	#N/A	0	#N/A
OG0004955	CxamS_DN73732_c1_g1::TRINITY_DN73732_c1_g1_i3::g.304678::m.304678	Cilia- and flagella-associated protein 45 (Coiled-coil domain-containing protein 19) (Nasopharyngeal epithelium-specific protein 1)	135.6	GO:0005634; GO:0005654; GO:0005929
OG0004968	Cxam_g25584.t1	#N/A	0	#N/A
OG0004979	CxamS_DN73304_c1_g5::TRINITY_DN73304_c1_g5_i2::g.81838::m.81838	Vacuolar protein sorting-associated protein 13D	237.3	GO:0005623; GO:0006623; GO:0007005; GO:0019898; GO:0045053; GO:0070062; GO:1901526
OG0005043	Cxam_g2703.t1	#N/A	0	#N/A
OG0005057	Cxam_g18378.t1	#N/A	0	#N/A
OG0005058	Cxam_g17043.t1	#N/A	0	#N/A
OG0005080	Cxam_g7810.t1	#N/A	0	#N/A
OG0005081	Cxam_g12195.t1	#N/A	0	#N/A
OG0005087	CxamHS_DN115204_c1_g1::TRINITY_DN115204_c1_g1_i7::g.435610::m.435610	#N/A	0	#N/A
OG0005088	CxamHS_DN112066_c2_g1::TRINITY_DN112066_c2_g1_i2::g.458151::m.458151	LINE-1 retrotransposable element ORF2 protein (ORF2p) (Long interspersed element-1) (L1) (Retrovirus-related Pol polyprotein LINE-1) [Includes: Reverse transcriptase (EC 2.7.7.49); Endonuclease (EC 3.1.21.-)]	84.3	GO:0003964; GO:0004519; GO:0006310; GO:0046872
OG0005091	CxamHS_DN110005_c2_g1::TRINITY_DN110005_c2_g1_i1::g.791481::m.791481	Hemicentin-1 (Fibulin-6) (FIBL-6)	161.8	GO:0005201; GO:0005509; GO:0005604; GO:0005913; GO:0005938; GO:0007049; GO:0007156; GO:0007157; GO:0007601; GO:0009617; GO:0032154; GO:0038023; GO:0042803; GO:0050839; GO:0051301; GO:0062023; GO:0070062
OG0005102	CxamHS_DN115355_c3_g2::TRINITY_DN115355_c3_g2_i10::g.919972::m.919972	Retrovirus-related Pol polyprotein from transposon 412 [Includes: Protease (EC 3.4.23.-); Reverse transcriptase (EC 2.7.7.49); Endonuclease]	158.7	GO:0003676; GO:0003964; GO:0004190; GO:0004519; GO:0015074
OG0005136	CxamHS_DN109367_c4_g1::TRINITY_DN109367_c4_g1_i10::g.420561::m.420561	#N/A	0	#N/A
OG0005140	CxamHS_DN263201_c0_g1::TRINITY_DN263201_c0_g1_i1::g.42916::m.42916	LINE-1 retrotransposable element ORF2 protein (ORF2p) [Includes: Reverse transcriptase (EC 2.7.7.49); Endonuclease (EC 3.1.21.-)]	105.1	GO:0003964; GO:0006310; GO:0009036; GO:0032197; GO:0032199; GO:0046872; GO:0090305
OG0005184	CxamHS_DN107624_c0_g1::TRINITY_DN107624_c0_g1_i10::g.814980::m.814980	A disintegrin and metalloproteinase with thrombospondin motifs 20 (ADAM-TS 20) (ADAM-TS20) (ADAMTS-20) (EC 3.4.24.-)	296.2	GO:0004222; GO:0005615; GO:0008270; GO:0009967; GO:0030198; GO:0043066; GO:0045636
OG0005189	CxamHS_DN88244_c0_g1::TRINITY_DN88244_c0_g1_i1::g.103516::m.103516	Gag-Pol polyprotein [Cleaved into: Matrix protein p15 (MA); RNA-binding phosphoprotein p12 (pp12); Capsid protein p30 (CA); Nucleocapsid protein p10-Pol (NC-pol); Protease (EC 3.4.23.-); Reverse transcriptase/ribonuclease H (RT) (EC 2.7.7.49) (EC 2.7.7.7) (EC 3.1.26.4); Integrase (IN) (EC 2.7.7.-) (EC 3.1.-.-)]	100.9	GO:0003677; GO:0003723; GO:0003887; GO:0003964; GO:0004190; GO:0004523; GO:0006310; GO:0008270; GO:0015074; GO:0016020; GO:0019013; GO:0019068; GO:0020002; GO:0039660; GO:0044185; GO:0044826; GO:0046718; GO:0072494; GO:0075713
OG0005211	Cxam_g28231.t1	#N/A	0	#N/A
OG0005212	CxamS_DN173344_c0_g1::TRINITY_DN173344_c0_g1_i1::g.359681::m.359681	Cartilage oligomeric matrix protein (COMP) (Thrombospondin-5) (TSP5)	167.2	GO:0001501; GO:0002020; GO:0002063; GO:0003417; GO:0005178; GO:0005201; GO:0005509; GO:0005518; GO:0005576; GO:0005615; GO:0006915; GO:0006986; GO:0008201; GO:0009306; GO:0009887; GO:0010259; GO:0010260; GO:0014829; GO:0016485; GO:0030198; GO:0030199; GO:0030282; GO:0030500; GO:0030509; GO:0031012; GO:0032991; GO:0035264; GO:0035988; GO:0035989; GO:0036122; GO:0043066; GO:0043394; GO:0043395; GO:…
OG0005215	Cxam_g2206.t1	30S ribosomal protein S1 (RRP-S1)	755	GO:0003723; GO:0003735; GO:0005840; GO:0006412
OG0005220	Cxam_g12460.t1	50S ribosomal protein L1	124.4	GO:0000049; GO:0003735; GO:0006412; GO:0006417; GO:0015934; GO:0019843
OG0005235	Cxam_g14977.t1	#N/A	0	#N/A
OG0005269	CxamHS_DN114190_c6_g2::TRINITY_DN114190_c6_g2_i4::g.830104::m.830104	Phospholipase A2 (PLA2) (EC 3.1.1.4) (Phosphatidylcholine 2-acylhydrolase) (allergen Bom t 1)	90.9	GO:0004623; GO:0005576; GO:0006644; GO:0016042; GO:0046872; GO:0050482; GO:0102567; GO:0102568
OG0005273	Cxam_g24738.t1	Thrombospondin-3a (Thbs3a)	221.5	GO:0005509; GO:0005576; GO:0007155; GO:0008201; GO:0060231; GO:0061053; GO:0062023
OG0005275	CxamHS_DN111984_c6_g1::TRINITY_DN111984_c6_g1_i13::g.542934::m.542934	Sodium-dependent neutral amino acid transporter B(0)AT2 (Sodium- and chloride-dependent neurotransmitter transporter NTT73) (Sodium-coupled branched-chain amino-acid transporter 1) (Solute carrier family 6 member 15) (Transporter v7-3)	230.7	GO:0005298; GO:0005326; GO:0005328; GO:0005886; GO:0005887; GO:0006836; GO:0006865; GO:0015171; GO:0015804; GO:0015820; GO:0015824; GO:0016021
OG0005326	CxamHS_DN114315_c2_g1::TRINITY_DN114315_c2_g1_i2::g.499937::m.499937	RANBP2-like and GRIP domain-containing protein 2 (Ran-binding protein 2-like 2) (RanBP2-like 2) (RanBP2L2)	277.7	GO:0005634; GO:0005643; GO:0005737; GO:0006607; GO:0008536; GO:0043547
OG0005401	CxamHS_DN18199_c0_g1::TRINITY_DN18199_c0_g1_i1::g.194606::m.194606	#N/A	0	#N/A
OG0005406	CxamHS_DN112416_c0_g1::TRINITY_DN112416_c0_g1_i11::g.472688::m.472688	Dynein heavy chain 6, axonemal (Axonemal beta dynein heavy chain 6) (Ciliary dynein heavy chain 6)	2065.4	GO:0005524; GO:0005858; GO:0005874; GO:0007018; GO:0008569; GO:0030286; GO:0045503; GO:0045505; GO:0051959; GO:0060285
OG0005408	CxamHS_DN105122_c0_g1::TRINITY_DN105122_c0_g1_i1::g.822137::m.822137	#N/A	0	#N/A
OG0005411	Cxam_g21321.t1	#N/A	0	#N/A
OG0005423	CxamS_DN31921_c0_g1::TRINITY_DN31921_c0_g1_i1::g.290296::m.290296	#N/A	0	#N/A
OG0005429	CxamS_DN66128_c0_g2::TRINITY_DN66128_c0_g2_i6::g.156257::m.156257	Tyrosine-protein phosphatase non-receptor type 13 (EC 3.1.3.48) (Fas-associated protein-tyrosine phosphatase 1) (FAP-1) (PTP-BAS) (Protein-tyrosine phosphatase 1E) (PTP-E1) (hPTPE1) (Protein-tyrosine phosphatase PTPL1)	164.1	GO:0001933; GO:0004725; GO:0005634; GO:0005654; GO:0005737; GO:0005856; GO:0005886; GO:0006470; GO:0006661; GO:0014066; GO:0030027; GO:0035335; GO:0036312; GO:0043005; GO:0044297; GO:0070062; GO:0071345
OG0005437	Cxam_g5931.t1	#N/A	0	#N/A
OG0005445	CxamS_DN75015_c5_g1::TRINITY_DN75015_c5_g1_i1::g.80031::m.80031	Triple functional domain protein (EC 2.7.11.1) (PTPRF-interacting protein)	312.8	GO:0004674; GO:0005085; GO:0005089; GO:0005524; GO:0005829; GO:0007185; GO:0007186; GO:0035023; GO:0043065; GO:0045599; GO:0051056
OG0005446	Cxam_g21217.t1	#N/A	0	#N/A
OG0005460	CxamHS_DN84141_c0_g1::TRINITY_DN84141_c0_g1_i1::g.87404::m.87404	Craniofacial development protein 2 (p97 bucentaur protein)	101.3	GO:0005634; GO:0005737
OG0005507	CxamHS_DN107991_c1_g1::TRINITY_DN107991_c1_g1_i1::g.732051::m.732051	Dynein heavy chain 1, axonemal (Axonemal beta dynein heavy chain 1) (Ciliary dynein heavy chain 1) (Heat shock regulated protein 1) (HSRF-1) (hDHC7)	1196	GO:0003351; GO:0003777; GO:0005524; GO:0005858; GO:0005874; GO:0005930; GO:0007018; GO:0007288; GO:0008569; GO:0030286; GO:0030317; GO:0036126; GO:0036156; GO:0036159; GO:0045503; GO:0045505; GO:0051959; GO:0060285; GO:0060294
OG0005527	CxamHS_DN106545_c2_g1::TRINITY_DN106545_c2_g1_i1::g.431196::m.431196	#N/A	0	#N/A
OG0005539	CxamS_DN77462_c0_g1::TRINITY_DN77462_c0_g1_i8::g.182297::m.182297	Uncharacterized protein K02A2.6	68.6	GO:0003676; GO:0008270; GO:0015074
OG0005541	CxamHS_DN77506_c0_g1::TRINITY_DN77506_c0_g1_i1::g.184037::m.184037	Disintegrin and metalloproteinase domain-containing protein 9 (ADAM 9) (EC 3.4.24.-) (Meltrin-gamma) (Metalloprotease/disintegrin/cysteine-rich protein 9) (Myeloma cell metalloproteinase)	97.1	GO:0000186; GO:0004222; GO:0005080; GO:0005178; GO:0005518; GO:0005615; GO:0005737; GO:0005886; GO:0006509; GO:0007155; GO:0007160; GO:0007179; GO:0008237; GO:0009986; GO:0010042; GO:0016021; GO:0016323; GO:0016477; GO:0017124; GO:0031233; GO:0033627; GO:0033630; GO:0034241; GO:0034612; GO:0042117; GO:0042542; GO:0043236; GO:0046872; GO:0050714; GO:0051044; GO:0051088; GO:0051384; GO:0051549; GO:…
OG0005561	Cxam_g14275.t1	#N/A	0	#N/A
OG0005572	CxamS_DN74856_c0_g1::TRINITY_DN74856_c0_g1_i14::g.295717::m.295717	Sodium-dependent neutral amino acid transporter B(0)AT3 (Sodium- and chloride-dependent transporter XTRP2) (Solute carrier family 6 member 18) (System B(0) neutral amino acid transporter AT3)	474.6	GO:0003333; GO:0005215; GO:0005328; GO:0005886; GO:0005887; GO:0015175; GO:0016324; GO:0031526
OG0005573	Cxam_g3186.t1	#N/A	0	#N/A
OG0005581	Cxam_g18843.t1	#N/A	0	#N/A
OG0005582	CxamHS_DN115164_c5_g1::TRINITY_DN115164_c5_g1_i10::g.378320::m.378320	#N/A	0	#N/A
OG0005583	CxamHS_DN112457_c1_g2::TRINITY_DN112457_c1_g2_i12::g.473623::m.473623	#N/A	0	#N/A
OG0005630	CxamHS_DN113781_c9_g1::TRINITY_DN113781_c9_g1_i4::g.622064::m.622064	Fanconi anemia group J protein homolog (Protein FACJ) (EC 3.6.4.13) (ATP-dependent RNA helicase BRIP1) (BRCA1-associated C-terminal helicase 1) (BRCA1-interacting protein C-terminal helicase 1) (BRCA1-interacting protein 1)	382.9	GO:0003677; GO:0003682; GO:0004003; GO:0005524; GO:0005634; GO:0005737; GO:0006289; GO:0006357; GO:0007129; GO:0007283; GO:0007284; GO:0007286; GO:0008285; GO:0008584; GO:0009636; GO:0010629; GO:0010705; GO:0031965; GO:0046872; GO:0051026; GO:0051539; GO:0071295; GO:0071456; GO:0072520; GO:1904385; GO:1990918
OG0005639	CxamHS_DN106677_c1_g1::TRINITY_DN106677_c1_g1_i2::g.702231::m.702231	#N/A	0	#N/A
OG0005641	CxamHS_DN104171_c3_g1::TRINITY_DN104171_c3_g1_i2::g.512618::m.512618	Neuropeptide FF receptor 2 (G-protein coupled receptor 74) (G-protein coupled receptor HLWAR77) (Neuropeptide G-protein coupled receptor)	102.1	GO:0004930; GO:0005886; GO:0005887; GO:0007186; GO:0008188; GO:0009582; GO:0015629; GO:0031628; GO:0032870; GO:0043408; GO:0045761; GO:2000479
OG0005708	Cxam_g27629.t1	#N/A	0	#N/A
OG0005793	CxamHS_DN108454_c2_g2::TRINITY_DN108454_c2_g2_i3::g.784949::m.784949	Harmonin (Antigen NY-CO-38/NY-CO-37) (Autoimmune enteropathy-related antigen AIE-75) (Protein PDZ-73) (Renal carcinoma antigen NY-REN-3) (Usher syndrome type-1C protein)	137.1	GO:0000086; GO:0001750; GO:0001917; GO:0002141; GO:0002142; GO:0005737; GO:0005829; GO:0005856; GO:0005886; GO:0005902; GO:0005903; GO:0007605; GO:0030046; GO:0030507; GO:0032420; GO:0032426; GO:0032532; GO:0034622; GO:0042472; GO:0042491; GO:0045177; GO:0045202; GO:0045494; GO:0046549; GO:0050953; GO:0050957; GO:0051015; GO:0051017; GO:0060122; GO:1904106; GO:1904970
OG0005872	Cxam_g16045.t1	#N/A	0	#N/A
OG0005874	CxamS_DN75437_c0_g1::TRINITY_DN75437_c0_g1_i2::g.279905::m.279905	Cholesterol oxidase (EC 1.1.3.6) (Cholesterol isomerase) (EC 5.3.3.1)	141	GO:0004769; GO:0006694; GO:0008203; GO:0009405; GO:0016995
OG0005892	CxamHS_DN99552_c1_g1::TRINITY_DN99552_c1_g1_i3::g.156228::m.156228	LINE-1 reverse transcriptase homolog (EC 2.7.7.49)	62.8	GO:0003964; GO:0046872
OG0005901	CxamHS_DN114443_c0_g1::TRINITY_DN114443_c0_g1_i1::g.672589::m.672589	#N/A	0	#N/A
OG0005907	CxamHS_DN110134_c13_g1::TRINITY_DN110134_c13_g1_i1::g.897323::m.897323	#N/A	0	#N/A
OG0005910	Cxam_g27556.t1	Protein F37C4.5	152.5	0
OG0005919	CxamHS_DN85087_c0_g1::TRINITY_DN85087_c0_g1_i1::g.106314::m.106314	Blastula protease 10 (EC 3.4.24.-)	138.7	GO:0004222; GO:0005615; GO:0005938; GO:0008270; GO:0048471
OG0005920	CxamS_DN78011_c4_g1::TRINITY_DN78011_c4_g1_i1::g.250062::m.250062	Retrovirus-related Pol polyprotein from transposon 17.6 [Includes: Protease (EC 3.4.23.-); Reverse transcriptase (EC 2.7.7.49); Endonuclease]	73.9	GO:0003676; GO:0003964; GO:0004190; GO:0004519; GO:0015074
OG0005925	CxamHS_DN112592_c3_g1::TRINITY_DN112592_c3_g1_i10::g.311881::m.311881	Copine-8 (Copine VIII)	293.9	GO:0005544; GO:0005886; GO:0070062; GO:0071277
OG0005945	CxamHS_DN115695_c17_g5::TRINITY_DN115695_c17_g5_i1::g.461128::m.461128	#N/A	0	#N/A
OG0005980	Cxam_g26682.t1	Protein translocase subunit SecY	59.7	GO:0005886; GO:0006605; GO:0016021; GO:0043952; GO:0065002
OG0005988	Cxam_g879.t1	RNA polymerase sigma factor RpoD (Sigma-70)	968.4	GO:0001123; GO:0003677; GO:0003700; GO:0005737; GO:0016987
OG0006030	CxamHS_DN115582_c4_g1::TRINITY_DN115582_c4_g1_i1::g.861436::m.861436	#N/A	0	#N/A
OG0006058	CxamHS_DN115464_c2_g1::TRINITY_DN115464_c2_g1_i1::g.338814::m.338814	#N/A	0	#N/A
OG0006065	CxamHS_DN111677_c4_g1::TRINITY_DN111677_c4_g1_i4::g.406698::m.406698	#N/A	0	#N/A
OG0006119	Cxam_g29740.t1	#N/A	0	#N/A
OG0006122	CxamHS_DN109541_c2_g1::TRINITY_DN109541_c2_g1_i12::g.754758::m.754758	#N/A	0	#N/A
OG0006126	CxamHS_DN103190_c0_g1::TRINITY_DN103190_c0_g1_i4::g.395248::m.395248	Tumor necrosis factor alpha-induced protein 3 (TNF alpha-induced protein 3) (EC 2.3.2.-) (EC 3.4.19.12) (OTU domain-containing protein 7C) (Putative DNA-binding protein A20) (Zinc finger protein A20) [Cleaved into: A20p50; A20p37]	161.8	GO:0001922; GO:0002020; GO:0002237; GO:0002634; GO:0002677; GO:0003677; GO:0004842; GO:0004843; GO:0005634; GO:0005737; GO:0005764; GO:0005829; GO:0006915; GO:0006954; GO:0007010; GO:0008270; GO:0010803; GO:0016477; GO:0016579; GO:0019900; GO:0030177; GO:0031397; GO:0032088; GO:0032480; GO:0032495; GO:0032703; GO:0032715; GO:0032720; GO:0034136; GO:0034140; GO:0034144; GO:0034148; GO:0035523; GO:…
OG0006129	CxamHS_DN112617_c7_g1::TRINITY_DN112617_c7_g1_i10::g.643131::m.643131	#N/A	0	#N/A
OG0006235	CxamHS_DN113601_c3_g1::TRINITY_DN113601_c3_g1_i11::g.597688::m.597688	Retrovirus-related Pol polyprotein from transposon TNT 1-94 [Includes: Protease (EC 3.4.23.-); Reverse transcriptase (EC 2.7.7.49); Endonuclease]	76.6	GO:0000943; GO:0003676; GO:0003964; GO:0004190; GO:0004519; GO:0008270; GO:0015074
OG0006249	Cxam_g21923.t1	#N/A	0	#N/A
OG0006299	CxamHS_DN127202_c0_g1::TRINITY_DN127202_c0_g1_i1::g.886512::m.886512	#N/A	0	#N/A
OG0006300	CxamHS_DN109358_c4_g1::TRINITY_DN109358_c4_g1_i10::g.420336::m.420336	ATP-binding cassette sub-family A member 5	384.4	GO:0000139; GO:0005319; GO:0005524; GO:0005764; GO:0005765; GO:0005770; GO:0005794; GO:0006869; GO:0010745; GO:0016021; GO:0031902; GO:0033344; GO:0034375; GO:0042626; GO:0043231; GO:0043691; GO:0055085
OG0006311	CxamHS_DN110986_c11_g1::TRINITY_DN110986_c11_g1_i1::g.253203::m.253203	Sorting nexin-16	126.3	GO:0005737; GO:0005764; GO:0005769; GO:0005770; GO:0005829; GO:0005886; GO:0006622; GO:0008333; GO:0031313; GO:0031901; GO:0031902; GO:0032780; GO:0035091; GO:0042391; GO:0042802; GO:0043231; GO:0043271; GO:0045022
OG0006324	Cxam_g17818.t1	#N/A	0	#N/A
OG0006332	Cxam_g15601.t1	#N/A	0	#N/A
OG0006345	CxamHS_DN114798_c1_g1::TRINITY_DN114798_c1_g1_i5::g.747924::m.747924	Sodium/hydrogen exchanger 8 (Na(+)/H(+) exchanger 8) (NHE-8) (Solute carrier family 9 member 8)	115.9	GO:0000139; GO:0005794; GO:0006813; GO:0006814; GO:0015385; GO:0015386; GO:0016021; GO:0051453; GO:0071805
OG0006357	CxamHS_DN106392_c0_g1::TRINITY_DN106392_c0_g1_i2::g.688566::m.688566	TBC1 domain family member 1	116.7	GO:0005096; GO:0005634; GO:0005829; GO:0006886; GO:0017137; GO:0032880; GO:0061024; GO:0090630
OG0006359	CxamHS_DN95573_c0_g1::TRINITY_DN95573_c0_g1_i1::g.213044::m.213044	Heat shock 70 kDa protein cognate 4 (Hsc 70-4)	303.9	GO:0005524; GO:0005634
OG0006374	CxamHS_DN78429_c0_g1::TRINITY_DN78429_c0_g1_i3::g.121942::m.121942	Hairy/enhancer-of-split related with YRPW motif protein 1	60.5	GO:0000977; GO:0000981; GO:0001525; GO:0001568; GO:0003714; GO:0005634; GO:0007219; GO:0007507; GO:0008134; GO:0030154; GO:0035939; GO:0043565; GO:0045746; GO:0045944; GO:0046983; GO:0050767; GO:0060412; GO:1990837; GO:2000678; GO:2000820
OG0006376	CxamHS_DN106952_c0_g1::TRINITY_DN106952_c0_g1_i13::g.319556::m.319556	Nipped-B-like protein (Delangin homolog) (SCC2 homolog)	436.8	GO:0000122; GO:0000228; GO:0000785; GO:0000790; GO:0003007; GO:0003151; GO:0003682; GO:0005634; GO:0006302; GO:0006357; GO:0006974; GO:0007064; GO:0007076; GO:0007420; GO:0007507; GO:0007605; GO:0008022; GO:0019827; GO:0031065; GO:0032039; GO:0032116; GO:0034087; GO:0034088; GO:0034613; GO:0035115; GO:0035136; GO:0035261; GO:0036033; GO:0040018; GO:0042471; GO:0042634; GO:0042826; GO:0045444; GO:…
OG0006406	CxamS_DN66144_c1_g1::TRINITY_DN66144_c1_g1_i1::g.156276::m.156276	Protocadherin Fat 4 (FAT tumor suppressor homolog 4) (Fat-like cadherin protein FAT-J)	243	GO:0001658; GO:0001736; GO:0001822; GO:0003007; GO:0005509; GO:0005886; GO:0007009; GO:0007156; GO:0007157; GO:0007219; GO:0008543; GO:0016021; GO:0021987; GO:0022008; GO:0035329; GO:0043931; GO:0045177; GO:0048565; GO:0060122; GO:0072006; GO:0072137; GO:0072307
OG0006433	Cxam_g1264.t1	30S ribosomal protein S2	459.1	GO:0003735; GO:0006412; GO:0015935
OG0006460	CxamHS_DN108736_c10_g2::TRINITY_DN108736_c10_g2_i1::g.613551::m.613551	#N/A	0	#N/A
OG0006550	Cxam_g16325.t1	#N/A	0	#N/A
OG0006726	CxamHS_DN92680_c0_g1::TRINITY_DN92680_c0_g1_i1::g.81089::m.81089	#N/A	0	#N/A
OG0006729	Cxam_g12488.t1	#N/A	0	#N/A
OG0006757	Cxam_g11706.t1	#N/A	0	#N/A
OG0006758	CxamS_DN95733_c0_g1::TRINITY_DN95733_c0_g1_i1::g.41738::m.41738	Protocadherin Fat 4 (FAT tumor suppressor homolog 4) (Fat-like cadherin protein FAT-J)	80.5	GO:0001658; GO:0001736; GO:0001822; GO:0003007; GO:0005509; GO:0005886; GO:0007009; GO:0007156; GO:0007157; GO:0007219; GO:0008543; GO:0016021; GO:0021987; GO:0022008; GO:0035329; GO:0043931; GO:0045177; GO:0048565; GO:0060122; GO:0072006; GO:0072137; GO:0072307
OG0006759	CxamHS_DN110163_c4_g2::TRINITY_DN110163_c4_g2_i5::g.893266::m.893266	Synaptotagmin-13 (Synaptotagmin XIII) (SytXIII)	57.4	GO:0000149; GO:0001786; GO:0005509; GO:0005544; GO:0005886; GO:0014059; GO:0016021; GO:0016192; GO:0017156; GO:0017158; GO:0019905; GO:0030276; GO:0070382; GO:0071277
OG0006787	CxamHS_DN115642_c3_g1::TRINITY_DN115642_c3_g1_i2::g.465559::m.465559	Retrovirus-related Pol polyprotein from type-1 retrotransposable element R2 (Retrovirus-related Pol polyprotein from type I retrotransposable element R2) [Includes: Reverse transcriptase (EC 2.7.7.49); Endonuclease] (Fragment)	86.7	GO:0003676; GO:0003964; GO:0004519; GO:0046872
OG0006834	CxamHS_DN106952_c0_g1::TRINITY_DN106952_c0_g1_i14::g.319563::m.319563	Nipped-B-like protein (Delangin homolog) (SCC2 homolog)	266.2	GO:0000122; GO:0000228; GO:0000785; GO:0000790; GO:0003007; GO:0003151; GO:0003682; GO:0005634; GO:0006302; GO:0006357; GO:0006974; GO:0007064; GO:0007076; GO:0007420; GO:0007507; GO:0007605; GO:0008022; GO:0019827; GO:0031065; GO:0032039; GO:0032116; GO:0034087; GO:0034088; GO:0034613; GO:0035115; GO:0035136; GO:0035261; GO:0036033; GO:0040018; GO:0042471; GO:0042634; GO:0042826; GO:0045444; GO:…
OG0006849	Cxam_g8062.t1	#N/A	0	#N/A
OG0006856	CxamHS_DN103772_c0_g1::TRINITY_DN103772_c0_g1_i2::g.835900::m.835900	Rhodopsin, GQ-coupled (GQ-rhodopsin)	117.9	GO:0004930; GO:0007601; GO:0007602; GO:0009881; GO:0016021; GO:0018298
OG0006885	Cxam_g16079.t1	#N/A	0	#N/A
OG0006889	CxamHS_DN111466_c10_g1::TRINITY_DN111466_c10_g1_i2::g.425193::m.425193	Arabinose 5-phosphate isomerase KdsD (API) (EC 5.3.1.13) (Pa-KdsD)	135.6	GO:0009103; GO:0019146; GO:0046872; GO:0097367
OG0006890	CxamS_DN75990_c10_g1::TRINITY_DN75990_c10_g1_i1::g.266632::m.266632	Ras-related protein RabG1	70.9	GO:0000139; GO:0003924; GO:0005525; GO:0005789; GO:0005811; GO:0005886; GO:0006886; GO:0006888; GO:0032482
OG0006891	Cxam_g19446.t1	#N/A	0	#N/A
OG0006918	Cxam_g16296.t1	#N/A	0	#N/A
OG0006950	CxamS_DN142695_c0_g1::TRINITY_DN142695_c0_g1_i2::g.340097::m.340097	Cilia- and flagella-associated protein 46 (Tetratricopeptide repeat protein 40)	248.1	GO:0005930; GO:0035082; GO:0060294
OG0006956	CxamHS_DN114298_c3_g4::TRINITY_DN114298_c3_g4_i1::g.359587::m.359587	#N/A	0	#N/A
OG0006959	Cxam_g1231.t1	30S ribosomal protein S9	252.3	GO:0003735; GO:0005840; GO:0006412
OG0006961	Cxam_g2083.t1	50S ribosomal protein L19	231.1	GO:0003735; GO:0005840; GO:0006412
OG0006963	CxamHS_DN86063_c0_g1::TRINITY_DN86063_c0_g1_i1::g.125087::m.125087	#N/A	0	#N/A
OG0006983	Cxam_g20671.t1	Pleiotropic regulator 1	93.6	GO:0000398; GO:0000974; GO:0001650; GO:0005634; GO:0005662; GO:0016607; GO:0031965; GO:0034504; GO:0071007; GO:0071013; GO:0080008; GO:1900087
OG0007007	CxamS_DN40102_c0_g1::TRINITY_DN40102_c0_g1_i2::g.258499::m.258499	Putative ankyrin repeat protein L92	56.2	0
OG0007013	Cxam_g13625.t1	#N/A	0	#N/A
OG0007040	CxamHS_DN79817_c0_g1::TRINITY_DN79817_c0_g1_i2::g.185604::m.185604	Serrate RNA effector molecule homolog (Arsenite-resistance protein 2 homolog)	134.4	GO:0003676; GO:0005654; GO:0006397; GO:0016246; GO:0031053; GO:0033168; GO:0045071; GO:0050829
OG0007042	CxamHS_DN114529_c1_g1::TRINITY_DN114529_c1_g1_i10::g.877008::m.877008	Protein O-GlcNAcase (OGA) (EC 3.2.1.169) (Beta-N-acetylhexosaminidase) (Beta-hexosaminidase) (Bifunctional protein NCOAT) (Meningioma-expressed antigen 5) (N-acetyl-beta-D-glucosaminidase) (N-acetyl-beta-glucosaminidase)	221.5	GO:0004402; GO:0005634; GO:0005739; GO:0006044; GO:0006612; GO:0007568; GO:0009100; GO:0010524; GO:0010616; GO:0016231; GO:0031343; GO:0032024; GO:0043243; GO:0045862; GO:0046060; GO:0046326; GO:0048545; GO:0051054; GO:0051901; GO:0051928; GO:0060051; GO:0060124; GO:0070265; GO:0102166; GO:0102167; GO:0102571
OG0007047	CxamHS_DN109385_c4_g1::TRINITY_DN109385_c4_g1_i10::g.419662::m.419662	#N/A	0	#N/A
OG0007091	Cxam_g8801.t1	#N/A	0	#N/A
OG0007130	Cxam_g9820.t1	#N/A	0	#N/A
OG0007268	Cxam_g23064.t1	#N/A	0	#N/A
OG0007304	Cxam_g22528.t1	#N/A	0	#N/A
OG0007307	CxamHS_DN99602_c0_g1::TRINITY_DN99602_c0_g1_i2::g.90036::m.90036	Histone-lysine N-methyltransferase NSD2 (EC 2.1.1.43) (Multiple myeloma SET domain-containing protein) (MMSET) (Nuclear SET domain-containing protein 2) (Protein trithorax-5) (Wolf-Hirschhorn syndrome candidate 1 protein)	348.6	GO:0000122; GO:0000785; GO:0000981; GO:0003149; GO:0003289; GO:0003290; GO:0003682; GO:0005634; GO:0005654; GO:0005737; GO:0006303; GO:0006355; GO:0018024; GO:0042799; GO:0043565; GO:0046872; GO:0046975; GO:0048298; GO:0060348; GO:0070201; GO:2001032
OG0007308	CxamHS_DN242917_c0_g1::TRINITY_DN242917_c0_g1_i1::g.20089::m.20089	#N/A	0	#N/A
OG0007315	CxamHS_DN44051_c0_g1::TRINITY_DN44051_c0_g1_i1::g.142316::m.142316	Potassium voltage-gated channel subfamily A member 2 (Voltage-gated potassium channel subunit Kv1.2) (xSHA2)	54.7	GO:0005249; GO:0005251; GO:0005887; GO:0008076; GO:0019228; GO:0034765; GO:0044224; GO:0051260; GO:0071805
OG0007339	CxamS_DN73483_c0_g1::TRINITY_DN73483_c0_g1_i1::g.286152::m.286152	Vacuolar protein sorting-associated protein 13D	265	GO:0005623; GO:0006623; GO:0007005; GO:0019898; GO:0045053; GO:0070062; GO:1901526
OG0007356	CxamHS_DN114949_c2_g2::TRINITY_DN114949_c2_g2_i1::g.606698::m.606698	#N/A	0	#N/A
OG0007363	Cxam_g15622.t1	#N/A	0	#N/A
OG0007381	CxamHS_DN110088_c7_g1::TRINITY_DN110088_c7_g1_i1::g.795538::m.795538	#N/A	0	#N/A
OG0007396	Cxam_g20839.t1	#N/A	0	#N/A
OG0007412	Cxam_g15259.t1	#N/A	0	#N/A
OG0007413	Cxam_g19387.t1	#N/A	0	#N/A
OG0007433	CxamHS_DN139567_c0_g1::TRINITY_DN139567_c0_g1_i1::g.667191::m.667191	Shaker-related potassium channel tsha2 (Trout shaker 2)	223	GO:0005249; GO:0005251; GO:0008076; GO:0010960; GO:0033270; GO:0034765; GO:0042391; GO:0044224; GO:0051260; GO:0071805
OG0007435	Cxam_g20842.t1	#N/A	0	#N/A
OG0007446	CxamHS_DN111896_c3_g2::TRINITY_DN111896_c3_g2_i7::g.665210::m.665210	Dual 3',5'-cyclic-AMP and -GMP phosphodiesterase 11A (EC 3.1.4.35) (EC 3.1.4.53) (cAMP and cGMP phosphodiesterase 11A)	548.1	GO:0005829; GO:0007165; GO:0008152; GO:0046872; GO:0047555
OG0007449	Cxam_g17354.t1	#N/A	0	#N/A
OG0007463	Cxam_g29674.t1	#N/A	0	#N/A
OG0007472	CxamHS_DN113237_c3_g2::TRINITY_DN113237_c3_g2_i10::g.770475::m.770475	#N/A	0	#N/A
OG0007473	Cxam_g9799.t1	#N/A	0	#N/A
OG0007593	CxamHS_DN107538_c10_g1::TRINITY_DN107538_c10_g1_i10::g.273080::m.273080	#N/A	0	#N/A
OG0007617	Cxam_g15929.t1	#N/A	0	#N/A
OG0007618	CxamS_DN170742_c0_g1::TRINITY_DN170742_c0_g1_i1::g.350421::m.350421	#N/A	0	#N/A
OG0007636	CxamHS_DN109073_c0_g1::TRINITY_DN109073_c0_g1_i6::g.558317::m.558317	Endoribonuclease YbeY (EC 3.1.-.-)	65.9	GO:0004222; GO:0004521; GO:0005737; GO:0006364; GO:0008270
OG0007700	CxamHS_DN113695_c0_g2::TRINITY_DN113695_c0_g2_i11::g.352504::m.352504	Tetratricopeptide repeat protein 21B (TPR repeat protein 21B)	265	GO:0030991
OG0007882	CxamS_DN74857_c0_g1::TRINITY_DN74857_c0_g1_i17::g.295029::m.295029	1-phosphatidylinositol 4,5-bisphosphate phosphodiesterase delta-1 (EC 3.1.4.11) (Phosphoinositide phospholipase C-delta-1) (Phospholipase C-III) (PLC-III) (Phospholipase C-delta-1) (PLC-delta-1)	237.7	GO:0004435; GO:0005509; GO:0005546; GO:0005737; GO:0005829; GO:0016042; GO:0032959; GO:0035556
OG0007924	CxamS_DN78011_c4_g4::TRINITY_DN78011_c4_g4_i2::g.250089::m.250089	Transposon Ty3-G Gag-Pol polyprotein (Gag3-Pol3) (Transposon Ty3-1 TYA-TYB polyprotein) [Cleaved into: Capsid protein (CA) (p24); Spacer peptide p3; Nucleocapsid protein p11 (NC); Ty3 protease (PR) (EC 3.4.23.-) (p16); Spacer peptide J; Reverse transcriptase/ribonuclease H (RT) (RT-RH) (EC 2.7.7.49) (EC 2.7.7.7) (EC 3.1.26.4) (p55); Integrase p61 (IN); Integrase p58 (IN)]	89.4	GO:0000943; GO:0003677; GO:0003723; GO:0003887; GO:0003964; GO:0004190; GO:0004523; GO:0004540; GO:0005524; GO:0005634; GO:0005737; GO:0006310; GO:0008233; GO:0008270; GO:0015074; GO:0032197
OG0007940	Cxam_g8224.t1	#N/A	0	#N/A
OG0007955	CxamHS_DN111349_c6_g2::TRINITY_DN111349_c6_g2_i1::g.550592::m.550592	Retrovirus-related Pol polyprotein from transposon TNT 1-94 [Includes: Protease (EC 3.4.23.-); Reverse transcriptase (EC 2.7.7.49); Endonuclease]	123.2	GO:0000943; GO:0003676; GO:0003964; GO:0004190; GO:0004519; GO:0008270; GO:0015074
OG0007966	CxamHS_DN111967_c0_g1::TRINITY_DN111967_c0_g1_i2::g.539785::m.539785	Retrovirus-related Pol polyprotein from transposon TNT 1-94 [Includes: Protease (EC 3.4.23.-); Reverse transcriptase (EC 2.7.7.49); Endonuclease]	114.4	GO:0000943; GO:0003676; GO:0003964; GO:0004190; GO:0004519; GO:0008270; GO:0015074
OG0007977	Cxam_g12938.t1	Leucine dehydrogenase (LeuDH) (EC 1.4.1.9)	176	GO:0006552; GO:0050049
OG0007989	CxamHS_DN108184_c7_g4::TRINITY_DN108184_c7_g4_i1::g.711385::m.711385	#N/A	0	#N/A
OG0008023	Cxam_g9515.t1	#N/A	0	#N/A
OG0008052	CxamHS_DN112806_c0_g2::TRINITY_DN112806_c0_g2_i17::g.298313::m.298313	Anoctamin-4 (Transmembrane protein 16D)	224.9	GO:0005886; GO:0016021; GO:0046983; GO:0061588
OG0008076	CxamHS_DN110898_c2_g1::TRINITY_DN110898_c2_g1_i14::g.809722::m.809722	Rho GTPase-activating protein 42 (Rho-type GTPase-activating protein 42)	111.7	GO:0003085; GO:0005096; GO:0007165; GO:0035024; GO:0090630; GO:1904694
OG0008110	CxamHS_DN98312_c1_g1::TRINITY_DN98312_c1_g1_i2::g.72104::m.72104	#N/A	0	#N/A
OG0008115	CxamHS_DN115032_c4_g1::TRINITY_DN115032_c4_g1_i1::g.278525::m.278525	Coadhesin (Fragment)	164.1	GO:0016021
OG0008121	CxamHS_DN115156_c10_g2::TRINITY_DN115156_c10_g2_i12::g.374367::m.374367	#N/A	0	#N/A
OG0008126	CxamHS_DN108358_c0_g1::TRINITY_DN108358_c0_g1_i1::g.675141::m.675141	#N/A	0	#N/A
OG0008151	Cxam_g18813.t1	50S ribosomal protein L7/L12	112.8	GO:0003735; GO:0005840; GO:0006412
OG0008162	CxamHS_DN112152_c2_g1::TRINITY_DN112152_c2_g1_i2::g.721524::m.721524	#N/A	0	#N/A
OG0008163	CxamS_DN77987_c2_g1::TRINITY_DN77987_c2_g1_i2::g.239521::m.239521	Copia protein (Gag-int-pol protein) [Cleaved into: Copia VLP protein; Copia protease (EC 3.4.23.-)]	109	GO:0000943; GO:0003676; GO:0004190; GO:0005524; GO:0008270; GO:0015074
OG0008168	CxamHS_DN108637_c0_g1::TRINITY_DN108637_c0_g1_i10::g.709239::m.709239	#N/A	0	#N/A
OG0008258	CxamHS_DN114469_c3_g1::TRINITY_DN114469_c3_g1_i1::g.673445::m.673445	#N/A	0	#N/A
OG0008279	Cxam_g6805.t1	#N/A	0	#N/A
OG0008283	CxamHS_DN112093_c0_g1::TRINITY_DN112093_c0_g1_i3::g.454124::m.454124	#N/A	0	#N/A
OG0008314	CxamS_DN73764_c0_g1::TRINITY_DN73764_c0_g1_i1::g.304809::m.304809	Rab-3-interacting molecule unc-10 (Rim) (Uncoordinated protein 10)	82	GO:0006886; GO:0007271; GO:0007617; GO:0007626; GO:0008022; GO:0008104; GO:0016082; GO:0017137; GO:0030054; GO:0030421; GO:0030424; GO:0032224; GO:0040011; GO:0040018; GO:0042391; GO:0042734; GO:0043051; GO:0044325; GO:0045202; GO:0046872; GO:0048167; GO:0048786; GO:0048788; GO:0048791; GO:0050806; GO:0098831; GO:2000300
OG0008329	CxamHS_DN114047_c1_g1::TRINITY_DN114047_c1_g1_i1::g.340543::m.340543	#N/A	0	#N/A
OG0008356	CxamHS_DN111729_c10_g2::TRINITY_DN111729_c10_g2_i3::g.397855::m.397855	#N/A	0	#N/A
OG0008533	CxamS_DN91830_c0_g2::TRINITY_DN91830_c0_g2_i1::g.112348::m.112348	Retrovirus-related Pol polyprotein from transposon 297 [Includes: Protease (EC 3.4.23.-); Reverse transcriptase (EC 2.7.7.49); Endonuclease]	82.8	GO:0003676; GO:0003964; GO:0004190; GO:0004519; GO:0015074
OG0008536	CxamHS_DN112798_c5_g1::TRINITY_DN112798_c5_g1_i14::g.853023::m.853023	#N/A	0	#N/A
OG0008541	CxamHS_DN115002_c4_g1::TRINITY_DN115002_c4_g1_i4::g.277777::m.277777	LINE-1 retrotransposable element ORF2 protein (ORF2p) (Long interspersed element-1) (L1) (Retrovirus-related Pol polyprotein LINE-1) [Includes: Reverse transcriptase (EC 2.7.7.49); Endonuclease (EC 3.1.21.-)]	126.3	GO:0003964; GO:0004519; GO:0006310; GO:0046872
OG0008567	CxamHS_DN115709_c38_g4::TRINITY_DN115709_c38_g4_i1::g.493407::m.493407	Serine/threonine-protein kinase MARK1 (EC 2.7.11.1) (EC 2.7.11.26) (MAP/microtubule affinity-regulating kinase 1) (PAR1 homolog c) (Par-1c) (Par1c)	205.7	GO:0000226; GO:0000287; GO:0001764; GO:0001786; GO:0004674; GO:0005524; GO:0005546; GO:0005737; GO:0005856; GO:0005886; GO:0006468; GO:0007010; GO:0010975; GO:0015630; GO:0016055; GO:0018105; GO:0030010; GO:0030425; GO:0035556; GO:0048156; GO:0050321; GO:0050773; GO:0051654; GO:0070300
OG0008570	CxamS_DN77813_c1_g1::TRINITY_DN77813_c1_g1_i13::g.17192::m.17192	#N/A	0	#N/A
OG0008607	CxamHS_DN115414_c0_g1::TRINITY_DN115414_c0_g1_i8::g.336312::m.336312	Muscle M-line assembly protein unc-89 (Obscurin) (Uncoordinated protein 89)	352.4	GO:0004672; GO:0005089; GO:0005524; GO:0010628; GO:0014722; GO:0017048; GO:0019902; GO:0030241; GO:0031034; GO:0031430; GO:0031672; GO:0034613; GO:0035023; GO:0040017; GO:0045214; GO:0045989; GO:0060298; GO:0071688; GO:0090736; GO:1905552; GO:1905905
OG0008609	Cxam_g21439.t1	#N/A	0	#N/A
OG0008614	CxamHS_DN110556_c0_g1::TRINITY_DN110556_c0_g1_i2::g.495385::m.495385	Maternal embryonic leucine zipper kinase (MELK) (EC 2.7.11.1)	60.1	GO:0004674; GO:0004715; GO:0005524; GO:0005634; GO:0005737; GO:0005813; GO:0006468; GO:0006915; GO:0014019; GO:0030155; GO:0031581; GO:0035556; GO:0043065; GO:0055059; GO:1904746
OG0008635	CxamHS_DN113041_c5_g1::TRINITY_DN113041_c5_g1_i8::g.803983::m.803983	#N/A	0	#N/A
OG0008647	CxamHS_DN116066_c0_g1::TRINITY_DN116066_c0_g1_i1::g.927447::m.927447	Proto-oncogene tyrosine-protein kinase ROS (EC 2.7.10.1) (Proto-oncogene c-Ros) (Proto-oncogene c-Ros-1) (Receptor tyrosine kinase c-ros oncogene 1) (c-Ros receptor tyrosine kinase)	161.8	GO:0001558; GO:0002066; GO:0004713; GO:0004714; GO:0005524; GO:0005887; GO:0006468; GO:0007169; GO:0007283; GO:0008283; GO:0009986; GO:0010629; GO:0010966; GO:0016020; GO:0019903; GO:0023014; GO:0030154; GO:0032006; GO:0038083; GO:0043235; GO:0048471; GO:0070372
OG0008648	CxamHS_DN110285_c1_g1::TRINITY_DN110285_c1_g1_i2::g.726568::m.726568	#N/A	0	#N/A
OG0008649	CxamHS_DN107855_c7_g1::TRINITY_DN107855_c7_g1_i2::g.899878::m.899878	#N/A	0	#N/A
OG0008664	Cxam_g14428.t1	#N/A	0	#N/A
OG0008665	CxamHS_DN114451_c0_g2::TRINITY_DN114451_c0_g2_i1::g.670735::m.670735	#N/A	0	#N/A
OG0008694	CxamHS_DN110802_c8_g1::TRINITY_DN110802_c8_g1_i1::g.808855::m.808855	#N/A	0	#N/A
OG0008702	CxamHS_DN107266_c11_g3::TRINITY_DN107266_c11_g3_i18::g.692320::m.692320	Brefeldin A-inhibited guanine nucleotide-exchange protein 3 (ARFGEF family member 3)	134	GO:0005086; GO:0010923; GO:0016021; GO:0030658; GO:0032012
OG0008712	CxamHS_DN96159_c0_g1::TRINITY_DN96159_c0_g1_i2::g.135475::m.135475	#N/A	0	#N/A
OG0008716	CxamHS_DN113532_c3_g1::TRINITY_DN113532_c3_g1_i7::g.594851::m.594851	Activating signal cointegrator 1 complex subunit 3 (EC 3.6.4.12) (ASC-1 complex subunit p200) (ASC1p200) (Helicase, ATP binding 1) (Trip4 complex subunit p200)	167.9	GO:0003723; GO:0005524; GO:0005622; GO:0005634; GO:0005654; GO:0005829; GO:0006307; GO:0008026; GO:0008283; GO:0016020; GO:0016607; GO:0032508; GO:0043140; GO:0099053
OG0008724	CxamHS_DN114223_c3_g2::TRINITY_DN114223_c3_g2_i4::g.358422::m.358422	Huntingtin (Huntington disease protein) (HD protein)	277.7	GO:0000132; GO:0002039; GO:0005522; GO:0005634; GO:0005654; GO:0005737; GO:0005770; GO:0005776; GO:0005783; GO:0005794; GO:0005814; GO:0005829; GO:0006890; GO:0006915; GO:0007030; GO:0016234; GO:0019900; GO:0030424; GO:0030425; GO:0030659; GO:0031072; GO:0031587; GO:0031648; GO:0032991; GO:0034452; GO:0042297; GO:0042802; GO:0043065; GO:0043666; GO:0044325; GO:0045505; GO:0045724; GO:0047496; GO:…
OG0008736	CxamHS_DN80591_c0_g1::TRINITY_DN80591_c0_g1_i1::g.223047::m.223047	Potassium voltage-gated channel subfamily D member 1 (Voltage-gated potassium channel subunit Kv4.1) (mShal)	226.9	GO:0005249; GO:0008076; GO:0016021; GO:0030425; GO:0034765; GO:0043025; GO:0046872; GO:0051260; GO:0071805
OG0008742	CxamS_DN61503_c0_g1::TRINITY_DN61503_c0_g1_i1::g.289609::m.289609	PiggyBac transposable element-derived protein 4	126.3	0
OG0008756	Cxam_g23370.t1	#N/A	0	#N/A
OG0008761	CxamHS_DN105312_c1_g1::TRINITY_DN105312_c1_g1_i1::g.873772::m.873772	Latrophilin-like protein LAT-2	154.8	GO:0004175; GO:0004930; GO:0005887; GO:0007166; GO:0007189; GO:0030246; GO:0097264
OG0008762	CxamHS_DN113613_c3_g1::TRINITY_DN113613_c3_g1_i5::g.356577::m.356577	Dynein beta chain, ciliary	929.9	GO:0003777; GO:0005524; GO:0005737; GO:0005874; GO:0007018; GO:0030030; GO:0030286; GO:0031514
OG0008770	Cxam_g22774.t1	#N/A	0	#N/A
OG0008789	CxamS_DN74268_c0_g1::TRINITY_DN74268_c0_g1_i1::g.100332::m.100332	Retrovirus-related Pol polyprotein from transposon TNT 1-94 [Includes: Protease (EC 3.4.23.-); Reverse transcriptase (EC 2.7.7.49); Endonuclease]	78.6	GO:0000943; GO:0003676; GO:0003964; GO:0004190; GO:0004519; GO:0008270; GO:0015074
OG0008793	CxamHS_DN627_c0_g1::TRINITY_DN627_c0_g1_i1::g.199858::m.199858	#N/A	0	#N/A
OG0008821	CxamHS_DN132573_c0_g1::TRINITY_DN132573_c0_g1_i1::g.576978::m.576978	PRADC1-like protein (PAP21-like protein)	50.8	GO:0005576; GO:0007521
OG0008834	CxamHS_DN13350_c0_g1::TRINITY_DN13350_c0_g1_i1::g.141677::m.141677	#N/A	0	#N/A
OG0008853	Cxam_g559.t1	ATP synthase subunits region ORF 4	314.7	GO:0008168
OG0008874	CxamHS_DN112001_c4_g1::TRINITY_DN112001_c4_g1_i11::g.538169::m.538169	RAS guanyl-releasing protein 4	55.8	GO:0005088; GO:0005737; GO:0005886; GO:0007264; GO:0008283; GO:0009991; GO:0016020; GO:0030154; GO:0046579; GO:0046872
OG0008892	Cxam_g12219.t1	#N/A	0	#N/A
OG0008897	CxamHS_DN108442_c2_g1::TRINITY_DN108442_c2_g1_i14::g.784113::m.784113	Ubiquitin-like modifier-activating enzyme 1 (EC 6.2.1.45) (Ubiquitin-activating enzyme E1)	478	GO:0004839; GO:0005524; GO:0005634; GO:0005737; GO:0005739; GO:0006974; GO:0016567; GO:0032446
OG0008919	Cxam_g27940.t1	#N/A	0	#N/A
OG0008932	CxamS_DN170925_c0_g1::TRINITY_DN170925_c0_g1_i1::g.384486::m.384486	Neuronal acetylcholine receptor subunit alpha-4	202.6	GO:0001508; GO:0001666; GO:0005886; GO:0005887; GO:0005892; GO:0006281; GO:0006811; GO:0006816; GO:0006979; GO:0007165; GO:0007268; GO:0007271; GO:0007274; GO:0007585; GO:0007626; GO:0009897; GO:0014059; GO:0015276; GO:0015464; GO:0016020; GO:0016021; GO:0019233; GO:0022848; GO:0030054; GO:0030425; GO:0034220; GO:0035094; GO:0035095; GO:0035640; GO:0042113; GO:0042166; GO:0042391; GO:0043005; GO:…
OG0008934	CxamHS_DN114511_c4_g1::TRINITY_DN114511_c4_g1_i15::g.879682::m.879682	Endoplasmin (94 kDa glucose-regulated protein) (GRP-94) (Endoplasmic reticulum resident protein 99) (ERp99) (Heat shock protein 90 kDa beta member 1) (Polymorphic tumor rejection antigen 1) (Tumor rejection antigen gp96)	393.7	GO:0001666; GO:0003723; GO:0005524; GO:0005576; GO:0005783; GO:0005788; GO:0005789; GO:0005790; GO:0005829; GO:0005886; GO:0006457; GO:0019903; GO:0030433; GO:0030496; GO:0030970; GO:0031247; GO:0032991; GO:0034663; GO:0042470; GO:0043066; GO:0043666; GO:0048471; GO:0050750; GO:0051082; GO:0071318
OG0008994	CxamHS_DN108008_c8_g1::TRINITY_DN108008_c8_g1_i3::g.884291::m.884291	Putative transporter svop-1	132.1	GO:0016021; GO:0022857
OG0009002	CxamHS_DN104988_c0_g1::TRINITY_DN104988_c0_g1_i2::g.492167::m.492167	Plasma kallikrein (EC 3.4.21.34) (Fletcher factor) (Kininogenin) (Plasma prekallikrein) (PKK) [Cleaved into: Plasma kallikrein heavy chain; Plasma kallikrein light chain]	196.4	GO:0002542; GO:0004252; GO:0005576; GO:0005615; GO:0005886; GO:0006508; GO:0007597; GO:0022617; GO:0031638; GO:0031639; GO:0042730; GO:0051919; GO:0070062
OG0009007	CxamHS_DN102656_c0_g1::TRINITY_DN102656_c0_g1_i1::g.685190::m.685190	Small ubiquitin-related modifier 2 (AtSUMO2)	51.2	GO:0005634; GO:0005737; GO:0016925; GO:0031386; GO:0044389
OG0009042	Cxam_g30437.t1	#N/A	0	#N/A
OG0009053	CxamHS_DN111157_c1_g1::TRINITY_DN111157_c1_g1_i13::g.910272::m.910272	Unconventional myosin-VI (Unconventional myosin-6)	261.2	GO:0001726; GO:0003774; GO:0005516; GO:0005524; GO:0005634; GO:0005654; GO:0005737; GO:0005794; GO:0005884; GO:0005938; GO:0006886; GO:0006897; GO:0007605; GO:0016459; GO:0016591; GO:0030048; GO:0030330; GO:0031410; GO:0031941; GO:0031965; GO:0043531; GO:0045944; GO:0048471; GO:0051015; GO:0051046
OG0009055	CxamHS_DN115134_c2_g1::TRINITY_DN115134_c2_g1_i1::g.379973::m.379973	#N/A	0	#N/A
OG0009347	CxamHS_DN109118_c5_g1::TRINITY_DN109118_c5_g1_i6::g.846573::m.846573	Armadillo repeat-containing protein 4	446	GO:0003341; GO:0003356; GO:0005930; GO:0007368; GO:0036158; GO:0097546
OG0009364	CxamS_DN175237_c0_g1::TRINITY_DN175237_c0_g1_i1::g.382298::m.382298	#N/A	0	#N/A
OG0009383	CxamHS_DN106184_c0_g1::TRINITY_DN106184_c0_g1_i1::g.510332::m.510332	Ral GTPase-activating protein subunit alpha-2 (250 kDa substrate of Akt) (AS250) (p220)	270.4	GO:0005096; GO:0005615; GO:0005634; GO:0005737; GO:0005829; GO:0005886; GO:0046982; GO:0051056; GO:0090630
OG0009392	CxamHS_DN149352_c0_g1::TRINITY_DN149352_c0_g1_i1::g.788318::m.788318	#N/A	0	#N/A
OG0009399	Cxam_g16583.t1	#N/A	0	#N/A
OG0009415	CxamHS_DN103435_c2_g1::TRINITY_DN103435_c2_g1_i7::g.269885::m.269885	Protein CLEC16A (C-type lectin domain family 16 member A)	232.6	GO:0005794; GO:0005829; GO:0006914; GO:0008333; GO:0009267; GO:0016021; GO:0016197; GO:0017137; GO:0031982; GO:0032435; GO:0036020; GO:1901097; GO:1901098; GO:1901525; GO:1904263; GO:1904766
OG0009417	CxamHS_DN94680_c0_g1::TRINITY_DN94680_c0_g1_i2::g.114887::m.114887	#N/A	0	#N/A
OG0009436	CxamHS_DN113258_c4_g3::TRINITY_DN113258_c4_g3_i2::g.774713::m.774713	#N/A	0	#N/A
OG0009466	CxamS_DN58249_c0_g1::TRINITY_DN58249_c0_g1_i3::g.105718::m.105718	Methionine synthase (EC 2.1.1.13) (5-methyltetrahydrofolate--homocysteine methyltransferase) (Vitamin-B12 dependent methionine synthase) (MS)	378.3	GO:0005829; GO:0008270; GO:0008705; GO:0031419; GO:0042558
OG0009482	CxamS_DN55988_c0_g1::TRINITY_DN55988_c0_g1_i1::g.206597::m.206597	Dynein heavy chain 12, axonemal (Bm259)	78.6	GO:0005524; GO:0005737; GO:0005874; GO:0005929; GO:0007018; GO:0008569; GO:0030286; GO:0045503; GO:0045505; GO:0051959
OG0009491	CxamHS_DN111895_c7_g1::TRINITY_DN111895_c7_g1_i1::g.664810::m.664810	#N/A	0	#N/A
OG0009499	CxamHS_DN20613_c0_g1::TRINITY_DN20613_c0_g1_i1::g.166177::m.166177	#N/A	0	#N/A
OG0009503	CxamHS_DN107935_c1_g1::TRINITY_DN107935_c1_g1_i2::g.734243::m.734243	Toll-like receptor 6 (CD antigen CD286)	60.8	GO:0001774; GO:0001775; GO:0002224; GO:0002755; GO:0004888; GO:0005102; GO:0005794; GO:0005887; GO:0006954; GO:0010628; GO:0030670; GO:0032493; GO:0034136; GO:0034150; GO:0035355; GO:0035663; GO:0035666; GO:0042496; GO:0042498; GO:0042802; GO:0043032; GO:0043123; GO:0043235; GO:0043507; GO:0045084; GO:0045087; GO:0045121; GO:0045410; GO:0045429; GO:0046209; GO:0046982; GO:0050702; GO:0050729; GO:…
OG0009511	Cxam_g15506.t1	Alpha-1A adrenergic receptor (Alpha-1A adrenoreceptor) (Alpha-1A adrenoceptor) (Alpha-1C adrenergic receptor)	65.9	GO:0001985; GO:0001994; GO:0001996; GO:0001997; GO:0003084; GO:0004935; GO:0004937; GO:0005634; GO:0005737; GO:0005886; GO:0005887; GO:0005901; GO:0007188; GO:0007200; GO:0007202; GO:0007204; GO:0007512; GO:0007568; GO:0009725; GO:0010460; GO:0010507; GO:0010613; GO:0016020; GO:0030018; GO:0030315; GO:0031965; GO:0032230; GO:0035024; GO:0035265; GO:0042493; GO:0043410; GO:0045760; GO:0045907; GO:…
OG0009514	CxamHS_DN111886_c2_g2::TRINITY_DN111886_c2_g2_i1::g.662225::m.662225	#N/A	0	#N/A
OG0009521	Cxam_g29289.t1	#N/A	0	#N/A
OG0009528	Cxam_g19067.t1	#N/A	0	#N/A
OG0009539	CxamHS_DN111420_c5_g1::TRINITY_DN111420_c5_g1_i6::g.430608::m.430608	Protein polybromo-1 (hPB1) (BRG1-associated factor 180) (BAF180) (Polybromo-1D)	171	GO:0000228; GO:0000278; GO:0003677; GO:0003682; GO:0005654; GO:0006337; GO:0006338; GO:0006368; GO:0008285; GO:0016586; GO:0043044
OG0009543	Cxam_g30821.t1	#N/A	0	#N/A
OG0009546	CxamHS_DN215076_c0_g1::TRINITY_DN215076_c0_g1_i1::g.67557::m.67557	#N/A	0	#N/A
OG0009554	CxamHS_DN111520_c3_g1::TRINITY_DN111520_c3_g1_i7::g.446023::m.446023	Hormone-sensitive lipase (HSL) (EC 3.1.1.79)	362.5	GO:0005615; GO:0005634; GO:0005737; GO:0005739; GO:0005811; GO:0005829; GO:0005901; GO:0006361; GO:0006363; GO:0007565; GO:0008203; GO:0016042; GO:0016788; GO:0019433; GO:0033878; GO:0042134; GO:0042493; GO:0047372
OG0009560	CxamHS_DN113552_c3_g1::TRINITY_DN113552_c3_g1_i1::g.592420::m.592420	#N/A	0	#N/A
OG0009572	CxamHS_DN80679_c0_g1::TRINITY_DN80679_c0_g1_i2::g.162602::m.162602	E3 ubiquitin-protein ligase At4g11680 (EC 2.3.2.27) (RING finger protein At4g11680) (RING-type E3 ubiquitin transferase At4g11680)	69.7	GO:0005774; GO:0016021; GO:0016567; GO:0016740; GO:0046872
OG0009580	CxamS_DN71806_c0_g1::TRINITY_DN71806_c0_g1_i5::g.259123::m.259123	Transmembrane protein KIAA1109 (Fragile site-associated protein)	512.3	GO:0001558; GO:0005634; GO:0016020; GO:0016021; GO:0030856; GO:0048488; GO:0098793
OG0009582	CxamS_DN74507_c1_g1::TRINITY_DN74507_c1_g1_i5::g.262130::m.262130	Splicing factor 3B subunit 3	272.3	GO:0000398; GO:0003676; GO:0005634; GO:0071005
OG0009583	Cxam_g6790.t1	DNA repair protein REV1 (EC 2.7.7.-) (Rev1-like terminal deoxycytidyl transferase)	174.1	GO:0003684; GO:0005634; GO:0009411; GO:0017125; GO:0042276; GO:0046872
OG0009589	CxamHS_DN118141_c0_g1::TRINITY_DN118141_c0_g1_i1::g.806751::m.806751	C-type lectin domain family 4 member M (CD209 antigen-like protein 1) (CD antigen CD299)	55.8	GO:0002250; GO:0005537; GO:0006897; GO:0016021; GO:0045087; GO:0046872
OG0009592	CxamHS_DN113725_c8_g1::TRINITY_DN113725_c8_g1_i11::g.624283::m.624283	#N/A	0	#N/A
OG0009599	Cxam_g11637.t1	#N/A	0	#N/A
OG0009607	CxamHS_DN119954_c0_g2::TRINITY_DN119954_c0_g2_i1::g.508743::m.508743	#N/A	0	#N/A
OG0009608	Cxam_g6390.t1	#N/A	0	#N/A
OG0009612	Cxam_g2512.t1	Protein translocase subunit SecD	612.5	GO:0005886; GO:0006605; GO:0015450; GO:0016021; GO:0043952; GO:0065002
OG0009643	CxamS_DN67087_c0_g1::TRINITY_DN67087_c0_g1_i1::g.207824::m.207824	Quinone oxidoreductase (EC 1.6.5.5) (NADPH:quinone reductase) (Zeta-crystallin)	197.6	GO:0003730; GO:0003960; GO:0005829; GO:0008270; GO:0042178; GO:0070402
OG0009697	CxamHS_DN107717_c6_g1::TRINITY_DN107717_c6_g1_i10::g.764395::m.764395	Probable ATP-dependent RNA helicase DHX35 (EC 3.6.4.13) (DEAH box protein 35)	464.9	GO:0000398; GO:0003723; GO:0005524; GO:0034459; GO:0071013
OG0009709	Cxam_g26369.t1	#N/A	0	#N/A
OG0009711	CxamHS_DN263035_c0_g1::TRINITY_DN263035_c0_g1_i1::g.20547::m.20547	50S ribosomal protein L14	218.8	GO:0003735; GO:0006412; GO:0015934; GO:0019843
OG0009723	Cxam_g2538.t1	50S ribosomal protein L9	273.9	GO:0003735; GO:0005840; GO:0006412; GO:0019843
OG0009727	Cxam_g12016.t1	50S ribosomal protein L2	349.7	GO:0003735; GO:0006412; GO:0015934; GO:0016740; GO:0019843
OG0009765	CxamHS_DN105440_c2_g2::TRINITY_DN105440_c2_g2_i1::g.818300::m.818300	#N/A	0	#N/A
OG0009773	CxamHS_DN101786_c0_g1::TRINITY_DN101786_c0_g1_i2::g.479171::m.479171	Protein Wnt-4 (XWnt-4)	157.5	GO:0005102; GO:0005576; GO:0009880; GO:0016055; GO:0039018; GO:0039020; GO:0072013
OG0009775	Cxam_g14096.t1	Retrovirus-related Pol polyprotein from transposon 297 [Includes: Protease (EC 3.4.23.-); Reverse transcriptase (EC 2.7.7.49); Endonuclease]	123.2	GO:0003676; GO:0003964; GO:0004190; GO:0004519; GO:0015074
OG0009782	Cxam_g12232.t1	Trypsin I-P1 (EC 3.4.21.4)	78.2	GO:0004252; GO:0005615; GO:0006508; GO:0007586; GO:0046872
OG0009790	CxamHS_DN115364_c2_g1::TRINITY_DN115364_c2_g1_i1::g.919600::m.919600	#N/A	0	#N/A
OG0009862	CxamHS_DN115044_c9_g1::TRINITY_DN115044_c9_g1_i10::g.281903::m.281903	Laminin subunit alpha-3 (Epiligrin 170 kDa subunit) (E170) (Epiligrin subunit alpha) (Kalinin subunit alpha) (Laminin-5 subunit alpha) (Laminin-6 subunit alpha) (Laminin-7 subunit alpha) (Nicein subunit alpha)	201.1	GO:0005102; GO:0005198; GO:0005201; GO:0005576; GO:0005604; GO:0005610; GO:0005783; GO:0007155; GO:0008544; GO:0030155; GO:0030198; GO:0030334; GO:0031581; GO:0035987; GO:0045995; GO:0062023; GO:0070062
OG0009893	CxamHS_DN76476_c0_g1::TRINITY_DN76476_c0_g1_i3::g.138929::m.138929	Activated Cdc42 kinase-like (EC 2.7.10.2) (Tyrosine-protein kinase PR2)	193	GO:0004713; GO:0004715; GO:0005524; GO:0006468; GO:0008258; GO:0031034; GO:0046664
OG0009895	CxamS_DN72352_c0_g1::TRINITY_DN72352_c0_g1_i1::g.319557::m.319557	Nucleoprotein TPR (NPC-associated intranuclear protein) (Translocated promoter region and nuclear basket protein) (Fragment)	71.2	GO:0000122; GO:0000776; GO:0003682; GO:0003729; GO:0005643; GO:0005737; GO:0005868; GO:0006404; GO:0006405; GO:0006606; GO:0007094; GO:0010965; GO:0017056; GO:0019898; GO:0031072; GO:0031453; GO:0031965; GO:0031990; GO:0034399; GO:0034605; GO:0042307; GO:0042405; GO:0042803; GO:0044615; GO:0045947; GO:0046827; GO:0046832; GO:0051019; GO:0051301; GO:0070849; GO:0072686; GO:0090267; GO:0090316; GO:…
OG0010199	CxamHS_DN107059_c1_g1::TRINITY_DN107059_c1_g1_i2::g.824002::m.824002	Polyhomeotic-like protein 3	65.9	GO:0003677; GO:0005634; GO:0007275; GO:0008270; GO:0031519; GO:0035102
OG0010205	CxamS_DN70993_c0_g1::TRINITY_DN70993_c0_g1_i4::g.131897::m.131897	Cubilin (460 kDa receptor) (Glycoprotein 280) (gp280) (Intrinsic factor-cobalamin receptor) (Intrinsic factor-vitamin B12 receptor)	116.7	GO:0001701; GO:0001966; GO:0005509; GO:0005765; GO:0005798; GO:0005886; GO:0005905; GO:0006766; GO:0006898; GO:0006972; GO:0007584; GO:0008144; GO:0008203; GO:0008328; GO:0008344; GO:0010008; GO:0015889; GO:0016020; GO:0016247; GO:0016324; GO:0020028; GO:0030135; GO:0030139; GO:0030492; GO:0030666; GO:0031419; GO:0031526; GO:0032589; GO:0032991; GO:0038023; GO:0038024; GO:0040012; GO:0042366; GO:…
OG0010207	CxamHS_DN102732_c1_g1::TRINITY_DN102732_c1_g1_i1::g.384604::m.384604	#N/A	0	#N/A
OG0010220	CxamHS_DN113799_c13_g1::TRINITY_DN113799_c13_g1_i2::g.628621::m.628621	#N/A	0	#N/A
OG0010221	CxamS_DN76423_c0_g1::TRINITY_DN76423_c0_g1_i2::g.134276::m.134276	Dynein heavy chain 10, axonemal (Axonemal beta dynein heavy chain 10) (Ciliary dynein heavy chain 10)	1569.3	GO:0005524; GO:0005737; GO:0005874; GO:0005929; GO:0007018; GO:0008569; GO:0030286; GO:0045503; GO:0045505; GO:0051959
OG0010229	CxamHS_DN111705_c8_g2::TRINITY_DN111705_c8_g2_i2::g.396096::m.396096	Transmembrane protease serine 9 (EC 3.4.21.-) (Polyserase-I) (Polyserine protease 1) (Polyserase-1) [Cleaved into: Serase-1; Serase-2; Serase-3]	120.6	GO:0004252; GO:0005887; GO:0006508; GO:0008236; GO:0031639
OG0010232	CxamHS_DN109699_c1_g1::TRINITY_DN109699_c1_g1_i2::g.781196::m.781196	Calcium-transporting ATPase type 2C member 1 (ATPase 2C1) (EC 7.2.2.10) (ATP-dependent Ca(2+) pump PMR1)	317.8	GO:0000139; GO:0005388; GO:0005509; GO:0005524; GO:0005794; GO:0005802; GO:0005886; GO:0006816; GO:0006828; GO:0006874; GO:0008544; GO:0008553; GO:0015410; GO:0016021; GO:0016339; GO:0030026; GO:0030133; GO:0030141; GO:0030145; GO:0031532; GO:0032468; GO:0032472; GO:0043123; GO:0043231; GO:0070509; GO:0070588
OG0010239	Cxam_g10682.t1	#N/A	0	#N/A
OG0010255	Cxam_g8371.t1	#N/A	0	#N/A
OG0010264	Cxam_g7679.t1	#N/A	0	#N/A
OG0010278	CxamHS_DN111318_c5_g3::TRINITY_DN111318_c5_g3_i1::g.550392::m.550392	Tigger transposable element-derived protein 4	86.7	GO:0003677; GO:0005634
OG0010279	CxamHS_DN115213_c9_g2::TRINITY_DN115213_c9_g2_i10::g.436066::m.436066	#N/A	0	#N/A
OG0010312	CxamS_DN63135_c0_g1::TRINITY_DN63135_c0_g1_i1::g.105847::m.105847	Tryptophan 5-hydroxylase 1 (EC 1.14.16.4) (Tryptophan 5-monooxygenase 1)	223.4	GO:0004510; GO:0005506; GO:0009072; GO:0042427; GO:0043005
OG0010334	CxamS_DN76199_c2_g1::TRINITY_DN76199_c2_g1_i3::g.72225::m.72225	Dedicator of cytokinesis protein 5	203.4	GO:0005085; GO:0005737; GO:0005829; GO:0005886; GO:0007264; GO:0010634; GO:1900026; GO:1904694; GO:1904754
OG0010335	CxamS_DN69929_c6_g1::TRINITY_DN69929_c6_g1_i1::g.255634::m.255634	Cyclin-dependent kinase 9 (EC 2.7.11.22) (EC 2.7.11.23) (C-2K) (Cell division cycle 2-like protein kinase 4) (Cell division protein kinase 9) (Serine/threonine-protein kinase PITALRE) (Tat-associated kinase complex catalytic subunit)	151	GO:0000307; GO:0000790; GO:0000978; GO:0001223; GO:0003677; GO:0003682; GO:0004672; GO:0004674; GO:0004693; GO:0005524; GO:0005634; GO:0005654; GO:0005694; GO:0006281; GO:0006282; GO:0006366; GO:0006367; GO:0006368; GO:0006468; GO:0008023; GO:0008024; GO:0008134; GO:0008283; GO:0008353; GO:0010613; GO:0016020; GO:0016301; GO:0016605; GO:0019901; GO:0030332; GO:0031056; GO:0031297; GO:0032968; GO:…
OG0010348	CxamHS_DN114522_c5_g1::TRINITY_DN114522_c5_g1_i5::g.874860::m.874860	Kinesin-like protein KIF28P (Kinesin-like protein 6)	209.1	GO:0003777; GO:0005524; GO:0005622; GO:0005871; GO:0005874; GO:0007005; GO:0007018; GO:0008017; GO:0016887; GO:0030705; GO:0031966; GO:0072384
OG0010349	CxamHS_DN110158_c2_g1::TRINITY_DN110158_c2_g1_i2::g.891603::m.891603	Neurobeachin-like protein 1 (Amyotrophic lateral sclerosis 2 chromosomal region candidate gene 16 protein) (Amyotrophic lateral sclerosis 2 chromosomal region candidate gene 17 protein)	172.6	0
OG0010361	CxamHS_DN109332_c2_g1::TRINITY_DN109332_c2_g1_i17::g.420957::m.420957	Carnitine O-palmitoyltransferase 1, muscle isoform (CPT1-M) (EC 2.3.1.21) (Carnitine O-palmitoyltransferase I, muscle isoform) (CPT I) (CPTI-M) (Carnitine palmitoyltransferase 1B) (Carnitine palmitoyltransferase I-like protein)	146	GO:0004095; GO:0005739; GO:0005741; GO:0006635; GO:0009437; GO:0015909; GO:0016021; GO:0043231
OG0010363	CxamHS_DN110856_c7_g1::TRINITY_DN110856_c7_g1_i1::g.808257::m.808257	#N/A	0	#N/A
OG0010374	Cxam_g26767.t1	#N/A	0	#N/A
OG0010384	Cxam_g15055.t1	Protein jagged-1b (Jagged1b) (Jagged3)	94	GO:0001889; GO:0005112; GO:0005509; GO:0007219; GO:0009953; GO:0016021; GO:0030878; GO:0031016; GO:0031017; GO:0031101; GO:0032474; GO:0035622; GO:0042472; GO:0048752; GO:0060117; GO:0060325; GO:0060351; GO:0060872; GO:1904888
OG0010411	CxamHS_DN112713_c10_g1::TRINITY_DN112713_c10_g1_i2::g.854645::m.854645	#N/A	0	#N/A
OG0010427	CxamHS_DN115031_c5_g1::TRINITY_DN115031_c5_g1_i10::g.276688::m.276688	Receptor-type tyrosine-protein phosphatase S (R-PTP-S) (EC 3.1.3.48) (Receptor-type tyrosine-protein phosphatase sigma) (R-PTP-sigma)	213.8	GO:0004721; GO:0004725; GO:0005886; GO:0005887; GO:0006470; GO:0008201; GO:0010977; GO:0021510; GO:0021549; GO:0021766; GO:0021987; GO:0022038; GO:0030054; GO:0030285; GO:0030424; GO:0030517; GO:0032687; GO:0032688; GO:0034164; GO:0035335; GO:0035374; GO:0043204; GO:0043395; GO:0048671; GO:0048681; GO:0050804; GO:0061000; GO:0070062; GO:0090557; GO:0098685; GO:0098978; GO:0099056; GO:0099061; GO:…
OG0010436	CxamHS_DN114191_c1_g1::TRINITY_DN114191_c1_g1_i1::g.831019::m.831019	1-acylglycerol-3-phosphate O-acyltransferase ABHD5 (EC 2.3.1.51) (Abhydrolase domain-containing protein 5) (Lipid droplet-binding protein CGI-58)	209.9	GO:0003841; GO:0005811; GO:0005829; GO:0006631; GO:0006654; GO:0010891; GO:0010898; GO:0030154; GO:0042171; GO:0051006; GO:0052689; GO:0055088
OG0010449	CxamHS_DN41845_c0_g1::TRINITY_DN41845_c0_g1_i1::g.158104::m.158104	#N/A	0	#N/A
OG0010463	Cxam_g550.t1	Histidinol-phosphate aminotransferase (EC 2.6.1.9) (Imidazole acetol-phosphate transaminase)	530.4	GO:0000105; GO:0004400; GO:0030170
OG0010465	Cxam_g8969.t1	Group II intron-encoded protein LtrA [Includes: Reverse-transcriptase (EC 2.7.7.49); RNA maturase (EC 3.1.-.-); DNA endonuclease (EC 3.1.-.-)]	141.7	GO:0003964; GO:0004519; GO:0006314; GO:0006397
OG0010468	Cxam_g1167.t1	Transketolase (TK) (EC 2.2.1.1)	836.3	GO:0004802; GO:0006098; GO:0019253; GO:0046872
OG0010469	CxamS_DN77093_c0_g1::TRINITY_DN77093_c0_g1_i17::g.90786::m.90786	DNA transposase THAP9 (EC 2.7.7.-) (THAP domain-containing protein 9) (hTh9)	75.9	GO:0000981; GO:0004803; GO:0006310; GO:0006313; GO:0015074; GO:0016740; GO:0043565; GO:0046872
OG0010471	CxamS_DN48428_c0_g1::TRINITY_DN48428_c0_g1_i1::g.263497::m.263497	Latrophilin Cirl	70.1	GO:0004930; GO:0005886; GO:0007166; GO:0016021; GO:0030246
OG0010475	CxamHS_DN115530_c9_g1::TRINITY_DN115530_c9_g1_i3::g.863677::m.863677	#N/A	0	#N/A
OG0010477	CxamHS_DN114669_c1_g1::TRINITY_DN114669_c1_g1_i21::g.392247::m.392247	2-oxoglutarate dehydrogenase, mitochondrial (EC 1.2.4.2) (2-oxoglutarate dehydrogenase complex component E1) (OGDC-E1) (Alpha-ketoglutarate dehydrogenase)	127.9	GO:0004591; GO:0005634; GO:0005739; GO:0005759; GO:0006091; GO:0006096; GO:0006099; GO:0006103; GO:0006104; GO:0006734; GO:0021695; GO:0021756; GO:0021766; GO:0021794; GO:0021860; GO:0022028; GO:0030976; GO:0031072; GO:0031966; GO:0034602; GO:0045252; GO:0046872; GO:0051087; GO:0061034; GO:0106077
OG0010482	Cxam_g6209.t1	Histidinol dehydrogenase 1 (HDH 1) (EC 1.1.1.23)	723.4	GO:0000105; GO:0004399; GO:0008270; GO:0051287
OG0010507	Cxam_g15715.t1	#N/A	0	#N/A
OG0010521	Cxam_g8922.t1	#N/A	0	#N/A
OG0010524	CxamHS_DN112995_c1_g3::TRINITY_DN112995_c1_g3_i1::g.699177::m.699177	#N/A	0	#N/A
OG0010530	Cxam_g30496.t1	ATP synthase subunit beta, mitochondrial (EC 7.1.2.2)	280	GO:0005524; GO:0005743; GO:0015986; GO:0045261; GO:0046933
OG0010533	Cxam_g3936.t1	#N/A	0	#N/A
OG0010560	CxamHS_DN112995_c1_g1::TRINITY_DN112995_c1_g1_i4::g.699173::m.699173	#N/A	0	#N/A
OG0010564	CxamHS_DN263035_c0_g1::TRINITY_DN263035_c0_g1_i1::g.20548::m.20548	50S ribosomal protein L24	122.5	GO:0003735; GO:0005840; GO:0006412; GO:0019843
OG0010573	CxamHS_DN103619_c2_g1::TRINITY_DN103619_c2_g1_i8::g.851164::m.851164	Erythroid differentiation-related factor 1	161	GO:0005634
OG0010581	CxamHS_DN105105_c3_g1::TRINITY_DN105105_c3_g1_i3::g.821055::m.821055	Multivesicular body subunit 12A (ESCRT-I complex subunit MVB12A) (Protein FAM125A)	62	GO:0000813; GO:0015031; GO:0017124; GO:0031902
OG0010609	CxamS_DN66475_c0_g1::TRINITY_DN66475_c0_g1_i2::g.30181::m.30181	5'-3' exoribonuclease 1 (EC 3.1.13.-) (Strand-exchange protein 1 homolog)	262.3	GO:0000932; GO:0000956; GO:0002151; GO:0003723; GO:0004534; GO:0005634; GO:0005829; GO:0005886; GO:0016020; GO:0016075; GO:0017148; GO:0030425; GO:0032211; GO:0033574; GO:0043025; GO:0043488; GO:0045202; GO:0051880; GO:0070034; GO:0071028; GO:0071044; GO:0071409; GO:0090503; GO:1905795
OG0010626	CxamHS_DN115293_c7_g1::TRINITY_DN115293_c7_g1_i10::g.435690::m.435690	#N/A	0	#N/A
OG0010664	CxamHS_DN99972_c2_g1::TRINITY_DN99972_c2_g1_i1::g.224491::m.224491	GDP-D-glucose phosphorylase 1 (EC 2.7.7.78)	114.4	GO:0000166; GO:0005085; GO:0005737; GO:0006006; GO:0016779; GO:0016787; GO:0080048
OG0010687	CxamHS_DN115135_c6_g1::TRINITY_DN115135_c6_g1_i19::g.377738::m.377738	Protein strawberry notch homolog 1 (mSno1)	263.1	GO:0005634; GO:0006355
OG0010693	CxamHS_DN87176_c0_g1::TRINITY_DN87176_c0_g1_i1::g.110845::m.110845	Bone morphogenetic protein 1 (BMP-1) (EC 3.4.24.-)	144.8	GO:0001503; GO:0004222; GO:0005125; GO:0005509; GO:0005615; GO:0005794; GO:0008083; GO:0008270; GO:0030154; GO:0051216
OG0010694	Cxam_g2631.t1	#N/A	0	#N/A
OG0010731	Cxam_g14277.t1	#N/A	0	#N/A
OG0010742	CxamHS_DN111949_c9_g1::TRINITY_DN111949_c9_g1_i2::g.539252::m.539252	StAR-related lipid transfer protein 9 (START domain-containing protein 9) (StARD9)	67.8	GO:0003777; GO:0005524; GO:0005634; GO:0005737; GO:0005814; GO:0007018; GO:0008017; GO:0008289; GO:0051225
OG0011115	CxamS_DN57580_c0_g1::TRINITY_DN57580_c0_g1_i3::g.128781::m.128781	Neuropathy target esterase (EC 3.1.1.5) (Patatin-like phospholipase domain-containing protein 6)	204.1	GO:0004622; GO:0005783; GO:0005789; GO:0016020; GO:0016021; GO:0046470; GO:0046475
OG0011127	CxamHS_DN92508_c0_g1::TRINITY_DN92508_c0_g1_i1::g.107220::m.107220	#N/A	0	#N/A
OG0011135	CxamS_DN57068_c0_g1::TRINITY_DN57068_c0_g1_i2::g.309767::m.309767	Craniofacial development protein 2 (p97 bucentaur protein)	125.2	GO:0005634; GO:0005737
OG0011137	CxamHS_DN113946_c4_g1::TRINITY_DN113946_c4_g1_i9::g.630846::m.630846	Craniofacial development protein 2 (p97 bucentaur protein)	80.9	GO:0005634; GO:0005737
OG0011138	Cxam_g18254.t1	#N/A	0	#N/A
OG0011156	CxamHS_DN96374_c0_g1::TRINITY_DN96374_c0_g1_i1::g.198065::m.198065	#N/A	0	#N/A
OG0011159	Cxam_g5398.t1	#N/A	0	#N/A
OG0011170	CxamS_DN73779_c1_g1::TRINITY_DN73779_c1_g1_i6::g.304489::m.304489	Otoferlin (Fer-1-like protein 2)	193	GO:0005509; GO:0005737; GO:0005783; GO:0005789; GO:0005886; GO:0007605; GO:0016021; GO:0016079; GO:0016082; GO:0016323; GO:0030054; GO:0030672; GO:0035612; GO:0044877; GO:0045177; GO:0045178; GO:0048787
OG0011183	Cxam_g23426.t1	Transcription factor Sox-7 (xSOX7)	120.6	GO:0001706; GO:0005634; GO:0007507; GO:0030154; GO:0030178; GO:0043565; GO:0044212; GO:0045944; GO:0048793
OG0011192	CxamHS_DN71340_c0_g1::TRINITY_DN71340_c0_g1_i1::g.94573::m.94573	#N/A	0	#N/A
OG0011202	CxamHS_DN285382_c0_g1::TRINITY_DN285382_c0_g1_i1::g.34354::m.34354	#N/A	0	#N/A
OG0011206	CxamS_DN206129_c0_g1::TRINITY_DN206129_c0_g1_i1::g.1271::m.1271	Protein hinderin	66.2	0
OG0011207	CxamHS_DN103009_c2_g1::TRINITY_DN103009_c2_g1_i6::g.574424::m.574424	Transcription initiation factor TFIID subunit 5 (TAFII-90) (TBP-associated factor 5) (TBP-associated factor 90 kDa)	55.8	GO:0000124; GO:0003682; GO:0005669; GO:0006325; GO:0006366; GO:0016573; GO:0032947; GO:0042802; GO:0043130; GO:0046695; GO:0051123
OG0011212	Cxam_g28071.t1	#N/A	0	#N/A
OG0011213	CxamHS_DN114376_c0_g1::TRINITY_DN114376_c0_g1_i1::g.502320::m.502320	Protein crumbs homolog 2 (crumbs2) (Crumbs-like protein 2)	54.3	GO:0001707; GO:0001756; GO:0005509; GO:0005886; GO:0007157; GO:0010470; GO:0010718; GO:0010951; GO:0014028; GO:0016021; GO:0016324; GO:0019828; GO:0030513; GO:0032991; GO:0044877; GO:0045197; GO:0045199; GO:0055111; GO:0072358
OG0011228	CxamHS_DN108027_c0_g1::TRINITY_DN108027_c0_g1_i7::g.883126::m.883126	Kinesin-like protein KIF3A (Microtubule plus end-directed kinesin motor 3A)	225.3	GO:0001701; GO:0001822; GO:0001947; GO:0003777; GO:0005524; GO:0005813; GO:0005814; GO:0005829; GO:0005871; GO:0005874; GO:0005929; GO:0005930; GO:0007018; GO:0007224; GO:0007368; GO:0007411; GO:0007507; GO:0008017; GO:0008089; GO:0008544; GO:0009952; GO:0009953; GO:0010457; GO:0015031; GO:0015630; GO:0016887; GO:0016939; GO:0017137; GO:0019894; GO:0019903; GO:0021542; GO:0021904; GO:0021915; GO:…
OG0011236	Cxam_g28566.t1	#N/A	0	#N/A
OG0011247	Cxam_g23066.t1	#N/A	0	#N/A
OG0011248	CxamHS_DN196850_c0_g1::TRINITY_DN196850_c0_g1_i2::g.898485::m.898485	Fanconi anemia group M protein (Protein FACM) (EC 3.6.4.13) (ATP-dependent RNA helicase FANCM) (Fanconi anemia-associated polypeptide of 250 kDa) (FAAP250) (Protein Hef ortholog)	109.8	GO:0000712; GO:0003677; GO:0003682; GO:0004518; GO:0005524; GO:0005654; GO:0031297; GO:0036297; GO:0043140; GO:0043240; GO:0071821; GO:1902527
OG0011249	Cxam_g17333.t1	#N/A	0	#N/A
OG0011263	CxamHS_DN106635_c0_g1::TRINITY_DN106635_c0_g1_i1::g.704356::m.704356	cAMP-dependent protein kinase type II regulatory subunit	263.5	GO:0005829; GO:0005952; GO:0008603; GO:0019934; GO:0030552; GO:0047555
OG0011270	CxamHS_DN112013_c3_g1::TRINITY_DN112013_c3_g1_i1::g.459015::m.459015	Sulfoacetaldehyde acetyltransferase (EC 2.3.3.15)	695.3	GO:0000287; GO:0005737; GO:0019529; GO:0030976; GO:0050487
OG0011271	CxamHS_DN108657_c0_g1::TRINITY_DN108657_c0_g1_i1::g.707352::m.707352	T-box transcription factor T homolog 1 (AmBra-1) (Brachyury protein homolog 1)	103.6	GO:0003677; GO:0003700; GO:0005634; GO:0007275
OG0011272	CxamHS_DN102594_c1_g1::TRINITY_DN102594_c1_g1_i1::g.765966::m.765966	#N/A	0	#N/A
OG0011313	Cxam_g16004.t1	#N/A	0	#N/A
OG0011317	CxamHS_DN107087_c0_g1::TRINITY_DN107087_c0_g1_i3::g.824238::m.824238	DNA-directed RNA polymerase I subunit RPA1 (RNA polymerase I subunit A1) (EC 2.7.7.6) (DNA-directed RNA polymerase I largest subunit) (DNA-directed RNA polymerase I subunit A)	209.9	GO:0003677; GO:0003899; GO:0005736; GO:0006360; GO:0008270
OG0011328	CxamHS_DN107236_c3_g1::TRINITY_DN107236_c3_g1_i1::g.694182::m.694182	#N/A	0	#N/A
OG0011331	CxamS_DN77977_c1_g2::TRINITY_DN77977_c1_g2_i2::g.239321::m.239321	Craniofacial development protein 2 (p97 bucentaur protein)	65.1	GO:0005634; GO:0005737
OG0011344	Cxam_g29060.t1	#N/A	0	#N/A
OG0011354	CxamHS_DN112417_c0_g2::TRINITY_DN112417_c0_g2_i12::g.474210::m.474210	Ankyrin repeat domain-containing protein 27 (VPS9 domain-containing protein) (VPS9-ankyrin-repeat protein)	89.7	GO:0000149; GO:0005085; GO:0005096; GO:0005764; GO:0005769; GO:0005770; GO:0005829; GO:0005886; GO:0010976; GO:0015031; GO:0017137; GO:0030133; GO:0030659; GO:0035544; GO:0035646; GO:0042470; GO:0043005; GO:0045022; GO:0048812; GO:0050775; GO:0097422; GO:1990126
OG0011356	Cxam_g10360.t1	#N/A	0	#N/A
OG0011367	CxamHS_DN105283_c0_g1::TRINITY_DN105283_c0_g1_i1::g.790204::m.790204	Protein NDNF (Epidermacan) (Neuron-derived neurotrophic factor)	139	GO:0001525; GO:0001764; GO:0002931; GO:0005539; GO:0005576; GO:0007263; GO:0008201; GO:0010811; GO:0010976; GO:0019800; GO:0030198; GO:0031012; GO:0043524; GO:0061042; GO:0071456; GO:2000352
OG0011375	CxamHS_DN113601_c3_g2::TRINITY_DN113601_c3_g2_i6::g.597669::m.597669	Retrovirus-related Pol polyprotein from transposon TNT 1-94 [Includes: Protease (EC 3.4.23.-); Reverse transcriptase (EC 2.7.7.49); Endonuclease]	70.9	GO:0000943; GO:0003676; GO:0003964; GO:0004190; GO:0004519; GO:0008270; GO:0015074
OG0011377	Cxam_g1257.t1	50S ribosomal protein L21	264.6	GO:0000166; GO:0003735; GO:0005840; GO:0006412; GO:0019843
OG0011378	Cxam_g3272.t1	#N/A	0	#N/A
OG0011379	CxamHS_DN103832_c0_g1::TRINITY_DN103832_c0_g1_i2::g.533734::m.533734	5'-nucleotidase (5'-NT) (EC 3.1.3.5) (Ecto-5'-nucleotidase) (CD antigen CD73)	175.6	GO:0000166; GO:0005886; GO:0008253; GO:0009166; GO:0031225; GO:0046872
OG0011384	Cxam_g9262.t1	#N/A	0	#N/A
OG0011385	Cxam_g761.t1	UDP-3-O-acyl-N-acetylglucosamine deacetylase (UDP-3-O-acyl-GlcNAc deacetylase) (EC 3.5.1.108) (UDP-3-O-[R-3-hydroxymyristoyl]-N-acetylglucosamine deacetylase)	233.4	GO:0008759; GO:0009245; GO:0046872; GO:0103117
OG0011387	CxamHS_DN106770_c0_g1::TRINITY_DN106770_c0_g1_i11::g.519022::m.519022	Prickle-like protein 1	214.5	GO:0001736; GO:0005886; GO:0008270; GO:0009948; GO:0060027
OG0011389	CxamHS_DN114781_c0_g1::TRINITY_DN114781_c0_g1_i1::g.749391::m.749391	#N/A	0	#N/A
OG0011395	Cxam_g12152.t1	#N/A	0	#N/A
OG0011408	Cxam_g21593.t1	#N/A	0	#N/A
OG0011418	Cxam_g16642.t1	30S ribosomal protein S7	131	GO:0000028; GO:0000049; GO:0003729; GO:0003735; GO:0006412; GO:0019843; GO:0022627
OG0011431	Cxam_g21308.t1	50S ribosomal protein L17	134	GO:0003735; GO:0005840; GO:0006412
OG0011449	Cxam_g28421.t1	Transcription termination factor Rho (EC 3.6.4.-) (ATP-dependent helicase Rho)	735.7	GO:0003723; GO:0004386; GO:0005524; GO:0006353; GO:0008186
OG0011459	CxamHS_DN107978_c6_g1::TRINITY_DN107978_c6_g1_i12::g.729972::m.729972	Mitochondrial import inner membrane translocase subunit Tim9	79.3	GO:0005743; GO:0015031; GO:0046872
OG0011466	CxamHS_DN108334_c5_g2::TRINITY_DN108334_c5_g2_i1::g.676568::m.676568	#N/A	0	#N/A
OG0011477	Cxam_g5865.t1	#N/A	0	#N/A
OG0011488	Cxam_g29606.t1	#N/A	0	#N/A
OG0011490	CxamHS_DN88009_c0_g1::TRINITY_DN88009_c0_g1_i1::g.161220::m.161220	#N/A	0	#N/A
OG0011492	CxamHS_DN111527_c1_g1::TRINITY_DN111527_c1_g1_i1::g.444744::m.444744	Carboxypeptidase A4 (EC 3.4.17.-) (Carboxypeptidase A3)	216.1	GO:0004181; GO:0005615; GO:0006508; GO:0008270; GO:0016573
OG0011496	Cxam_g2539.t1	30S ribosomal protein S18	146.7	GO:0003735; GO:0005840; GO:0006412; GO:0019843
OG0011497	CxamHS_DN110775_c2_g1::TRINITY_DN110775_c2_g1_i11::g.904941::m.904941	#N/A	0	#N/A
OG0011502	CxamHS_DN97405_c0_g1::TRINITY_DN97405_c0_g1_i3::g.163632::m.163632	TBC1 domain family member 16	56.6	GO:0001919; GO:0005096; GO:0005769; GO:0005829; GO:0006886; GO:0017137; GO:0090630
OG0011504	CxamS_DN74759_c0_g1::TRINITY_DN74759_c0_g1_i2::g.246199::m.246199	Selenoprotein F (15 kDa selenoprotein)	63.2	GO:0005788
OG0011508	Cxam_g26684.t1	30S ribosomal protein S5	182.2	GO:0003735; GO:0006412; GO:0015935; GO:0019843
OG0011538	Cxam_g3387.t1	Glutathione import ATP-binding protein GsiA (EC 3.6.3.-)	494.6	GO:0005524; GO:0005886; GO:0015833; GO:0016887
OG0011543	CxamHS_DN89456_c0_g1::TRINITY_DN89456_c0_g1_i1::g.193569::m.193569	Polypeptide N-acetylgalactosaminyltransferase 13 (EC 2.4.1.41) (Polypeptide GalNAc transferase 13) (GalNAc-T13) (pp-GaNTase 13) (Protein-UDP acetylgalactosaminyltransferase 13) (UDP-GalNAc:polypeptide N-acetylgalactosaminyltransferase 13)	146	GO:0000139; GO:0004653; GO:0005794; GO:0016021; GO:0016266; GO:0018242; GO:0018243; GO:0030246; GO:0046872
OG0011547	CxamHS_DN67514_c0_g1::TRINITY_DN67514_c0_g1_i1::g.150670::m.150670	Putative calmodulin-like protein 2	63.5	GO:0005509; GO:0016020; GO:0019722
OG0011549	CxamHS_DN115621_c6_g1::TRINITY_DN115621_c6_g1_i17::g.461943::m.461943	Retrovirus-related Pol polyprotein from transposon TNT 1-94 [Includes: Protease (EC 3.4.23.-); Reverse transcriptase (EC 2.7.7.49); Endonuclease]	112.5	GO:0000943; GO:0003676; GO:0003964; GO:0004190; GO:0004519; GO:0008270; GO:0015074
OG0011551	CxamHS_DN92857_c1_g1::TRINITY_DN92857_c1_g1_i2::g.206353::m.206353	Melanocortin receptor 4 (MC4-R)	86.7	GO:0004977; GO:0005886; GO:0006112; GO:0007189; GO:0016021; GO:0040008; GO:0097009; GO:2000252
OG0011558	CxamHS_DN105980_c3_g1::TRINITY_DN105980_c3_g1_i3::g.639482::m.639482	Elongation factor Tu (EF-Tu)	184.1	GO:0003746; GO:0003924; GO:0005525; GO:0005737
OG0011569	Cxam_g28782.t1	#N/A	0	#N/A
OG0011613	Cxam_g29152.t1	#N/A	0	#N/A
OG0011614	Cxam_g6609.t1	#N/A	0	#N/A
OG0011626	CxamHS_DN109343_c2_g1::TRINITY_DN109343_c2_g1_i5::g.420741::m.420741	#N/A	0	#N/A
OG0011643	Cxam_g4451.t1	#N/A	0	#N/A
OG0011660	CxamHS_DN109002_c0_g1::TRINITY_DN109002_c0_g1_i1::g.558892::m.558892	#N/A	0	#N/A
OG0011665	CxamHS_DN196136_c0_g1::TRINITY_DN196136_c0_g1_i1::g.926443::m.926443	Pectin acetylesterase 11 (EC 3.1.1.-)	117.5	GO:0005576; GO:0005618; GO:0005829; GO:0005886; GO:0009505; GO:0009506; GO:0052793; GO:0071555
OG0011668	CxamHS_DN108863_c7_g1::TRINITY_DN108863_c7_g1_i12::g.570469::m.570469	Calcium/calmodulin-dependent protein kinase type II alpha chain (CaM-kinase II alpha chain) (EC 2.7.11.17)	179.1	GO:0004674; GO:0004683; GO:0005516; GO:0005524; GO:0005737; GO:0005954; GO:0006468; GO:0007268; GO:0007528; GO:0007611; GO:0007616; GO:0007619; GO:0008049; GO:0008582; GO:0009267; GO:0010888; GO:0030424; GO:0030425; GO:0043005; GO:0045211; GO:0048786; GO:0050710; GO:0051489; GO:0060278; GO:1990443
OG0011669	CxamHS_DN110158_c2_g1::TRINITY_DN110158_c2_g1_i3::g.891607::m.891607	Neurobeachin-like protein 2	139.4	GO:0005783; GO:0007596; GO:0030220; GO:0035855; GO:0042060; GO:0070889
OG0011676	CxamS_DN77075_c0_g4::TRINITY_DN77075_c0_g4_i1::g.91484::m.91484	Glutamate decarboxylase 1 (EC 4.1.1.15)	137.9	GO:0004351; GO:0005938; GO:0019752; GO:0030170; GO:0035176; GO:0035641; GO:0042136; GO:0043679; GO:0048786; GO:0060077
OG0011678	CxamS_DN77574_c1_g1::TRINITY_DN77574_c1_g1_i3::g.229075::m.229075	Retrovirus-related Pol polyprotein from transposon TNT 1-94 [Includes: Protease (EC 3.4.23.-); Reverse transcriptase (EC 2.7.7.49); Endonuclease]	155.2	GO:0000943; GO:0003676; GO:0003964; GO:0004190; GO:0004519; GO:0008270; GO:0015074
OG0012182	CxamHS_DN56029_c0_g1::TRINITY_DN56029_c0_g1_i2::g.127493::m.127493	Relaxin receptor 1 (Leucine-rich repeat-containing G-protein coupled receptor 7) (Relaxin family peptide receptor 1)	53.1	GO:0004930; GO:0005887; GO:0007188; GO:0007189; GO:0007190; GO:0007567; GO:0008528; GO:0009755; GO:0030154; GO:0030198; GO:0042562; GO:0046872; GO:0060427; GO:0060658
OG0012183	CxamS_DN75_c0_g1::TRINITY_DN75_c0_g1_i1::g.106510::m.106510	Tctex1 domain-containing protein 4	67.4	GO:0001669; GO:0005634; GO:0005737; GO:0005815; GO:0005930; GO:0008157; GO:0036126
OG0012189	Cxam_g15614.t1	Major centromere autoantigen B (Centromere protein B) (CENP-B)	62.4	GO:0000775; GO:0003682; GO:0003696; GO:0005634
OG0012199	Cxam_g18490.t1	Shaker-related potassium channel tsha2 (Trout shaker 2)	248.4	GO:0005249; GO:0005251; GO:0008076; GO:0010960; GO:0033270; GO:0034765; GO:0042391; GO:0044224; GO:0051260; GO:0071805
OG0012208	Cxam_g27565.t1	#N/A	0	#N/A
OG0012211	CxamHS_DN114401_c2_g1::TRINITY_DN114401_c2_g1_i1::g.500231::m.500231	Retrovirus-related Pol polyprotein from transposon TNT 1-94 [Includes: Protease (EC 3.4.23.-); Reverse transcriptase (EC 2.7.7.49); Endonuclease]	165.2	GO:0000943; GO:0003676; GO:0003964; GO:0004190; GO:0004519; GO:0008270; GO:0015074
OG0012214	CxamHS_DN93825_c0_g1::TRINITY_DN93825_c0_g1_i1::g.152164::m.152164	Ribosomal silencing factor RsfS	64.7	GO:0005737; GO:0017148; GO:0042256; GO:0090071
OG0012233	Cxam_g7434.t1	Glutamate receptor ionotropic, kainate 3 (GluK3) (Excitatory amino acid receptor 5) (EAA5) (Glutamate receptor 7) (GluR-7) (GluR7)	124.8	GO:0001640; GO:0001664; GO:0004970; GO:0005886; GO:0005887; GO:0007215; GO:0007216; GO:0008066; GO:0015277; GO:0030054; GO:0030424; GO:0030425; GO:0032839; GO:0032983; GO:0035249; GO:0042391; GO:0042734; GO:0043195; GO:0043204; GO:0045211; GO:0050804; GO:0051967; GO:0098978; GO:0099507; GO:1904315
OG0012237	Cxam_g25298.t1	Craniofacial development protein 2 (p97 bucentaur protein)	106.3	GO:0005634; GO:0005737
OG0012240	Cxam_g10777.t1	#N/A	0	#N/A
OG0012241	Cxam_g22986.t1	Tyrosine-protein phosphatase Lar-like (EC 3.1.3.48) (Protein-tyrosine phosphate 3)	172.9	GO:0001764; GO:0004725; GO:0005001; GO:0005886; GO:0005912; GO:0006470; GO:0007369; GO:0007399; GO:0007416; GO:0008045; GO:0008544; GO:0010172; GO:0016021; GO:0035418; GO:0045202; GO:0097402
OG0012252	Cxam_g1397.t1	Cyclic pyranopterin monophosphate synthase (EC 4.6.1.17) (Molybdenum cofactor biosynthesis protein C)	215.3	GO:0006777; GO:0061799
OG0012274	CxamS_DN26382_c0_g1::TRINITY_DN26382_c0_g1_i1::g.185855::m.185855	Retrovirus-related Pol polyprotein from transposon TNT 1-94 [Includes: Protease (EC 3.4.23.-); Reverse transcriptase (EC 2.7.7.49); Endonuclease]	71.6	GO:0000943; GO:0003676; GO:0003964; GO:0004190; GO:0004519; GO:0008270; GO:0015074
OG0012282	Cxam_g9043.t1	Chromodomain Y-like protein 2 (CDY-like 2)	56.6	GO:0003714; GO:0003824; GO:0005634; GO:0035064
OG0012283	CxamHS_DN109280_c0_g2::TRINITY_DN109280_c0_g2_i1::g.650771::m.650771	#N/A	0	#N/A
OG0012298	CxamHS_DN111591_c0_g1::TRINITY_DN111591_c0_g1_i3::g.444687::m.444687	Potassium channel subfamily T member 2 (Sequence like an intermediate conductance potassium channel subunit) (Sodium and chloride-activated ATP-sensitive potassium channel Slo2.1)	231.9	GO:0005228; GO:0005524; GO:0005886; GO:0015271; GO:0016021; GO:0042391; GO:0070089; GO:0097623
OG0012304	CxamHS_DN105945_c0_g1::TRINITY_DN105945_c0_g1_i5::g.638668::m.638668	Phosphatidylinositol 4-kinase alpha (PI4-kinase alpha) (PI4K-alpha) (PtdIns-4-kinase alpha) (EC 2.7.1.67)	335.9	GO:0004430; GO:0005524; GO:0005737; GO:0005886; GO:0016020; GO:0030660; GO:0046854; GO:0048015
OG0012312	CxamHS_DN110634_c3_g1::TRINITY_DN110634_c3_g1_i10::g.329289::m.329289	Retrovirus-related Pol polyprotein from transposon TNT 1-94 [Includes: Protease (EC 3.4.23.-); Reverse transcriptase (EC 2.7.7.49); Endonuclease]	93.2	GO:0000943; GO:0003676; GO:0003964; GO:0004190; GO:0004519; GO:0008270; GO:0015074
OG0012313	CxamHS_DN112141_c4_g1::TRINITY_DN112141_c4_g1_i8::g.716900::m.716900	#N/A	0	#N/A
OG0012317	Cxam_g24334.t1	#N/A	0	#N/A
OG0012330	Cxam_g7581.t1	#N/A	0	#N/A
OG0012348	CxamHS_DN101313_c0_g1::TRINITY_DN101313_c0_g1_i1::g.367299::m.367299	#N/A	0	#N/A
OG0012365	CxamHS_DN71838_c0_g1::TRINITY_DN71838_c0_g1_i1::g.198650::m.198650	#N/A	0	#N/A
OG0012375	Cxam_g19394.t1	#N/A	0	#N/A
OG0012380	CxamHS_DN97498_c0_g1::TRINITY_DN97498_c0_g1_i4::g.163590::m.163590	Ribonuclease Z, mitochondrial (RNase Z) (EC 3.1.26.11) (Juvenile hormone-inducible protein 1) (dRNAse Z) (tRNA 3 endonuclease) (DmeZ) (tRNase Z)	142.1	GO:0001558; GO:0005634; GO:0005739; GO:0005829; GO:0006388; GO:0007419; GO:0016891; GO:0030307; GO:0034414; GO:0036093; GO:0042780; GO:0042781; GO:0045727; GO:0046872; GO:0072684; GO:0140040; GO:1902375
OG0012394	CxamHS_DN112441_c12_g7::TRINITY_DN112441_c12_g7_i1::g.471950::m.471950	#N/A	0	#N/A
OG0012397	CxamHS_DN111305_c3_g2::TRINITY_DN111305_c3_g2_i4::g.551523::m.551523	Guanine nucleotide-binding protein G(o) subunit alpha	150.2	GO:0001664; GO:0003924; GO:0005525; GO:0005834; GO:0005938; GO:0006935; GO:0007049; GO:0007186; GO:0007188; GO:0007212; GO:0016907; GO:0019901; GO:0031683; GO:0032094; GO:0032223; GO:0040012; GO:0042493; GO:0043051; GO:0043495; GO:0046662; GO:0046872; GO:0048681; GO:0050829; GO:0051301; GO:0060259
OG0012400	CxamHS_DN163040_c0_g1::TRINITY_DN163040_c0_g1_i1::g.439514::m.439514	Atrial natriuretic peptide receptor 2 (EC 4.6.1.2) (Atrial natriuretic peptide receptor type B) (ANP-B) (ANPR-B) (NPR-B) (Guanylate cyclase B) (GC-B)	81.6	GO:0001503; GO:0001653; GO:0004383; GO:0004672; GO:0005524; GO:0005525; GO:0005886; GO:0005887; GO:0006182; GO:0007165; GO:0007168; GO:0016941; GO:0017046; GO:0022414; GO:0035556; GO:0042802; GO:0051447; GO:0060348; GO:0097011; GO:1900194
OG0012401	CxamHS_DN110041_c3_g1::TRINITY_DN110041_c3_g1_i1::g.795876::m.795876	#N/A	0	#N/A
OG0012405	CxamS_DN65900_c0_g2::TRINITY_DN65900_c0_g2_i1::g.292349::m.292349	Solute carrier family 12 member 1 (BSC1) (Bumetanide-sensitive sodium-(potassium)-chloride cotransporter 2) (Kidney-specific Na-K-Cl symporter)	206.1	GO:0001822; GO:0005886; GO:0006813; GO:0006814; GO:0006821; GO:0006884; GO:0007588; GO:0008511; GO:0009986; GO:0015081; GO:0015378; GO:0015379; GO:0016021; GO:0016324; GO:0032978; GO:0034220; GO:0035725; GO:0048878; GO:0055064; GO:0055075; GO:0055078; GO:0070062; GO:0070886; GO:0071475; GO:1902476; GO:1990573
OG0012444	Cxam_g22263.t1	#N/A	0	#N/A
OG0012460	CxamHS_DN105147_c1_g1::TRINITY_DN105147_c1_g1_i7::g.821482::m.821482	14-3-3 protein epsilon (Suppressor of Ras1 3-9)	147.1	GO:0000077; GO:0005634; GO:0005654; GO:0005694; GO:0005737; GO:0005813; GO:0005829; GO:0005886; GO:0007088; GO:0007093; GO:0007280; GO:0007294; GO:0007411; GO:0007444; GO:0008103; GO:0008134; GO:0008340; GO:0009314; GO:0009411; GO:0019904; GO:0035332; GO:0040008; GO:0042994; GO:0045172; GO:0045927; GO:0046579; GO:0046982; GO:0048190; GO:0050815
OG0012465	Cxam_g24466.t1	#N/A	0	#N/A
OG0012466	CxamHS_DN110077_c1_g1::TRINITY_DN110077_c1_g1_i1::g.795678::m.795678	#N/A	0	#N/A
OG0012469	CxamHS_DN49051_c0_g1::TRINITY_DN49051_c0_g1_i2::g.165639::m.165639	Potassium channel subfamily K member 2 (Outward rectifying potassium channel protein TREK-1) (TREK-1 K(+) channel subunit) (Two pore potassium channel TPKC1)	119.4	GO:0003231; GO:0005249; GO:0005634; GO:0005783; GO:0005886; GO:0005887; GO:0006813; GO:0007186; GO:0007613; GO:0008076; GO:0009612; GO:0009986; GO:0010942; GO:0015271; GO:0016324; GO:0019870; GO:0022841; GO:0030322; GO:0030424; GO:0042391; GO:0043005; GO:0043025; GO:0043679; GO:0044305; GO:0048678; GO:0060044; GO:0071456; GO:0071805; GO:0090102; GO:0097449; GO:1900039; GO:2000279
OG0012473	Cxam_g1392.t1	Anthranilate synthase component 1 (AS) (ASI) (EC 4.1.3.27)	728.4	GO:0000162; GO:0004049; GO:0046872
OG0012476	CxamHS_DN124384_c0_g1::TRINITY_DN124384_c0_g1_i1::g.769381::m.769381	#N/A	0	#N/A
OG0012483	CxamHS_DN111307_c0_g1::TRINITY_DN111307_c0_g1_i1::g.548365::m.548365	Copia protein (Gag-int-pol protein) [Cleaved into: Copia VLP protein; Copia protease (EC 3.4.23.-)]	72	GO:0000943; GO:0003676; GO:0004190; GO:0005524; GO:0008270; GO:0015074
OG0012484	Cxam_g13589.t1	Putative dehydrogenase XoxF (EC 1.1.99.-)	983.4	GO:0005509; GO:0016020; GO:0016614; GO:0030288
OG0012487	Cxam_g12608.t1	Protease Do-like 1, chloroplastic (EC 3.4.21.-) (Protein DEGRADATION OF PERIPLASMIC PROTEINS 1) (DEGP PROTEASE 1)	343.6	GO:0004252; GO:0005634; GO:0008236; GO:0009507; GO:0009534; GO:0009535; GO:0009579; GO:0009735; GO:0010206; GO:0030163; GO:0031977; GO:0042802
OG0012491	Cxam_g4123.t1	Energy-dependent translational throttle protein EttA (Translational regulatory factor EttA)	636	GO:0000049; GO:0005524; GO:0005737; GO:0006412; GO:0016887; GO:0019843; GO:0045900
OG0012492	Cxam_g12013.t1	30S ribosomal protein S10	135.6	GO:0000049; GO:0003735; GO:0005840; GO:0006412
OG0012500	Cxam_g19985.t1	#N/A	0	#N/A
OG0012503	Cxam_g1191.t1	Ribonuclease E (RNase E) (EC 3.1.26.12)	377.9	GO:0000287; GO:0003723; GO:0004521; GO:0005737; GO:0006364; GO:0006402; GO:0008033; GO:0008270; GO:0008995; GO:0009898
OG0012510	Cxam_g17099.t1	#N/A	0	#N/A
OG0012522	Cxam_g15239.t1	#N/A	0	#N/A
OG0012525	CxamS_DN57303_c0_g1::TRINITY_DN57303_c0_g1_i6::g.28102::m.28102	Uncharacterized protein ORF91	67.8	GO:0009507
OG0012530	Cxam_g9745.t1	#N/A	0	#N/A
OG0012567	CxamHS_DN111526_c4_g1::TRINITY_DN111526_c4_g1_i10::g.446646::m.446646	SWI/SNF-related matrix-associated actin-dependent regulator of chromatin subfamily A member 5 (EC 3.6.4.-) (Sucrose nonfermenting protein 2 homolog) (mSnf2h)	451.1	GO:0000183; GO:0000793; GO:0001650; GO:0003677; GO:0004386; GO:0005524; GO:0005634; GO:0005654; GO:0005677; GO:0006333; GO:0006334; GO:0006338; GO:0006352; GO:0016584; GO:0016589; GO:0016887; GO:0031010; GO:0031213; GO:0031491; GO:0042393; GO:0043044; GO:0043596; GO:0045893; GO:1990830
OG0012587	CxamHS_DN115695_c12_g1::TRINITY_DN115695_c12_g1_i1::g.461107::m.461107	#N/A	0	#N/A
OG0012589	CxamHS_DN115357_c7_g2::TRINITY_DN115357_c7_g2_i1::g.917256::m.917256	#N/A	0	#N/A
OG0012619	CxamHS_DN96606_c0_g1::TRINITY_DN96606_c0_g1_i1::g.223846::m.223846	Delta-like protein 1 (Drosophila Delta homolog 1) (Delta1)	60.1	GO:0001709; GO:0001756; GO:0002315; GO:0003323; GO:0005112; GO:0005509; GO:0005886; GO:0005912; GO:0007219; GO:0007399; GO:0008217; GO:0008284; GO:0008285; GO:0009912; GO:0009954; GO:0014002; GO:0014807; GO:0016021; GO:0016324; GO:0021510; GO:0021688; GO:0021693; GO:0030857; GO:0034351; GO:0035265; GO:0040008; GO:0045121; GO:0045596; GO:0045605; GO:0045662; GO:0045665; GO:0045747; GO:0045807; GO:…
OG0012620	Cxam_g1265.t1	Elongation factor Ts (EF-Ts)	441.4	GO:0003746; GO:0005737
OG0012622	Cxam_g14347.t1	#N/A	0	#N/A
OG0012628	CxamHS_DN111014_c1_g1::TRINITY_DN111014_c1_g1_i1::g.480218::m.480218	#N/A	0	#N/A
OG0012629	Cxam_g932.t1	Glycine--tRNA ligase alpha subunit (EC 6.1.1.14) (Glycyl-tRNA synthetase alpha subunit) (GlyRS)	528.5	GO:0004820; GO:0005524; GO:0005737; GO:0006426
OG0012634	Cxam_g12734.t1	Ribonuclease 3 (EC 3.1.26.3) (Protein Drosha) (Ribonuclease III) (RNase III) (p241)	261.2	GO:0001530; GO:0003723; GO:0003725; GO:0004525; GO:0005634; GO:0005654; GO:0005730; GO:0006396; GO:0010586; GO:0010628; GO:0014069; GO:0016075; GO:0017151; GO:0030422; GO:0031053; GO:0031054; GO:0042254; GO:0042803; GO:0045589; GO:0046332; GO:0046872; GO:0050727; GO:0050829; GO:0050830; GO:0070412; GO:0070877; GO:0070878; GO:2000628
OG0012638	CxamHS_DN106576_c12_g1::TRINITY_DN106576_c12_g1_i1::g.432567::m.432567	#N/A	0	#N/A
OG0012652	Cxam_g22730.t1	#N/A	0	#N/A
OG0012655	CxamHS_DN112824_c6_g1::TRINITY_DN112824_c6_g1_i1::g.295907::m.295907	#N/A	0	#N/A
OG0012664	CxamS_DN76557_c3_g1::TRINITY_DN76557_c3_g1_i10::g.204213::m.204213	Transposon Ty3-G Gag-Pol polyprotein (Gag3-Pol3) (Transposon Ty3-1 TYA-TYB polyprotein) [Cleaved into: Capsid protein (CA) (p24); Spacer peptide p3; Nucleocapsid protein p11 (NC); Ty3 protease (PR) (EC 3.4.23.-) (p16); Spacer peptide J; Reverse transcriptase/ribonuclease H (RT) (RT-RH) (EC 2.7.7.49) (EC 2.7.7.7) (EC 3.1.26.4) (p55); Integrase p61 (IN); Integrase p58 (IN)]	97.1	GO:0000943; GO:0003677; GO:0003723; GO:0003887; GO:0003964; GO:0004190; GO:0004523; GO:0004540; GO:0005524; GO:0005634; GO:0005737; GO:0006310; GO:0008233; GO:0008270; GO:0015074; GO:0032197
OG0012698	Cxam_g6918.t1	#N/A	0	#N/A
OG0012712	Cxam_g18950.t1	#N/A	0	#N/A
OG0012727	Cxam_g18438.t1	#N/A	0	#N/A
OG0012732	CxamHS_DN106223_c0_g1::TRINITY_DN106223_c0_g1_i2::g.555849::m.555849	#N/A	0	#N/A
OG0012742	CxamHS_DN101850_c0_g1::TRINITY_DN101850_c0_g1_i2::g.787348::m.787348	Probable G-protein coupled receptor 21	57.8	GO:0004930; GO:0005886; GO:0016021; GO:0040018; GO:0042593; GO:0046627
OG0012747	CxamHS_DN30962_c0_g1::TRINITY_DN30962_c0_g1_i1::g.140807::m.140807	#N/A	0	#N/A
OG0012759	CxamHS_DN108894_c8_g4::TRINITY_DN108894_c8_g4_i1::g.569830::m.569830	#N/A	0	#N/A
OG0013457	Cxam_g29470.t1	#N/A	0	#N/A
OG0013463	CxamS_DN69349_c0_g1::TRINITY_DN69349_c0_g1_i4::g.140438::m.140438	Putative glutamate synthase [NADPH] (EC 1.4.1.13) (NADPH-GOGAT)	134.8	GO:0004355; GO:0005506; GO:0005739; GO:0005829; GO:0006537; GO:0010181; GO:0016040; GO:0016491; GO:0019676; GO:0036267; GO:0050660; GO:0051538; GO:0097054
OG0013466	CxamHS_DN94463_c0_g1::TRINITY_DN94463_c0_g1_i1::g.236267::m.236267	#N/A	0	#N/A
OG0013475	CxamHS_DN106546_c1_g4::TRINITY_DN106546_c1_g4_i1::g.430700::m.430700	Major facilitator superfamily domain-containing protein 12	80.9	GO:0005215; GO:0005765; GO:0005887; GO:0008643; GO:0015293; GO:0071702
OG0013488	Cxam_g11916.t1	#N/A	0	#N/A
OG0013493	Cxam_g30575.t1	#N/A	0	#N/A
OG0013498	CxamHS_DN105286_c0_g1::TRINITY_DN105286_c0_g1_i1::g.789367::m.789367	#N/A	0	#N/A
OG0013527	CxamS_DN193346_c0_g1::TRINITY_DN193346_c0_g1_i1::g.399435::m.399435	WASH complex subunit 1 (WAS protein family homolog 1)	52.4	GO:0001556; GO:0002468; GO:0003779; GO:0005768; GO:0005769; GO:0005776; GO:0005813; GO:0005814; GO:0005829; GO:0006887; GO:0007032; GO:0010507; GO:0016197; GO:0022617; GO:0030335; GO:0030833; GO:0031274; GO:0031396; GO:0031625; GO:0031901; GO:0034314; GO:0034383; GO:0034394; GO:0040038; GO:0042098; GO:0042147; GO:0043014; GO:0043015; GO:0043231; GO:0043553; GO:0050750; GO:0050776; GO:0055037; GO:…
OG0013535	Cxam_g30530.t1	#N/A	0	#N/A
OG0013540	Cxam_g12712.t1	#N/A	0	#N/A
OG0013554	CxamHS_DN114444_c1_g1::TRINITY_DN114444_c1_g1_i11::g.671652::m.671652	#N/A	0	#N/A
OG0013556	CxamS_DN67985_c1_g1::TRINITY_DN67985_c1_g1_i12::g.66168::m.66168	Atrial natriuretic peptide receptor 1 (EC 4.6.1.2) (Atrial natriuretic peptide receptor type A) (ANP-A) (ANPR-A) (NPR-A) (Guanylate cyclase A) (GC-A)	105.9	GO:0001653; GO:0004383; GO:0004672; GO:0005524; GO:0005525; GO:0005886; GO:0006182; GO:0007165; GO:0007166; GO:0007168; GO:0007589; GO:0008217; GO:0008528; GO:0010753; GO:0016021; GO:0016525; GO:0016941; GO:0017046; GO:0019901; GO:0019934; GO:0030308; GO:0035810; GO:0035815; GO:0042417; GO:0042562; GO:0043114; GO:0043235; GO:0048662; GO:0097746; GO:1903779
OG0013566	Cxam_g9349.t1	Copia protein (Gag-int-pol protein) [Cleaved into: Copia VLP protein; Copia protease (EC 3.4.23.-)]	125.9	GO:0000943; GO:0003676; GO:0004190; GO:0005524; GO:0008270; GO:0015074
OG0013596	CxamHS_DN114153_c1_g1::TRINITY_DN114153_c1_g1_i1::g.830153::m.830153	#N/A	0	#N/A
OG0013600	Cxam_g10175.t1	#N/A	0	#N/A
OG0013603	CxamHS_DN102321_c0_g1::TRINITY_DN102321_c0_g1_i1::g.545524::m.545524	#N/A	0	#N/A
OG0013604	Cxam_g16771.t1	#N/A	0	#N/A
OG0013605	CxamHS_DN114688_c1_g1::TRINITY_DN114688_c1_g1_i2::g.390603::m.390603	#N/A	0	#N/A
OG0013606	CxamHS_DN136540_c0_g1::TRINITY_DN136540_c0_g1_i1::g.667343::m.667343	Polycystic kidney disease 2-like 1 protein (Polycystin-2 homolog) (Polycystin-2L1) (Polycystin-L) (Polycystin-L1)	186.8	GO:0001581; GO:0005227; GO:0005261; GO:0005262; GO:0005272; GO:0005509; GO:0005783; GO:0005886; GO:0005887; GO:0006812; GO:0007224; GO:0008092; GO:0009415; GO:0009986; GO:0015269; GO:0016020; GO:0016021; GO:0031410; GO:0033040; GO:0034704; GO:0035725; GO:0042802; GO:0043231; GO:0043235; GO:0050912; GO:0050915; GO:0050982; GO:0051289; GO:0051371; GO:0051393; GO:0060170; GO:0071468; GO:0071805; GO:…
OG0013610	CxamHS_DN96122_c0_g1::TRINITY_DN96122_c0_g1_i1::g.135675::m.135675	Glutamate carboxypeptidase 2 (EC 3.4.17.21) (Cell growth-inhibiting gene 27 protein) (Folate hydrolase 1) (Folylpoly-gamma-glutamate carboxypeptidase) (FGCP) (Glutamate carboxypeptidase II) (GCPII) (Membrane glutamate carboxypeptidase) (mGCP) (N-acetylated-alpha-linked acidic dipeptidase I) (NAALADase I) (Prostate-specific membrane antigen) (PSM) (PSMA) (Pteroylpoly-gamma-glutamate carboxypeptida…	314.7	GO:0004181; GO:0005737; GO:0005886; GO:0005887; GO:0006508; GO:0006760; GO:0008233; GO:0008652; GO:0009986; GO:0016020; GO:0016805; GO:0035609; GO:0046872; GO:0070062; GO:1904492; GO:1904493
OG0013618	CxamHS_DN111426_c0_g1::TRINITY_DN111426_c0_g1_i1::g.429328::m.429328	#N/A	0	#N/A
OG0013620	CxamHS_DN94550_c0_g1::TRINITY_DN94550_c0_g1_i1::g.225076::m.225076	#N/A	0	#N/A
OG0013622	Cxam_g30509.t1	#N/A	0	#N/A
OG0013623	CxamHS_DN111459_c4_g1::TRINITY_DN111459_c4_g1_i18::g.428070::m.428070	Enteropeptidase (EC 3.4.21.9) (Enterokinase) (Serine protease 7) (Transmembrane protease serine 15) [Cleaved into: Enteropeptidase non-catalytic mini chain; Enteropeptidase non-catalytic heavy chain; Enteropeptidase catalytic light chain]	123.6	GO:0004252; GO:0005044; GO:0016020; GO:0016021
OG0013625	Cxam_g21635.t1	#N/A	0	#N/A
OG0013632	Cxam_g10970.t1	#N/A	0	#N/A
OG0013646	CxamHS_DN75449_c0_g1::TRINITY_DN75449_c0_g1_i1::g.212150::m.212150	#N/A	0	#N/A
OG0013648	CxamHS_DN165949_c0_g1::TRINITY_DN165949_c0_g1_i1::g.729403::m.729403	Uncharacterized protein K02A2.6	62	GO:0003676; GO:0008270; GO:0015074
OG0013657	CxamHS_DN110698_c1_g1::TRINITY_DN110698_c1_g1_i3::g.328784::m.328784	#N/A	0	#N/A
OG0013658	CxamHS_DN76474_c0_g2::TRINITY_DN76474_c0_g2_i1::g.138839::m.138839	#N/A	0	#N/A
OG0013662	CxamHS_DN114213_c3_g1::TRINITY_DN114213_c3_g1_i4::g.362058::m.362058	5'-3' exoribonuclease 2 homolog (EC 3.1.13.-) (Ribonucleic acid-trafficking protein 1) (dRAT1)	194.5	GO:0000738; GO:0003676; GO:0004534; GO:0005634; GO:0006353; GO:0006397; GO:0008409; GO:0046872
OG0013663	CxamHS_DN114782_c0_g2::TRINITY_DN114782_c0_g2_i3::g.747468::m.747468	Dynein heavy chain 10, axonemal (Axonemal beta dynein heavy chain 10) (Ciliary dynein heavy chain 10)	904.4	GO:0005524; GO:0005737; GO:0005874; GO:0005929; GO:0007018; GO:0008569; GO:0030286; GO:0045503; GO:0045505; GO:0051959
OG0013678	Cxam_g14673.t1	#N/A	0	#N/A
OG0013682	CxamHS_DN115406_c4_g2::TRINITY_DN115406_c4_g2_i1::g.338699::m.338699	#N/A	0	#N/A
OG0013686	Cxam_g20098.t1	#N/A	0	#N/A
OG0013695	CxamHS_DN114700_c5_g1::TRINITY_DN114700_c5_g1_i1::g.386837::m.386837	#N/A	0	#N/A
OG0013697	CxamHS_DN106279_c13_g1::TRINITY_DN106279_c13_g1_i2::g.554961::m.554961	Excitatory amino acid transporter 1 (Sodium-dependent glutamate/aspartate transporter 1) (GLAST-1) (Solute carrier family 1 member 3)	101.7	GO:0005314; GO:0005887; GO:0006537; GO:0007605; GO:0009416; GO:0009449; GO:0009611; GO:0009986; GO:0010035; GO:0015501; GO:0015813; GO:0016595; GO:0021545; GO:0031223; GO:0043005; GO:0043025; GO:0043200; GO:0046677; GO:0046872; GO:0048667; GO:0050806; GO:0050885; GO:0070779; GO:0071805; GO:0098712; GO:0140009; GO:1902476
OG0013703	Cxam_g28626.t1	Neuronal acetylcholine receptor subunit alpha-10 (Alpha 10 nAChR) (Nicotinic acetylcholine receptor subunit alpha-10) (NACHR alpha-10)	192.6	GO:0004888; GO:0005262; GO:0005887; GO:0007165; GO:0007268; GO:0022848; GO:0030054; GO:0034220; GO:0042391; GO:0043005; GO:0045202; GO:0045211; GO:0050877
OG0013704	CxamS_DN78130_c2_g1::TRINITY_DN78130_c2_g1_i3::g.193804::m.193804	Copia protein (Gag-int-pol protein) [Cleaved into: Copia VLP protein; Copia protease (EC 3.4.23.-)]	53.5	GO:0000943; GO:0003676; GO:0004190; GO:0005524; GO:0008270; GO:0015074
OG0013705	CxamS_DN75962_c0_g2::TRINITY_DN75962_c0_g2_i1::g.265093::m.265093	Thyrotropin-releasing hormone-degrading ectoenzyme (TRH-DE) (TRH-degrading ectoenzyme) (EC 3.4.19.6) (Pyroglutamyl-peptidase II) (PAP-II) (TRH-specific aminopeptidase) (Thyroliberinase)	165.2	GO:0004177; GO:0005737; GO:0005886; GO:0005887; GO:0006508; GO:0007165; GO:0007267; GO:0008270; GO:0042277; GO:0043171; GO:0070006; GO:0070062
OG0013706	CxamHS_DN114126_c8_g2::TRINITY_DN114126_c8_g2_i10::g.830073::m.830073	Contactin-3 (Brain-derived immunoglobulin superfamily protein 1) (BIG-1)	69.7	GO:0007399; GO:0046658; GO:0098609
OG0013708	Cxam_g1152.t1	UvrABC system protein A (UvrA protein) (Excinuclease ABC subunit A)	1387.9	GO:0003677; GO:0005524; GO:0005737; GO:0006289; GO:0008270; GO:0009380; GO:0009381; GO:0009432; GO:0016887
OG0013727	CxamS_DN20355_c0_g1::TRINITY_DN20355_c0_g1_i1::g.125362::m.125362	Transposon Ty3-G Gag-Pol polyprotein (Gag3-Pol3) (Transposon Ty3-1 TYA-TYB polyprotein) [Cleaved into: Capsid protein (CA) (p24); Spacer peptide p3; Nucleocapsid protein p11 (NC); Ty3 protease (PR) (EC 3.4.23.-) (p16); Spacer peptide J; Reverse transcriptase/ribonuclease H (RT) (RT-RH) (EC 2.7.7.49) (EC 2.7.7.7) (EC 3.1.26.4) (p55); Integrase p61 (IN); Integrase p58 (IN)]	54.3	GO:0000943; GO:0003677; GO:0003723; GO:0003887; GO:0003964; GO:0004190; GO:0004523; GO:0004540; GO:0005524; GO:0005634; GO:0005737; GO:0006310; GO:0008233; GO:0008270; GO:0015074; GO:0032197
OG0013730	CxamHS_DN108408_c4_g1::TRINITY_DN108408_c4_g1_i1::g.785838::m.785838	#N/A	0	#N/A
OG0013732	Cxam_g1060.t1	Uridylate kinase (UK) (EC 2.7.4.22) (Uridine monophosphate kinase) (UMP kinase) (UMPK)	441.8	GO:0005524; GO:0005737; GO:0033862; GO:0044210
OG0013737	Cxam_g747.t1	UDP-N-acetylmuramoyl-L-alanyl-D-glutamate--2,6-diaminopimelate ligase (EC 6.3.2.13) (Meso-A2pm-adding enzyme) (Meso-diaminopimelate-adding enzyme) (UDP-MurNAc-L-Ala-D-Glu:meso-diaminopimelate ligase) (UDP-MurNAc-tripeptide synthetase) (UDP-N-acetylmuramyl-tripeptide synthetase)	389.8	GO:0000287; GO:0005524; GO:0005737; GO:0007049; GO:0008360; GO:0008765; GO:0009252; GO:0051301; GO:0071555
OG0013746	CxamHS_DN112659_c6_g1::TRINITY_DN112659_c6_g1_i2::g.642094::m.642094	#N/A	0	#N/A
OG0013751	Cxam_g27835.t1	#N/A	0	#N/A
OG0013764	CxamHS_DN109602_c5_g1::TRINITY_DN109602_c5_g1_i1::g.780291::m.780291	Collagen alpha-1(XII) chain (Fibrochimerin)	72.4	GO:0003429; GO:0005595; GO:0005615; GO:0007155; GO:0030199; GO:0031012; GO:0035987
OG0013792	CxamHS_DN110449_c5_g2::TRINITY_DN110449_c5_g2_i11::g.306330::m.306330	General transcription factor IIH subunit 2 (General transcription factor IIH polypeptide 2)	199.9	GO:0000438; GO:0003676; GO:0005634; GO:0005675; GO:0006289; GO:0006357; GO:0006366; GO:0006468; GO:0008270
OG0013798	Cxam_g18019.t1	#N/A	0	#N/A
OG0013812	CxamHS_DN106560_c0_g1::TRINITY_DN106560_c0_g1_i4::g.431050::m.431050	#N/A	0	#N/A
OG0013813	Cxam_g25506.t1	#N/A	0	#N/A
OG0013827	Cxam_g12846.t1	#N/A	0	#N/A
OG0013849	Cxam_g3088.t1	#N/A	0	#N/A
OG0013854	Cxam_g17637.t1	#N/A	0	#N/A
OG0013855	Cxam_g5101.t1	Adhesion G protein-coupled receptor L3 (Calcium-independent alpha-latrotoxin receptor 3) (CIRL-3) (Latrophilin-3) (Lectomedin-3)	302.8	GO:0001764; GO:0004930; GO:0005509; GO:0005887; GO:0005911; GO:0007166; GO:0007186; GO:0007189; GO:0007416; GO:0007420; GO:0016021; GO:0030246; GO:0030424; GO:0031987; GO:0042220; GO:0051965; GO:0098742; GO:0098978
OG0013870	CxamHS_DN38899_c0_g1::TRINITY_DN38899_c0_g1_i1::g.204358::m.204358	Uncharacterized protein K02A2.6	95.1	GO:0003676; GO:0008270; GO:0015074
OG0013878	CxamHS_DN38056_c0_g1::TRINITY_DN38056_c0_g1_i1::g.181999::m.181999	Protein decapentaplegic (Protein DPP-C)	144.8	GO:0001708; GO:0001709; GO:0001715; GO:0001745; GO:0005125; GO:0005160; GO:0005518; GO:0005615; GO:0007179; GO:0007281; GO:0007304; GO:0007313; GO:0007352; GO:0007354; GO:0007378; GO:0007391; GO:0007393; GO:0007398; GO:0007423; GO:0007424; GO:0007427; GO:0007440; GO:0007442; GO:0007443; GO:0007444; GO:0007446; GO:0007447; GO:0007448; GO:0007455; GO:0007458; GO:0007473; GO:0007474; GO:0007476; GO:…
OG0013882	CxamHS_DN87967_c0_g1::TRINITY_DN87967_c0_g1_i2::g.125797::m.125797	Minor spike protein H (H protein) (Pilot protein)	503.4	GO:0019028; GO:0042802; GO:0046718
OG0013883	CxamHS_DN87967_c0_g1::TRINITY_DN87967_c0_g1_i2::g.125801::m.125801	External scaffolding protein D (Scaffolding protein D) (GPD)	298.9	GO:0030430; GO:0046797
OG0013884	Cxam_g760.t1	Cell division protein FtsZ	411.8	GO:0000917; GO:0003924; GO:0005525; GO:0005737; GO:0032153; GO:0043093; GO:0051258
OG0013885	Cxam_g5548.t1	Flagellar hook protein FlgE	188.3	GO:0009425; GO:0071973
OG0013886	CxamHS_DN114817_c6_g1::TRINITY_DN114817_c6_g1_i10::g.262724::m.262724	#N/A	0	#N/A
OG0013889	CxamS_DN77200_c2_g3::TRINITY_DN77200_c2_g3_i11::g.37629::m.37629	Neuronal acetylcholine receptor subunit alpha-2	233.8	GO:0005887; GO:0005892; GO:0007165; GO:0007268; GO:0008144; GO:0015464; GO:0016020; GO:0022848; GO:0030054; GO:0034220; GO:0042166; GO:0042391; GO:0043005; GO:0045202; GO:0045211; GO:0050877; GO:0051291; GO:0071944
OG0013893	CxamHS_DN112213_c7_g1::TRINITY_DN112213_c7_g1_i11::g.294740::m.294740	#N/A	0	#N/A
OG0013894	Cxam_g8323.t1	#N/A	0	#N/A
OG0013898	CxamHS_DN113292_c5_g1::TRINITY_DN113292_c5_g1_i3::g.774965::m.774965	Cytochrome P450 4c3 (EC 1.14.-.-) (CYPIVC3)	173.7	GO:0004497; GO:0005506; GO:0005789; GO:0016705; GO:0020037; GO:0031090
OG0013906	Cxam_g12018.t1	30S ribosomal protein S3	195.7	GO:0003729; GO:0003735; GO:0006412; GO:0015935; GO:0019843
OG0013921	CxamHS_DN115035_c4_g2::TRINITY_DN115035_c4_g2_i14::g.277356::m.277356	Transforming growth factor-beta receptor-associated protein 1 (TGF-beta receptor-associated protein 1) (TRAP-1) (TRAP1)	96.3	GO:0005769; GO:0006886; GO:0007165; GO:0016192; GO:0046332
OG0013926	Cxam_g25631.t1	Potassium voltage-gated channel subfamily A member 1 (Voltage-gated K(+) channel HuKI) (Voltage-gated potassium channel HBK1) (Voltage-gated potassium channel subunit Kv1.1)	243	GO:0001964; GO:0005249; GO:0005251; GO:0005267; GO:0005783; GO:0005829; GO:0005886; GO:0005887; GO:0006813; GO:0006937; GO:0007268; GO:0007405; GO:0008076; GO:0009986; GO:0010644; GO:0010960; GO:0015079; GO:0016021; GO:0016324; GO:0019228; GO:0021766; GO:0023041; GO:0030054; GO:0030424; GO:0030425; GO:0031410; GO:0033270; GO:0034613; GO:0042391; GO:0042734; GO:0043025; GO:0043204; GO:0043679; GO:…
OG0013928	Cxam_g9741.t1	Type IV pilus assembly protein TapB	408.3	GO:0005524; GO:0005737; GO:0008565; GO:0009297
OG0013930	CxamHS_DN110744_c11_g3::TRINITY_DN110744_c11_g3_i2::g.902470::m.902470	Cysteine and histidine-rich protein 1	143.3	GO:0005737; GO:0046872
OG0013932	CxamHS_DN106901_c4_g1::TRINITY_DN106901_c4_g1_i12::g.487880::m.487880	#N/A	0	#N/A
OG0013934	Cxam_g19031.t1	#N/A	0	#N/A
OG0013942	Cxam_g24712.t1	#N/A	0	#N/A
OG0013953	CxamHS_DN103683_c2_g1::TRINITY_DN103683_c2_g1_i2::g.851275::m.851275	Protein SYM1	53.1	GO:0005743; GO:0016021
OG0014891	Cxam_g25922.t1	#N/A	0	#N/A
OG0014894	Cxam_g8337.t1	#N/A	0	#N/A
OG0014917	CxamHS_DN82410_c0_g1::TRINITY_DN82410_c0_g1_i1::g.108232::m.108232	#N/A	0	#N/A
OG0014919	Cxam_g11704.t1	Neuropeptide Y receptor type 6 (NPY6-R) (Pancreatic polypeptide receptor 2) (PP2)	57.4	GO:0001601; GO:0001602; GO:0004983; GO:0005886; GO:0016021
OG0014928	CxamHS_DN51299_c0_g1::TRINITY_DN51299_c0_g1_i3::g.232965::m.232965	#N/A	0	#N/A
OG0014930	CxamHS_DN60161_c0_g1::TRINITY_DN60161_c0_g1_i1::g.243927::m.243927	#N/A	0	#N/A
OG0014935	Cxam_g24125.t1	#N/A	0	#N/A
OG0014941	CxamHS_DN106404_c0_g1::TRINITY_DN106404_c0_g1_i3::g.607447::m.607447	#N/A	0	#N/A
OG0014947	CxamHS_DN69658_c0_g1::TRINITY_DN69658_c0_g1_i2::g.134839::m.134839	#N/A	0	#N/A
OG0014953	CxamHS_DN73783_c0_g1::TRINITY_DN73783_c0_g1_i1::g.229445::m.229445	GTP-binding protein drn-1 (Di-Ras/Rig/Noey2 Ras-like protein homolog) (Fragment)	110.2	GO:0003924; GO:0005525; GO:0005886; GO:0007165
OG0014957	CxamHS_DN110816_c9_g1::TRINITY_DN110816_c9_g1_i10::g.807804::m.807804	Calpain-D (EC 3.4.22.-) (Calcium-activated neutral proteinase D) (CANP D) (Small optic lobes protein)	163.7	GO:0004198; GO:0005622; GO:0005737; GO:0006508; GO:0007399; GO:0007601; GO:0046872; GO:0050896
OG0014967	CxamHS_DN91035_c1_g1::TRINITY_DN91035_c1_g1_i1::g.215839::m.215839	#N/A	0	#N/A
OG0014969	CxamS_DN7359_c0_g1::TRINITY_DN7359_c0_g1_i1::g.235011::m.235011	Mitogen-activated protein kinase 15 (MAP kinase 15) (MAPK 15) (EC 2.7.11.24) (Extracellular signal-regulated kinase 7) (ERK-7) (Extracellular signal-regulated kinase 8) (ERK-8)	95.5	GO:0000122; GO:0001934; GO:0003400; GO:0003682; GO:0004672; GO:0004707; GO:0005524; GO:0005634; GO:0005737; GO:0005776; GO:0005794; GO:0005814; GO:0005819; GO:0005911; GO:0005923; GO:0006468; GO:0007029; GO:0008156; GO:0008284; GO:0010468; GO:0010506; GO:0016301; GO:0030336; GO:0031398; GO:0031410; GO:0032355; GO:0035556; GO:0036064; GO:0045732; GO:0046777; GO:0090494; GO:1902017
OG0014973	CxamHS_DN108766_c3_g1::TRINITY_DN108766_c3_g1_i1::g.613052::m.613052	#N/A	0	#N/A
OG0014976	CxamHS_DN115384_c2_g1::TRINITY_DN115384_c2_g1_i1::g.916007::m.916007	#N/A	0	#N/A
OG0014979	CxamS_DN57991_c0_g1::TRINITY_DN57991_c0_g1_i1::g.274596::m.274596	MAM and LDL-receptor class A domain-containing protein 1 (Skeletal organic matrix MAM and LDL-receptor 1) (SOM MAM and LDL-receptor 1) (Fragment)	87.8	GO:0005576; GO:0016020
OG0014989	CxamHS_DN145020_c0_g1::TRINITY_DN145020_c0_g1_i1::g.315948::m.315948	#N/A	0	#N/A
OG0014999	CxamHS_DN113532_c3_g1::TRINITY_DN113532_c3_g1_i8::g.594852::m.594852	Activating signal cointegrator 1 complex subunit 3 (EC 3.6.4.12)	117.9	GO:0003676; GO:0005524; GO:0005634; GO:0005829; GO:0006307; GO:0008026; GO:0008283; GO:0016607; GO:0032508; GO:0043140; GO:0099053
OG0015018	CxamS_DN54572_c0_g1::TRINITY_DN54572_c0_g1_i2::g.172320::m.172320	Copia protein (Gag-int-pol protein) [Cleaved into: Copia VLP protein; Copia protease (EC 3.4.23.-)]	88.2	GO:0000943; GO:0003676; GO:0004190; GO:0005524; GO:0008270; GO:0015074
OG0015023	CxamHS_DN54708_c0_g1::TRINITY_DN54708_c0_g1_i1::g.80278::m.80278	Probable serine/threonine-protein kinase tsuA (EC 2.7.11.1) (Tsunami)	58.5	GO:0004674; GO:0005524; GO:0005881; GO:0006468; GO:0030010; GO:0030837; GO:0031272; GO:0043326; GO:0043327; GO:0060176
OG0015032	Cxam_g6032.t1	#N/A	0	#N/A
OG0015033	Cxam_g5011.t1	#N/A	0	#N/A
OG0015038	CxamHS_DN115372_c13_g1::TRINITY_DN115372_c13_g1_i8::g.917148::m.917148	#N/A	0	#N/A
OG0015052	Cxam_g14286.t1	Protocadherin Fat 1 (Cadherin family member 7) (Cadherin-related tumor suppressor homolog) (Protein fat homolog) [Cleaved into: Protocadherin Fat 1, nuclear form]	179.5	GO:0003382; GO:0005509; GO:0005634; GO:0005886; GO:0005887; GO:0005911; GO:0005925; GO:0007015; GO:0007155; GO:0007156; GO:0007163; GO:0007267; GO:0009653; GO:0016324; GO:0016477; GO:0030027; GO:0030175; GO:0045197; GO:0048471; GO:0048593; GO:0070062; GO:0098609
OG0015066	CxamHS_DN104496_c1_g1::TRINITY_DN104496_c1_g1_i1::g.767451::m.767451	Helicase ARIP4 (EC 3.6.4.12) (Androgen receptor-interacting protein 4) (RAD54-like protein 2)	235	GO:0003677; GO:0004386; GO:0005524; GO:0005634
OG0015088	CxamHS_DN73426_c0_g1::TRINITY_DN73426_c0_g1_i1::g.216270::m.216270	#N/A	0	#N/A
OG0015092	CxamHS_DN100642_c0_g1::TRINITY_DN100642_c0_g1_i1::g.513483::m.513483	#N/A	0	#N/A
OG0015094	CxamHS_DN91666_c0_g1::TRINITY_DN91666_c0_g1_i1::g.125993::m.125993	#N/A	0	#N/A
OG0015100	CxamHS_DN83630_c0_g1::TRINITY_DN83630_c0_g1_i1::g.187464::m.187464	Transposon Ty3-G Gag-Pol polyprotein (Gag3-Pol3) (Transposon Ty3-1 TYA-TYB polyprotein) [Cleaved into: Capsid protein (CA) (p24); Spacer peptide p3; Nucleocapsid protein p11 (NC); Ty3 protease (PR) (EC 3.4.23.-) (p16); Spacer peptide J; Reverse transcriptase/ribonuclease H (RT) (RT-RH) (EC 2.7.7.49) (EC 2.7.7.7) (EC 3.1.26.4) (p55); Integrase p61 (IN); Integrase p58 (IN)]	77.8	GO:0000943; GO:0003677; GO:0003723; GO:0003887; GO:0003964; GO:0004190; GO:0004523; GO:0004540; GO:0005524; GO:0005634; GO:0005737; GO:0006310; GO:0008233; GO:0008270; GO:0015074; GO:0032197
OG0015106	CxamHS_DN49886_c0_g1::TRINITY_DN49886_c0_g1_i1::g.95302::m.95302	#N/A	0	#N/A
OG0015112	Cxam_g7367.t1	#N/A	0	#N/A
OG0015124	Cxam_g29909.t1	#N/A	0	#N/A
OG0015125	CxamHS_DN112488_c7_g1::TRINITY_DN112488_c7_g1_i14::g.476715::m.476715	Matrix metalloproteinase-25 (MMP-25) (EC 3.4.24.-)	75.1	GO:0004222; GO:0005615; GO:0005886; GO:0006508; GO:0006954; GO:0008270; GO:0009986; GO:0016021; GO:0016504; GO:0030198; GO:0030574; GO:0031012; GO:0031225; GO:0060022
OG0015126	CxamHS_DN61074_c0_g1::TRINITY_DN61074_c0_g1_i1::g.124105::m.124105	#N/A	0	#N/A
OG0015128	Cxam_g19943.t1	#N/A	0	#N/A
OG0015138	CxamS_DN78536_c0_g1::TRINITY_DN78536_c0_g1_i1::g.210240::m.210240	Angiotensin-converting enzyme (ACE) (EC 3.2.1.-) (EC 3.4.15.1) (Dipeptidyl carboxypeptidase I) (Kininase II) (CD antigen CD143) [Cleaved into: Angiotensin-converting enzyme, soluble form]	158.7	GO:0004180; GO:0005576; GO:0005737; GO:0005886; GO:0008237; GO:0008241; GO:0016021; GO:0046872
OG0015139	CxamHS_DN113314_c8_g1::TRINITY_DN113314_c8_g1_i11::g.415495::m.415495	Deoxynucleoside triphosphate triphosphohydrolase SAMHD1 (dNTPase) (EC 3.1.5.-)	67	GO:0000724; GO:0003676; GO:0003697; GO:0003723; GO:0005525; GO:0005634; GO:0005654; GO:0005886; GO:0006203; GO:0006974; GO:0008270; GO:0008832; GO:0009264; GO:0016446; GO:0016793; GO:0032567; GO:0035861; GO:0042802; GO:0045087; GO:0045088; GO:0046061; GO:0051289; GO:0051607; GO:0060339; GO:0090501; GO:0110025
OG0015141	Cxam_g19932.t1	#N/A	0	#N/A
OG0015150	CxamHS_DN74887_c0_g1::TRINITY_DN74887_c0_g1_i1::g.222221::m.222221	Retrovirus-related Pol polyprotein from transposon TNT 1-94 [Includes: Protease (EC 3.4.23.-); Reverse transcriptase (EC 2.7.7.49); Endonuclease]	60.8	GO:0000943; GO:0003676; GO:0003964; GO:0004190; GO:0004519; GO:0008270; GO:0015074
OG0015152	CxamHS_DN115524_c5_g2::TRINITY_DN115524_c5_g2_i15::g.862779::m.862779	Dynein heavy chain 7, axonemal (Axonemal beta dynein heavy chain 7) (Ciliary dynein heavy chain 7) (Dynein heavy chain-like protein 2) (hDHC2)	445.3	GO:0003341; GO:0003777; GO:0005509; GO:0005524; GO:0005829; GO:0005858; GO:0005874; GO:0005929; GO:0007018; GO:0008569; GO:0030286; GO:0036156; GO:0036159; GO:0045503; GO:0045505; GO:0051959; GO:0060285
OG0015153	Cxam_g10963.t1	#N/A	0	#N/A
OG0015156	CxamS_DN172660_c0_g1::TRINITY_DN172660_c0_g1_i1::g.351607::m.351607	Nuclear pore complex protein Nup205 (205 kDa nucleoporin) (Nucleoporin Nup205)	149.1	GO:0005635; GO:0005643; GO:0006406; GO:0006913; GO:0006999; GO:0016020; GO:0016032; GO:0017056; GO:0031965; GO:0034399; GO:0044611; GO:0051292
OG0015158	Cxam_g19702.t1	#N/A	0	#N/A
OG0015161	CxamHS_DN7285_c0_g1::TRINITY_DN7285_c0_g1_i1::g.194854::m.194854	#N/A	0	#N/A
OG0015165	CxamHS_DN115142_c0_g1::TRINITY_DN115142_c0_g1_i4::g.376515::m.376515	Adhesion G-protein coupled receptor V1 (EC 3.4.-.-) (G-protein coupled receptor 98) (Monogenic audiogenic seizure susceptibility protein 1 homolog) (Very large G-protein coupled receptor 1)	205.7	GO:0001917; GO:0001965; GO:0004930; GO:0007166; GO:0007194; GO:0010739; GO:0010855; GO:0016021; GO:0016787; GO:0031647; GO:0042462; GO:0060171; GO:0071277; GO:0090037; GO:0097264
OG0015167	CxamHS_DN104771_c4_g2::TRINITY_DN104771_c4_g2_i1::g.286859::m.286859	#N/A	0	#N/A
OG0015168	CxamHS_DN107832_c3_g1::TRINITY_DN107832_c3_g1_i2::g.901920::m.901920	1-phosphatidylinositol 4,5-bisphosphate phosphodiesterase delta-4 (EC 3.1.4.11) (Phosphoinositide phospholipase C-delta-4) (Phospholipase C-delta-4) (PLC-delta-4)	57.8	GO:0004435; GO:0005509; GO:0005634; GO:0005783; GO:0007340; GO:0016020; GO:0016042; GO:0035556; GO:0046488
OG0015176	Cxam_g27145.t1	Putative transposase InsO for insertion sequence element IS911B	203.8	GO:0003677; GO:0006310; GO:0015074; GO:0032196
OG0015185	CxamHS_DN114489_c2_g2::TRINITY_DN114489_c2_g2_i1::g.670535::m.670535	#N/A	0	#N/A
OG0015186	CxamHS_DN114816_c0_g1::TRINITY_DN114816_c0_g1_i14::g.260500::m.260500	#N/A	0	#N/A
OG0015188	Cxam_g1367.t1	31 kDa immunogenic protein	191.8	0
OG0015196	CxamHS_DN44370_c0_g1::TRINITY_DN44370_c0_g1_i1::g.133181::m.133181	#N/A	0	#N/A
OG0015204	Cxam_g936.t1	Glycine--tRNA ligase beta subunit (EC 6.1.1.14) (Glycyl-tRNA synthetase beta subunit) (GlyRS)	1023.8	GO:0004814; GO:0004820; GO:0005524; GO:0005737; GO:0006420; GO:0006426
OG0015206	CxamS_DN78124_c5_g2::TRINITY_DN78124_c5_g2_i6::g.192773::m.192773	#N/A	0	#N/A
OG0015208	CxamHS_DN115663_c12_g4::TRINITY_DN115663_c12_g4_i1::g.465647::m.465647	#N/A	0	#N/A
OG0015213	Cxam_g21800.t1	DNA polymerase III subunit gamma/tau (EC 2.7.7.7)	276.9	GO:0003677; GO:0003887; GO:0005524; GO:0006261; GO:0009360
OG0015225	CxamHS_DN244703_c0_g1::TRINITY_DN244703_c0_g1_i1::g.23320::m.23320	General L-amino acid-binding periplasmic protein AapJ	91.3	GO:0006865; GO:0030288
OG0015240	Cxam_g23002.t1	#N/A	0	#N/A
OG0015241	Cxam_g12892.t1	#N/A	0	#N/A
OG0015252	CxamS_DN57632_c0_g1::TRINITY_DN57632_c0_g1_i1::g.199889::m.199889	#N/A	0	#N/A
OG0015258	Cxam_g5584.t1	Dihydroxy-acid dehydratase (DAD) (EC 4.2.1.9)	1063.1	GO:0004160; GO:0009097; GO:0009099; GO:0046872; GO:0051539
OG0015262	CxamHS_DN108668_c1_g2::TRINITY_DN108668_c1_g2_i2::g.708094::m.708094	Ras-related protein Rab-30	108.2	GO:0000139; GO:0003924; GO:0005525; GO:0005789; GO:0005801; GO:0005802; GO:0006886; GO:0006888; GO:0007030; GO:0031985; GO:0032482
OG0015269	Cxam_g814.t1	NADH-quinone oxidoreductase subunit H (EC 7.1.1.-) (NADH dehydrogenase I subunit H) (NDH-1 subunit H)	645.6	GO:0005886; GO:0016021; GO:0048038; GO:0050136
OG0015270	Cxam_g23388.t1	#N/A	0	#N/A
OG0015271	Cxam_g8711.t1	#N/A	0	#N/A
OG0015273	Cxam_g14698.t1	Cytochrome c oxidase subunit 6A2, mitochondrial (Cytochrome c oxidase polypeptide VIa-heart) (COXVIAH) (Cytochrome c oxidase subunit VIA-muscle) (COX VIa-M)	55.1	GO:0004129; GO:0005751; GO:0006091; GO:0006123; GO:0009060; GO:0030234
OG0015278	Cxam_g7489.t1	#N/A	0	#N/A
OG0015280	CxamHS_DN107239_c7_g1::TRINITY_DN107239_c7_g1_i1::g.692377::m.692377	#N/A	0	#N/A
OG0015281	CxamHS_DN109478_c4_g1::TRINITY_DN109478_c4_g1_i1::g.684763::m.684763	#N/A	0	#N/A
OG0015283	CxamHS_DN110877_c6_g1::TRINITY_DN110877_c6_g1_i3::g.809178::m.809178	Transmembrane and coiled-coil domain-containing protein 3	87.8	GO:0015299; GO:0016021
OG0015292	Cxam_g6650.t1	#N/A	0	#N/A
OG0015294	CxamHS_DN107916_c4_g1::TRINITY_DN107916_c4_g1_i1::g.732168::m.732168	#N/A	0	#N/A
OG0015301	CxamHS_DN113922_c11_g2::TRINITY_DN113922_c11_g2_i1::g.633455::m.633455	#N/A	0	#N/A
OG0015302	CxamS_DN78029_c1_g1::TRINITY_DN78029_c1_g1_i1::g.247946::m.247946	#N/A	0	#N/A
OG0015305	CxamHS_DN103608_c2_g1::TRINITY_DN103608_c2_g1_i1::g.850925::m.850925	#N/A	0	#N/A
OG0015311	CxamS_DN60304_c0_g1::TRINITY_DN60304_c0_g1_i3::g.88157::m.88157	Protein ABHD8 (EC 3.-.-.-) (Alpha/beta hydrolase domain-containing protein 8) (Abhydrolase domain-containing protein 8)	95.1	GO:0052689; GO:0055088
OG0015317	CxamHS_DN101895_c1_g1::TRINITY_DN101895_c1_g1_i2::g.787953::m.787953	#N/A	0	#N/A
OG0015329	Cxam_g5600.t1	UDP-galactose-lipid carrier transferase (EC 2.-.-.-)	208.4	GO:0000271; GO:0005886; GO:0009405; GO:0016021; GO:0016740
OG0015330	Cxam_g9135.t1	#N/A	0	#N/A
OG0015332	CxamHS_DN83071_c0_g1::TRINITY_DN83071_c0_g1_i2::g.119683::m.119683	#N/A	0	#N/A
OG0015343	Cxam_g2247.t1	Probable transaldolase (EC 2.2.1.2)	364.8	GO:0004801; GO:0005737; GO:0005975; GO:0006098; GO:0016832
OG0015345	CxamHS_DN87967_c0_g1::TRINITY_DN87967_c0_g1_i2::g.125795::m.125795	A' protein (GPA)	1044.3	GO:0003677; GO:0004519; GO:0006260; GO:0039693; GO:0046872
OG0015346	CxamHS_DN87967_c0_g1::TRINITY_DN87967_c0_g1_i2::g.125821::m.125821	Protein K	105.9	0
OG0015347	CxamHS_DN87967_c0_g1::TRINITY_DN87967_c0_g1_i2::g.125800::m.125800	Major spike protein G (G protein) (GPG)	355.5	GO:0019028; GO:0019048; GO:0019062; GO:0030430; GO:0046718
OG0015348	CxamHS_DN87967_c0_g1::TRINITY_DN87967_c0_g1_i2::g.125796::m.125796	Capsid protein F (F protein) (GPF)	896.3	GO:0005198; GO:0039615; GO:0046718
OG0015349	CxamHS_DN87967_c0_g1::TRINITY_DN87967_c0_g1_i2::g.125807::m.125807	Protein C	175.6	GO:0019073
OG0015369	Cxam_g28434.t1	Argininosuccinate synthase (EC 6.3.4.5) (Citrulline--aspartate ligase)	752.3	GO:0004055; GO:0005524; GO:0005737; GO:0006526
OG0015373	CxamHS_DN105543_c7_g1::TRINITY_DN105543_c7_g1_i11::g.333116::m.333116	#N/A	0	#N/A
OG0015386	Cxam_g4426.t1	#N/A	0	#N/A
OG0015387	Cxam_g7468.t1	#N/A	0	#N/A
OG0015392	CxamHS_DN107851_c3_g1::TRINITY_DN107851_c3_g1_i2::g.900888::m.900888	#N/A	0	#N/A
OG0015394	Cxam_g11623.t1	#N/A	0	#N/A
OG0015396	CxamHS_DN111482_c2_g1::TRINITY_DN111482_c2_g1_i1::g.429353::m.429353	Cyclin-L1	164.9	GO:0005634; GO:0006357; GO:0006396; GO:0016538; GO:0016607
OG0015401	Cxam_g24159.t1	#N/A	0	#N/A
OG0015413	CxamHS_DN88225_c0_g1::TRINITY_DN88225_c0_g1_i1::g.103712::m.103712	#N/A	0	#N/A
OG0015414	Cxam_g4304.t1	#N/A	0	#N/A
OG0015417	Cxam_g2980.t1	#N/A	0	#N/A
OG0016757	CxamHS_DN112828_c2_g1::TRINITY_DN112828_c2_g1_i1::g.303379::m.303379	#N/A	0	#N/A
OG0016758	Cxam_g5091.t1	#N/A	0	#N/A
OG0016773	CxamHS_DN113137_c3_g1::TRINITY_DN113137_c3_g1_i1::g.840271::m.840271	Craniofacial development protein 2 (p97 bucentaur protein)	75.5	GO:0005634; GO:0005737
OG0016774	CxamHS_DN112765_c0_g1::TRINITY_DN112765_c0_g1_i10::g.855000::m.855000	Endothelin-converting enzyme homolog (ECE) (EC 3.4.24.-)	148.3	GO:0004175; GO:0004222; GO:0005886; GO:0008270; GO:0016021; GO:0016486
OG0016788	Cxam_g9768.t1	#N/A	0	#N/A
OG0016804	CxamS_DN46812_c0_g1::TRINITY_DN46812_c0_g1_i1::g.207406::m.207406	#N/A	0	#N/A
OG0016824	CxamS_DN63123_c0_g1::TRINITY_DN63123_c0_g1_i2::g.105945::m.105945	Dynein heavy chain 6, axonemal (Axonemal beta dynein heavy chain 6) (Ciliary dynein heavy chain 6)	273.1	GO:0005524; GO:0005858; GO:0005874; GO:0007018; GO:0008569; GO:0030286; GO:0045503; GO:0045505; GO:0051959; GO:0060285
OG0016847	CxamHS_DN64264_c0_g1::TRINITY_DN64264_c0_g1_i1::g.88223::m.88223	#N/A	0	#N/A
OG0016859	CxamS_DN76071_c1_g1::TRINITY_DN76071_c1_g1_i3::g.93849::m.93849	Phosphatidylinositol 3-kinase catalytic subunit type 3 (PI3-kinase type 3) (PI3K type 3) (PtdIns-3-kinase type 3) (EC 2.7.1.137) (Phosphatidylinositol 3-kinase p100 subunit) (Phosphoinositide-3-kinase class 3) (hVps34)	188.7	GO:0000045; GO:0000407; GO:0004672; GO:0005524; GO:0005737; GO:0005768; GO:0005770; GO:0005777; GO:0005829; GO:0005930; GO:0006468; GO:0006497; GO:0006897; GO:0006914; GO:0007032; GO:0007049; GO:0016020; GO:0016236; GO:0016301; GO:0016303; GO:0016485; GO:0030242; GO:0030496; GO:0030670; GO:0032465; GO:0034162; GO:0034271; GO:0034272; GO:0034497; GO:0035032; GO:0036092; GO:0042149; GO:0043201; GO:…
OG0016873	CxamHS_DN112604_c7_g2::TRINITY_DN112604_c7_g2_i2::g.641452::m.641452	Protein phosphatase PP2A regulatory subunit A (PR65)	73.2	GO:0000159; GO:0005634; GO:0005737; GO:0005816; GO:0005934; GO:0005935; GO:0006417; GO:0006470; GO:0007094; GO:0019888; GO:0043332
OG0016891	CxamS_DN73885_c0_g1::TRINITY_DN73885_c0_g1_i4::g.140070::m.140070	Otoferlin (Fer-1-like protein 2)	99.8	GO:0005509; GO:0005789; GO:0010996; GO:0016021; GO:0016079; GO:0016323; GO:0030054; GO:0030672; GO:0050885
OG0016900	CxamS_DN99953_c0_g1::TRINITY_DN99953_c0_g1_i1::g.297827::m.297827	#N/A	0	#N/A
OG0016932	CxamHS_DN108643_c5_g4::TRINITY_DN108643_c5_g4_i2::g.705415::m.705415	Membrane-associated guanylate kinase, WW and PDZ domain-containing protein 1 (BAI1-associated protein 1) (BAP-1) (Membrane-associated guanylate kinase inverted 1) (MAGI-1)	108.6	GO:0005524; GO:0005634; GO:0005654; GO:0005737; GO:0005886; GO:0005911; GO:0005912; GO:0005923; GO:0007165; GO:0016020; GO:0030054; GO:0032947; GO:0042995; GO:0051393
OG0016940	CxamS_DN103323_c0_g1::TRINITY_DN103323_c0_g1_i1::g.355845::m.355845	Photoreceptor-specific nuclear receptor (Nuclear receptor subfamily 2 group E member 3) (Retina-specific nuclear receptor)	174.1	GO:0000122; GO:0000978; GO:0001228; GO:0003707; GO:0004879; GO:0005634; GO:0005654; GO:0005667; GO:0006366; GO:0006367; GO:0007165; GO:0007601; GO:0007602; GO:0008270; GO:0008285; GO:0042462; GO:0043565; GO:0045872; GO:0045944; GO:0060041
OG0016942	CxamHS_DN109028_c0_g1::TRINITY_DN109028_c0_g1_i10::g.557337::m.557337	Ribosome biogenesis protein BMS1 homolog (Ribosome assembly protein BMS1 homolog)	213.8	GO:0000462; GO:0003723; GO:0003924; GO:0005524; GO:0005525; GO:0005634; GO:0005654; GO:0005730; GO:0006364; GO:0030686; GO:0034511
OG0016963	CxamHS_DN197986_c0_g1::TRINITY_DN197986_c0_g1_i1::g.567953::m.567953	#N/A	0	#N/A
OG0016969	CxamHS_DN107609_c0_g1::TRINITY_DN107609_c0_g1_i1::g.813944::m.813944	Craniofacial development protein 2 (p97 bucentaur protein)	137.1	GO:0005634; GO:0005737
OG0016975	Cxam_g29644.t1	#N/A	0	#N/A
OG0016979	CxamHS_DN62152_c0_g1::TRINITY_DN62152_c0_g1_i1::g.190397::m.190397	Tuftelin-interacting protein 11 (Septin and tuftelin-interacting protein 1) (STIP-1)	93.2	GO:0003676; GO:0005681; GO:0006397; GO:0008380
OG0016981	CxamHS_DN112161_c2_g1::TRINITY_DN112161_c2_g1_i4::g.717101::m.717101	SNF-related serine/threonine-protein kinase (EC 2.7.11.1) (SNF1-related kinase)	83.2	GO:0000287; GO:0004674; GO:0005524; GO:0005634; GO:0005737; GO:0006468; GO:0030099; GO:0035556
OG0016989	CxamS_DN15773_c0_g1::TRINITY_DN15773_c0_g1_i1::g.235576::m.235576	#N/A	0	#N/A
OG0016993	CxamHS_DN172588_c0_g1::TRINITY_DN172588_c0_g1_i1::g.520587::m.520587	#N/A	0	#N/A
OG0017015	CxamHS_DN80870_c0_g1::TRINITY_DN80870_c0_g1_i1::g.85114::m.85114	#N/A	0	#N/A
OG0017016	CxamHS_DN144428_c0_g1::TRINITY_DN144428_c0_g1_i1::g.760395::m.760395	#N/A	0	#N/A
OG0017024	CxamHS_DN227436_c0_g1::TRINITY_DN227436_c0_g1_i1::g.37094::m.37094	#N/A	0	#N/A
OG0017028	CxamHS_DN138066_c0_g1::TRINITY_DN138066_c0_g1_i1::g.766741::m.766741	#N/A	0	#N/A
OG0017034	CxamS_DN65867_c0_g1::TRINITY_DN65867_c0_g1_i2::g.292127::m.292127	PC3-like endoprotease variant A (EC 3.4.21.-) (SPC3)	110.5	GO:0004252
OG0017035	Cxam_g7320.t1	#N/A	0	#N/A
OG0017038	CxamS_DN78148_c2_g1::TRINITY_DN78148_c2_g1_i5::g.193721::m.193721	#N/A	0	#N/A
OG0017042	CxamHS_DN75725_c0_g1::TRINITY_DN75725_c0_g1_i1::g.203938::m.203938	#N/A	0	#N/A
OG0017044	Cxam_g23906.t1	Adhesion G-protein coupled receptor V1 (ADGRV1) (EC 3.4.-.-) (G-protein coupled receptor 98) (Monogenic audiogenic seizure susceptibility protein 1 homolog) (Usher syndrome type-2C protein) (Very large G-protein coupled receptor 1) [Cleaved into: ADGRV1 subunit alpha; ADGRV1 subunit beta]	109	GO:0001917; GO:0001965; GO:0002141; GO:0002142; GO:0004930; GO:0005509; GO:0005737; GO:0005886; GO:0007166; GO:0007186; GO:0007194; GO:0007399; GO:0007601; GO:0007605; GO:0009986; GO:0010739; GO:0010855; GO:0016020; GO:0016021; GO:0016787; GO:0030501; GO:0031647; GO:0043235; GO:0045184; GO:0045202; GO:0045494; GO:0048496; GO:0048839; GO:0050877; GO:0050910; GO:0050953; GO:0060122; GO:0060171; GO:…
OG0017052	CxamS_DN41214_c0_g1::TRINITY_DN41214_c0_g1_i1::g.39646::m.39646	Transposon Tf2-11 polyprotein (Retrotransposable element Tf2 155 kDa protein)	64.3	GO:0003677; GO:0003723; GO:0003887; GO:0003964; GO:0004190; GO:0004519; GO:0005634; GO:0006310; GO:0015074; GO:0046872
OG0017053	Cxam_g2305.t1	Aspartate kinase Ask_LysC (EC 2.7.2.4) (Aspartokinase)	382.1	GO:0004072; GO:0005524; GO:0005737; GO:0009086; GO:0009088; GO:0009089; GO:0019877
OG0017059	Cxam_g1561.t1	Penicillin-binding protein 1A (PBP-1a) (PBP1a) [Includes: Penicillin-insensitive transglycosylase (EC 2.4.1.129) (Peptidoglycan TGase); Penicillin-sensitive transpeptidase (EC 3.4.16.4) (DD-transpeptidase)]	551.6	GO:0005886; GO:0008360; GO:0008658; GO:0008955; GO:0009002; GO:0009252; GO:0016021; GO:0046677; GO:0071555
OG0017061	CxamHS_DN113584_c1_g1::TRINITY_DN113584_c1_g1_i11::g.592041::m.592041	Glutathione hydrolase 1 proenzyme (EC 3.4.19.13) (Gamma-glutamyltransferase 1) (Gamma-glutamyltranspeptidase 1) (GGT 1) (EC 2.3.2.2) (Leukotriene-C4 hydrolase) (EC 3.4.19.14) (CD antigen CD224) [Cleaved into: Glutathione hydrolase 1 heavy chain; Glutathione hydrolase 1 light chain]	72	GO:0000048; GO:0002682; GO:0005886; GO:0006520; GO:0006536; GO:0006749; GO:0006750; GO:0006751; GO:0007283; GO:0016021; GO:0019344; GO:0031179; GO:0031638; GO:0032355; GO:0032496; GO:0034612; GO:0036374; GO:0050727; GO:0102953; GO:0103068
OG0017080	CxamHS_DN126249_c0_g1::TRINITY_DN126249_c0_g1_i1::g.470422::m.470422	#N/A	0	#N/A
OG0017091	CxamHS_DN189117_c0_g1::TRINITY_DN189117_c0_g1_i1::g.652811::m.652811	Heat shock cognate 70 kDa protein (HSP70)	209.5	GO:0005524
OG0017098	CxamHS_DN44233_c0_g1::TRINITY_DN44233_c0_g1_i1::g.144438::m.144438	Solute carrier family 12 member 8 (Cation-chloride cotransporter 9)	96.7	GO:0005623; GO:0006884; GO:0015379; GO:0016021; GO:0055064; GO:0055075; GO:1902476; GO:1990573
OG0017099	Cxam_g20599.t1	#N/A	0	#N/A
OG0017100	CxamHS_DN67036_c0_g1::TRINITY_DN67036_c0_g1_i2::g.174261::m.174261	#N/A	0	#N/A
OG0017101	Cxam_g6247.t2	Cleavage stimulation factor subunit 1 (CF-1 50 kDa subunit) (Cleavage stimulation factor 50 kDa subunit) (CSTF 50 kDa subunit) (CstF-50)	54.3	GO:0000398; GO:0003723; GO:0005654; GO:0005848; GO:0006369; GO:0031124
OG0017107	CxamHS_DN71687_c0_g1::TRINITY_DN71687_c0_g1_i1::g.151554::m.151554	#N/A	0	#N/A
OG0017117	Cxam_g28430.t1	NADP-dependent malic enzyme (NADP-ME) (EC 1.1.1.40)	894.8	GO:0004471; GO:0004473; GO:0006108; GO:0008948; GO:0016746; GO:0046872; GO:0051287
OG0017118	CxamHS_DN110040_c1_g1::TRINITY_DN110040_c1_g1_i1::g.793124::m.793124	Actin-1	142.9	GO:0000281; GO:0005524; GO:0005737; GO:0005856; GO:0009792; GO:0030866
OG0017121	Cxam_g5576.t1	3-isopropylmalate dehydrogenase (EC 1.1.1.85) (3-IPM-DH) (Beta-IPM dehydrogenase) (IMDH)	632.9	GO:0000287; GO:0003862; GO:0005737; GO:0009098; GO:0051287
OG0017122	Cxam_g13697.t1	#N/A	0	#N/A
OG0017125	Cxam_g949.t1	Carbamoyl-phosphate synthase small chain (EC 6.3.5.5) (Carbamoyl-phosphate synthetase glutamine chain)	733.8	GO:0004088; GO:0005524; GO:0006207; GO:0006526; GO:0006541; GO:0044205
OG0017127	CxamHS_DN113910_c6_g3::TRINITY_DN113910_c6_g3_i6::g.634174::m.634174	#N/A	0	#N/A
OG0017129	Cxam_g18810.t1	Transcription termination/antitermination protein NusG	164.1	GO:0006353; GO:0006354; GO:0031564; GO:0032784
OG0017132	CxamHS_DN113996_c4_g2::TRINITY_DN113996_c4_g2_i1::g.636698::m.636698	#N/A	0	#N/A
OG0017135	CxamHS_DN110541_c2_g1::TRINITY_DN110541_c2_g1_i3::g.496348::m.496348	#N/A	0	#N/A
OG0017141	CxamHS_DN93608_c0_g1::TRINITY_DN93608_c0_g1_i1::g.110060::m.110060	#N/A	0	#N/A
OG0017148	Cxam_g942.t1	Ketol-acid reductoisomerase (NADP(+)) (KARI) (EC 1.1.1.86) (Acetohydroxy-acid isomeroreductase) (AHIR) (Alpha-keto-beta-hydroxylacyl reductoisomerase) (Ketol-acid reductoisomerase type 1) (Ketol-acid reductoisomerase type I)	657.1	GO:0000287; GO:0004455; GO:0009097; GO:0009099; GO:0050661
OG0017162	CxamS_DN77221_c0_g1::TRINITY_DN77221_c0_g1_i1::g.47918::m.47918	Retrovirus-related Pol polyprotein from type-2 retrotransposable element R2DM (Retrovirus-related Pol polyprotein from type II retrotransposable element R2DM) [Includes: Protease (EC 3.4.23.-); Reverse transcriptase (EC 2.7.7.49); Endonuclease]	65.9	GO:0003676; GO:0003964; GO:0004190; GO:0004519; GO:0046872
OG0017172	CxamHS_DN115533_c5_g1::TRINITY_DN115533_c5_g1_i2::g.863889::m.863889	#N/A	0	#N/A
OG0017175	CxamHS_DN115550_c7_g2::TRINITY_DN115550_c7_g2_i3::g.860929::m.860929	#N/A	0	#N/A
OG0017176	Cxam_g12285.t1	#N/A	0	#N/A
OG0017178	CxamHS_DN82026_c0_g1::TRINITY_DN82026_c0_g1_i3::g.120672::m.120672	A disintegrin and metalloproteinase with thrombospondin motifs 13 (ADAM-TS 13) (ADAM-TS13) (ADAMTS-13) (EC 3.4.24.87) (von Willebrand factor-cleaving protease) (vWF-CP) (vWF-cleaving protease)	60.8	GO:0004175; GO:0004222; GO:0005615; GO:0006508; GO:0007596; GO:0008233; GO:0009636; GO:0014075; GO:0035864; GO:0043171; GO:0046872; GO:0071222; GO:0071346; GO:0071353; GO:0071356
OG0017192	CxamHS_DN82517_c0_g1::TRINITY_DN82517_c0_g1_i1::g.209668::m.209668	Adenylate kinase 9 (AK 9) (EC 2.7.4.4) (EC 2.7.4.6) (Adenylate kinase domain-containing protein 1) (Adenylate kinase domain-containing protein 2)	209.5	GO:0004550; GO:0005524; GO:0005634; GO:0005654; GO:0005737; GO:0005829; GO:0006174; GO:0006186; GO:0006756; GO:0006757; GO:0015949; GO:0019206; GO:0031965; GO:0050145; GO:0061508; GO:0061565; GO:0061566; GO:0061567; GO:0061568; GO:0061569; GO:0061570; GO:0061571
OG0017195	CxamS_DN56647_c0_g1::TRINITY_DN56647_c0_g1_i1::g.177354::m.177354	Histone-lysine N-methyltransferase NSD2 (EC 2.1.1.43) (Multiple myeloma SET domain-containing protein) (MMSET) (Nuclear SET domain-containing protein 2) (Wolf-Hirschhorn syndrome candidate 1 protein homolog)	95.1	GO:0000122; GO:0000785; GO:0003149; GO:0003289; GO:0003290; GO:0003682; GO:0005634; GO:0006355; GO:0010452; GO:0018024; GO:0034770; GO:0043565; GO:0046872; GO:0046975; GO:0048298; GO:0060348; GO:0070201; GO:2001032
OG0017202	Cxam_g7817.t1	#N/A	0	#N/A
OG0017204	Cxam_g2123.t1	GTP pyrophosphokinase rsh (EC 2.7.6.5) ((p)ppGpp synthase) (ATP:GTP 3'-pyrophosphotransferase)	605.5	GO:0005524; GO:0005525; GO:0008728; GO:0015969; GO:0016301
OG0017206	Cxam_g1078.t1	Sarcosine oxidase subunit alpha (Sarcosine oxidase subunit) (EC 1.5.3.1)	943.7	GO:0005737; GO:0008115; GO:0046653
OG0017211	Cxam_g16119.t1	#N/A	0	#N/A
OG0017212	CxamHS_DN100010_c0_g1::TRINITY_DN100010_c0_g1_i1::g.521284::m.521284	Ras-related and estrogen-regulated growth inhibitor-like protein (RERG/Ras-like protein)	122.1	GO:0003924; GO:0005525; GO:0007165; GO:0016020
OG0017213	CxamHS_DN196321_c0_g1::TRINITY_DN196321_c0_g1_i1::g.805054::m.805054	#N/A	0	#N/A
OG0017217	Cxam_g2332.t1	50S ribosomal protein L28	143.7	GO:0003735; GO:0005840; GO:0006412
OG0017219	Cxam_g24421.t1	#N/A	0	#N/A
OG0017221	CxamHS_DN111231_c6_g1::TRINITY_DN111231_c6_g1_i9::g.616280::m.616280	Sodium-dependent neutral amino acid transporter B(0)AT2 (Solute carrier family 6 member 15) (Transporter v7-3) (sodium- and chloride-dependent neurotransmitter transporter NTT73)	175.3	GO:0005298; GO:0005328; GO:0005886; GO:0005887; GO:0015804; GO:0015820; GO:0015824
OG0017226	CxamHS_DN112780_c1_g1::TRINITY_DN112780_c1_g1_i1::g.854198::m.854198	D(1A) dopamine receptor (Dopamine D1 receptor)	89	GO:0004952; GO:0005887; GO:0007189; GO:0042311
OG0017227	CxamHS_DN195945_c0_g1::TRINITY_DN195945_c0_g1_i1::g.637980::m.637980	Fatty aldehyde dehydrogenase (EC 1.2.1.3) (Aldehyde dehydrogenase 10) (Aldehyde dehydrogenase family 3 member A2) (Microsomal aldehyde dehydrogenase)	109.8	GO:0001561; GO:0004028; GO:0004029; GO:0005777; GO:0005778; GO:0005789; GO:0006081; GO:0006714; GO:0007417; GO:0007422; GO:0008544; GO:0016021; GO:0030148; GO:0033306; GO:0042803; GO:0043231; GO:0043878; GO:0046458; GO:0046577; GO:0050061; GO:0052814; GO:0055114
OG0017230	Cxam_g30855.t1	#N/A	0	#N/A
OG0017234	CxamHS_DN93478_c0_g1::TRINITY_DN93478_c0_g1_i1::g.80646::m.80646	#N/A	0	#N/A
OG0017238	CxamHS_DN84391_c0_g1::TRINITY_DN84391_c0_g1_i1::g.200822::m.200822	Serine protease 23 (EC 3.4.21.-)	73.6	GO:0004252; GO:0005576; GO:0005634
OG0017239	CxamHS_DN111744_c1_g3::TRINITY_DN111744_c1_g3_i1::g.399864::m.399864	Cytochrome b (Complex III subunit 3) (Complex III subunit III) (Cytochrome b-c1 complex subunit 3) (Ubiquinol-cytochrome-c reductase complex cytochrome b subunit)	109.8	GO:0005743; GO:0006122; GO:0008121; GO:0016021; GO:0045275; GO:0046872
OG0017240	CxamHS_DN99364_c2_g1::TRINITY_DN99364_c2_g1_i1::g.220861::m.220861	Arylsulfatase B (ASB) (EC 3.1.6.12) (N-acetylgalactosamine-4-sulfatase) (G4S)	369.8	GO:0003943; GO:0005764; GO:0009986; GO:0010632; GO:0010976; GO:0046872; GO:0061580
OG0017241	Cxam_g917.t1	Signal recognition particle receptor FtsY (SRP receptor)	310.1	GO:0003924; GO:0005525; GO:0005737; GO:0006614; GO:0031226
OG0017242	Cxam_g1523.t1	Phosphate acyltransferase (EC 2.3.1.274) (Acyl-ACP phosphotransacylase) (Acyl-[acyl-carrier-protein]--phosphate acyltransferase) (Phosphate-acyl-ACP acyltransferase)	575.1	GO:0005737; GO:0006633; GO:0008654; GO:0016747
OG0017243	CxamHS_DN113460_c7_g1::TRINITY_DN113460_c7_g1_i6::g.373386::m.373386	#N/A	0	#N/A
OG0017255	CxamHS_DN110046_c1_g2::TRINITY_DN110046_c1_g2_i1::g.795269::m.795269	#N/A	0	#N/A
OG0017267	CxamS_DN73092_c1_g1::TRINITY_DN73092_c1_g1_i3::g.49971::m.49971	AMSH-like protease (AMSH-LP) (EC 3.4.19.-) (STAM-binding protein-like 1)	117.9	GO:0004843; GO:0005768; GO:0005829; GO:0008237; GO:0016020; GO:0016579; GO:0046872; GO:0061578; GO:0070536
OG0017269	CxamHS_DN85684_c0_g1::TRINITY_DN85684_c0_g1_i1::g.100041::m.100041	TBC1 domain family member 31 (WD repeat-containing protein 67)	64.3	GO:0005813
OG0017273	CxamHS_DN105710_c0_g1::TRINITY_DN105710_c0_g1_i1::g.833413::m.833413	#N/A	0	#N/A
OG0017298	CxamHS_DN98380_c0_g1::TRINITY_DN98380_c0_g1_i1::g.72130::m.72130	#N/A	0	#N/A
OG0017300	CxamHS_DN50789_c0_g1::TRINITY_DN50789_c0_g1_i1::g.99264::m.99264	#N/A	0	#N/A
OG0017314	CxamS_DN76686_c1_g2::TRINITY_DN76686_c1_g2_i3::g.174677::m.174677	Copine-8 (Copine VIII)	160.6	GO:0005544; GO:0005886; GO:0070062; GO:0071277
OG0019168	CxamHS_DN112846_c7_g1::TRINITY_DN112846_c7_g1_i3::g.303718::m.303718	Histone deacetylase 4 (HD4) (EC 3.5.1.98)	82	GO:0000118; GO:0000122; GO:0000978; GO:0001085; GO:0001501; GO:0002076; GO:0003677; GO:0003682; GO:0003714; GO:0004407; GO:0005634; GO:0005654; GO:0005737; GO:0005829; GO:0006338; GO:0006476; GO:0008134; GO:0008270; GO:0008284; GO:0008285; GO:0010592; GO:0010832; GO:0010882; GO:0014894; GO:0014911; GO:0016575; GO:0017053; GO:0019789; GO:0019901; GO:0030017; GO:0030018; GO:0030955; GO:0031594; GO:…
OG0019178	CxamS_DN64980_c0_g1::TRINITY_DN64980_c0_g1_i2::g.208904::m.208904	Craniofacial development protein 2 (p97 bucentaur protein)	89	GO:0005634; GO:0005737
OG0019244	CxamHS_DN108044_c0_g2::TRINITY_DN108044_c0_g2_i1::g.885104::m.885104	Proprotein convertase subtilisin/kexin type 7 (EC 3.4.21.-) (Lymphoma proprotein convertase) (Prohormone convertase 7) (Proprotein convertase 7) (PC7) (Proprotein convertase 8) (PC8) (hPC8) (Subtilisin/kexin-like protease PC7)	116.3	GO:0004252; GO:0005802; GO:0008233; GO:0016020; GO:0016485; GO:0016486; GO:0030173
OG0019276	CxamHS_DN165347_c0_g1::TRINITY_DN165347_c0_g1_i1::g.334036::m.334036	#N/A	0	#N/A
OG0019332	CxamHS_DN111895_c7_g1::TRINITY_DN111895_c7_g1_i1::g.664811::m.664811	#N/A	0	#N/A
OG0019388	Cxam_g25832.t1	#N/A	0	#N/A
OG0019409	CxamS_DN77889_c2_g1::TRINITY_DN77889_c2_g1_i3::g.17352::m.17352	#N/A	0	#N/A
OG0019410	CxamHS_DN70938_c0_g1::TRINITY_DN70938_c0_g1_i3::g.138022::m.138022	Potassium voltage-gated channel subfamily H member 4 (Brain-specific eag-like channel 2) (BEC2) (Ether-a-go-go-like potassium channel 1) (ELK channel 1) (rElk1) (Voltage-gated potassium channel subunit Kv12.3)	97.8	GO:0005249; GO:0005887; GO:0034765; GO:0042391; GO:0071805
OG0019413	CxamHS_DN113402_c5_g1::TRINITY_DN113402_c5_g1_i3::g.372429::m.372429	Fibroblast growth factor receptor 3 (FGFR-3) (EC 2.7.10.1) (Tyrosine kinase receptor CEK2)	136	GO:0004714; GO:0005007; GO:0005524; GO:0005783; GO:0005794; GO:0005887; GO:0007169; GO:0008284; GO:0010518; GO:0017134; GO:0030133; GO:0042531; GO:0042802; GO:0043235; GO:0043410; GO:0043552; GO:0046777; GO:0070374; GO:1902178
OG0019423	CxamHS_DN106639_c11_g1::TRINITY_DN106639_c11_g1_i4::g.701953::m.701953	#N/A	0	#N/A
OG0019442	CxamHS_DN82000_c0_g1::TRINITY_DN82000_c0_g1_i2::g.227826::m.227826	Visual system homeobox 1 (Homeobox protein VSX-1) (Transcription factor VSX1)	71.2	GO:0005634; GO:0006355; GO:0007275; GO:0007601; GO:0043565; GO:0050896
OG0019449	Cxam_g30779.t1	#N/A	0	#N/A
OG0019463	CxamHS_DN113450_c1_g1::TRINITY_DN113450_c1_g1_i1::g.368349::m.368349	Dihydrolipoyllysine-residue succinyltransferase component of 2-oxoglutarate dehydrogenase complex, mitochondrial (EC 2.3.1.61) (2-oxoglutarate dehydrogenase complex component E2) (OGDC-E2) (Dihydrolipoamide succinyltransferase component of 2-oxoglutarate dehydrogenase complex) (E2K)	68.6	GO:0004149; GO:0005634; GO:0005739; GO:0005759; GO:0006099; GO:0006103; GO:0006104; GO:0033512; GO:0045252; GO:0106077
OG0019485	CxamS_DN59321_c0_g1::TRINITY_DN59321_c0_g1_i1::g.56922::m.56922	WD repeat-containing protein 11 (Bromodomain and WD repeat-containing protein 2)	73.9	GO:0005634; GO:0005737; GO:0005802; GO:0005829; GO:0005929; GO:0005930; GO:0006886; GO:0007507; GO:0008589; GO:0015630; GO:0031410; GO:0035264; GO:0036064; GO:0060271; GO:0060322; GO:0099041
OG0019511	CxamHS_DN111870_c0_g1::TRINITY_DN111870_c0_g1_i24::g.660838::m.660838	Protein kinase C iota type (EC 2.7.11.13) (Atypical protein kinase C-lambda/iota) (PRKC-lambda/iota) (aPKC-lambda/iota) (nPKC-iota)	235.3	GO:0000139; GO:0004672; GO:0004674; GO:0004697; GO:0005524; GO:0005543; GO:0005634; GO:0005654; GO:0005768; GO:0005829; GO:0005886; GO:0005923; GO:0006468; GO:0006612; GO:0007010; GO:0007015; GO:0010976; GO:0015630; GO:0016192; GO:0016324; GO:0016477; GO:0018105; GO:0019904; GO:0031252; GO:0032869; GO:0032991; GO:0034351; GO:0035089; GO:0035556; GO:0042462; GO:0043066; GO:0043220; GO:0043524; GO:…
OG0019516	CxamS_DN50610_c0_g1::TRINITY_DN50610_c0_g1_i1::g.258562::m.258562	Zinc metalloproteinase nas-15 (EC 3.4.24.-) (Nematode astacin 15)	188.7	GO:0004222; GO:0005576; GO:0008270
OG0019529	CxamHS_DN111569_c0_g1::TRINITY_DN111569_c0_g1_i12::g.443871::m.443871	#N/A	0	#N/A
OG0019531	Cxam_g315.t1	Uncharacterized ABC transporter ATP-binding protein YadG	237.7	GO:0005524; GO:0005886; GO:0010165; GO:0016887
OG0019541	CxamHS_DN87330_c0_g1::TRINITY_DN87330_c0_g1_i1::g.239487::m.239487	#N/A	0	#N/A
OG0019543	Cxam_g736.t1	Imidazoleglycerol-phosphate dehydratase (IGPD) (EC 4.2.1.19)	366.3	GO:0000105; GO:0004424; GO:0005737
OG0019544	Cxam_g11734.t1	Na(+)-linked D-alanine glycine permease	299.3	GO:0005886; GO:0015655; GO:0016021
OG0019545	Cxam_g636.t1	Bifunctional protein PutA [Includes: Proline dehydrogenase (EC 1.5.5.2) (Proline oxidase); Delta-1-pyrroline-5-carboxylate dehydrogenase (P5C dehydrogenase) (EC 1.2.1.88) (L-glutamate gamma-semialdehyde dehydrogenase)]	962.2	GO:0000986; GO:0003677; GO:0003700; GO:0003842; GO:0004657; GO:0006560; GO:0006561; GO:0009898; GO:0010133; GO:0016620; GO:0042802; GO:0043565; GO:0050660
OG0019548	Cxam_g1501.t1	Agmatinase (EC 3.5.3.11) (Agmatine ureohydrolase) (AUH)	334	GO:0008295; GO:0008783; GO:0030145; GO:0033388
OG0019549	Cxam_g2562.t1	Ribonuclease R (RNase R) (EC 3.1.13.1) (Protein VacB)	372.9	GO:0000175; GO:0003723; GO:0004540; GO:0005829; GO:0006402; GO:0008859; GO:0008997; GO:0009405; GO:0009409; GO:0016896; GO:0034458; GO:0034470
OG0019566	Cxam_g13550.t1	L-serine dehydratase (SDH) (EC 4.3.1.17) (L-serine deaminase) (L-SD)	458.8	GO:0003941; GO:0006094; GO:0046872; GO:0051539
OG0019579	CxamHS_DN28957_c0_g1::TRINITY_DN28957_c0_g1_i1::g.217146::m.217146	Retrovirus-related Pol polyprotein from transposon TNT 1-94 [Includes: Protease (EC 3.4.23.-); Reverse transcriptase (EC 2.7.7.49); Endonuclease]	79.3	GO:0000943; GO:0003676; GO:0003964; GO:0004190; GO:0004519; GO:0008270; GO:0015074
OG0019598	CxamHS_DN242969_c0_g1::TRINITY_DN242969_c0_g1_i1::g.20128::m.20128	#N/A	0	#N/A
OG0019609	Cxam_g13310.t1	#N/A	0	#N/A
OG0019615	Cxam_g28487.t1	Catalase-peroxidase (CP) (EC 1.11.1.21) (Peroxidase/catalase)	1157.1	GO:0004096; GO:0006979; GO:0020037; GO:0042744; GO:0046872
OG0019620	CxamHS_DN112840_c1_g3::TRINITY_DN112840_c1_g3_i1::g.296638::m.296638	#N/A	0	#N/A
OG0019622	CxamHS_DN111773_c1_g1::TRINITY_DN111773_c1_g1_i1::g.396761::m.396761	#N/A	0	#N/A
OG0019629	CxamHS_DN110257_c1_g2::TRINITY_DN110257_c1_g2_i3::g.724284::m.724284	Probable trafficking protein particle complex subunit 2	68.2	GO:0005783; GO:0005794; GO:0006888; GO:0048471
OG0019630	CxamHS_DN244138_c0_g1::TRINITY_DN244138_c0_g1_i1::g.67510::m.67510	#N/A	0	#N/A
OG0019631	Cxam_g2203.t1	3-phosphoshikimate 1-carboxyvinyltransferase (EC 2.5.1.19) (5-enolpyruvylshikimate-3-phosphate synthase) (EPSP synthase) (EPSPS)	700.3	GO:0003866; GO:0005737; GO:0009073; GO:0009423
OG0019633	CxamHS_DN109160_c0_g3::TRINITY_DN109160_c0_g3_i1::g.848161::m.848161	#N/A	0	#N/A
OG0019634	Cxam_g4262.t1	Phenylalanine--tRNA ligase beta subunit (EC 6.1.1.20) (Phenylalanyl-tRNA synthetase beta subunit) (PheRS)	1381.7	GO:0000049; GO:0000287; GO:0004826; GO:0005524; GO:0005737; GO:0006432
OG0019636	CxamHS_DN111250_c1_g1::TRINITY_DN111250_c1_g1_i2::g.620097::m.620097	#N/A	0	#N/A
OG0019637	CxamHS_DN108623_c4_g3::TRINITY_DN108623_c4_g3_i4::g.707830::m.707830	#N/A	0	#N/A
OG0019647	CxamHS_DN101775_c1_g1::TRINITY_DN101775_c1_g1_i1::g.479057::m.479057	#N/A	0	#N/A
OG0019664	CxamHS_DN33362_c0_g1::TRINITY_DN33362_c0_g1_i1::g.180680::m.180680	#N/A	0	#N/A
OG0019667	CxamHS_DN100875_c1_g1::TRINITY_DN100875_c1_g1_i1::g.508113::m.508113	#N/A	0	#N/A
OG0019671	Cxam_g3893.t1	#N/A	0	#N/A
OG0019673	Cxam_g16494.t1	Na(+)-translocating NADH-quinone reductase subunit A (Na(+)-NQR subunit A) (Na(+)-translocating NQR subunit A) (EC 7.2.1.1) (NQR complex subunit A) (NQR-1 subunit A)	523.5	GO:0006814; GO:0016655
OG0019682	CxamHS_DN105832_c0_g1::TRINITY_DN105832_c0_g1_i1::g.744198::m.744198	#N/A	0	#N/A
OG0019693	CxamHS_DN112876_c2_g1::TRINITY_DN112876_c2_g1_i22::g.296295::m.296295	Copper-transporting P-type ATPase (EC 7.2.2.9)	62.4	GO:0004008; GO:0005524; GO:0005886; GO:0016021; GO:0016491; GO:0046872
OG0019694	CxamHS_DN103401_c0_g2::TRINITY_DN103401_c0_g2_i1::g.534238::m.534238	#N/A	0	#N/A
OG0019696	CxamHS_DN115164_c5_g1::TRINITY_DN115164_c5_g1_i8::g.378310::m.378310	#N/A	0	#N/A
OG0019698	CxamHS_DN102450_c1_g1::TRINITY_DN102450_c1_g1_i1::g.530312::m.530312	Pyroglutamylated RF-amide peptide receptor (AQ27) (G-protein coupled receptor 103) (Orexigenic neuropeptide QRFP receptor) (SP9155)	90.9	GO:0004930; GO:0004983; GO:0005886; GO:0007186; GO:0016021
OG0019699	CxamHS_DN110634_c3_g1::TRINITY_DN110634_c3_g1_i10::g.329290::m.329290	Retrovirus-related Pol polyprotein from transposon TNT 1-94 [Includes: Protease (EC 3.4.23.-); Reverse transcriptase (EC 2.7.7.49); Endonuclease]	110.9	GO:0000943; GO:0003676; GO:0003964; GO:0004190; GO:0004519; GO:0008270; GO:0015074
OG0019703	Cxam_g2254.t1	Holliday junction ATP-dependent DNA helicase RuvB (EC 3.6.4.12)	421.4	GO:0003677; GO:0005524; GO:0006281; GO:0006310; GO:0009378; GO:0009432
OG0019704	CxamHS_DN113382_c7_g1::TRINITY_DN113382_c7_g1_i1::g.417534::m.417534	#N/A	0	#N/A
OG0019710	CxamHS_DN17778_c0_g1::TRINITY_DN17778_c0_g1_i1::g.205580::m.205580	Lysine-specific demethylase 8 (EC 1.14.11.27) (JmjC domain-containing protein 5) (Jumonji domain-containing protein 5)	72	GO:0000086; GO:0003682; GO:0005634; GO:0016706; GO:0045893; GO:0046872; GO:0051864; GO:0070544
OG0019720	CxamHS_DN113751_c2_g1::TRINITY_DN113751_c2_g1_i6::g.627712::m.627712	NADP-specific glutamate dehydrogenase (NADP-GDH) (EC 1.4.1.4) (NADP-dependent glutamate dehydrogenase)	343.2	GO:0004354; GO:0006520
OG0019721	Cxam_g1462.t1	DNA repair protein RadA (EC 3.6.4.-) (Branch migration protein RadA)	514.6	GO:0000725; GO:0003684; GO:0005524; GO:0008094; GO:0046872
OG0019722	CxamS_DN187831_c0_g1::TRINITY_DN187831_c0_g1_i1::g.363992::m.363992	Hippocalcin-like protein 1 (Neurocalcin-gamma)	55.8	GO:0005509; GO:0016020
OG0019725	CxamHS_DN93513_c0_g1::TRINITY_DN93513_c0_g1_i1::g.186876::m.186876	Potassium voltage-gated channel protein Shaker (Protein minisleep)	80.5	GO:0001508; GO:0005249; GO:0005251; GO:0006813; GO:0007611; GO:0007619; GO:0007637; GO:0008076; GO:0008345; GO:0009584; GO:0016021; GO:0022843; GO:0030431; GO:0034765; GO:0045187; GO:0045838; GO:0045938; GO:0048047; GO:0048150; GO:0048675; GO:0050909; GO:0051260; GO:0060025; GO:0071805; GO:1903351
OG0019730	CxamHS_DN102987_c1_g1::TRINITY_DN102987_c1_g1_i1::g.591669::m.591669	ATP synthase subunit e, mitochondrial (ATPase subunit e) (ATP synthase membrane subunit e)	50.4	GO:0000276; GO:0005739; GO:0005753; GO:0015078; GO:0015986; GO:0016887; GO:0044877; GO:0046034
OG0019731	Cxam_g8414.t1	1,2-phenylacetyl-CoA epoxidase, subunit E (EC 1.-.-.-) (1,2-phenylacetyl-CoA epoxidase, reductase subunit) (1,2-phenylacetyl-CoA monooxygenase, subunit E)	301.6	GO:0009055; GO:0010124; GO:0046872; GO:0050660; GO:0051537
OG0019732	Cxam_g1464.t1	Amidophosphoribosyltransferase (ATase) (EC 2.4.2.14) (Glutamine phosphoribosylpyrophosphate amidotransferase) (GPATase)	523.5	GO:0000287; GO:0004044; GO:0005737; GO:0005829; GO:0006164; GO:0006189; GO:0006541; GO:0009113; GO:0009116; GO:0016757; GO:0042802
OG0019733	CxamHS_DN57557_c0_g1::TRINITY_DN57557_c0_g1_i3::g.134711::m.134711	#N/A	0	#N/A
OG0019734	Cxam_g18108.t1	Riboflavin biosynthesis protein RibBA [Includes: 3,4-dihydroxy-2-butanone 4-phosphate synthase (DHBP synthase) (EC 4.1.99.12); GTP cyclohydrolase-2 (EC 3.5.4.25) (GTP cyclohydrolase II)]	443.4	GO:0000287; GO:0003935; GO:0005525; GO:0008270; GO:0008686; GO:0009231; GO:0030145
OG0019735	Cxam_g1221.t1	DNA ligase (EC 6.5.1.2) (Polydeoxyribonucleotide synthase [NAD(+)])	984.2	GO:0003911; GO:0006260; GO:0006281; GO:0046872
OG0019736	CxamS_DN177820_c0_g1::TRINITY_DN177820_c0_g1_i1::g.328840::m.328840	#N/A	0	#N/A
OG0019747	CxamHS_DN70474_c0_g1::TRINITY_DN70474_c0_g1_i1::g.232626::m.232626	Mitochondrial basic amino acids transporter (Carnitine/acylcarnitine translocase-like) (CACT-like) (Mitochondrial carnitine/acylcarnitine carrier protein CACL) (Mitochondrial ornithine transporter 3) (Solute carrier family 25 member 29)	70.1	GO:0005289; GO:0005292; GO:0005739; GO:0005743; GO:0006844; GO:0006865; GO:0015174; GO:0015227; GO:0015822; GO:0016021; GO:0089709; GO:1903400; GO:1903401; GO:1990575
OG0019748	Cxam_g1059.t1	tRNA dimethylallyltransferase (EC 2.5.1.75) (Dimethylallyl diphosphate:tRNA dimethylallyltransferase) (DMAPP:tRNA dimethylallyltransferase) (DMATase) (Isopentenyl-diphosphate:tRNA isopentenyltransferase) (IPP transferase) (IPPT) (IPTase)	420.2	GO:0005524; GO:0008033; GO:0052381
OG0019754	CxamHS_DN84943_c1_g1::TRINITY_DN84943_c1_g1_i1::g.132980::m.132980	#N/A	0	#N/A
OG0019771	Cxam_g1335.t1	GTP-binding protein TypA/BipA homolog	654.1	GO:0003924; GO:0005525; GO:0005829; GO:0006412; GO:1990904
OG0019772	CxamHS_DN113374_c0_g1::TRINITY_DN113374_c0_g1_i2::g.415863::m.415863	#N/A	0	#N/A
OG0019785	CxamHS_DN110853_c3_g3::TRINITY_DN110853_c3_g3_i17::g.813172::m.813172	Kinesin light chain 1 (KLC 1)	75.5	GO:0003777; GO:0005871; GO:0005874; GO:0030426; GO:0031410
OG0019793	CxamHS_DN110510_c2_g1::TRINITY_DN110510_c2_g1_i1::g.498025::m.498025	#N/A	0	#N/A
OG0019794	CxamS_DN70309_c1_g1::TRINITY_DN70309_c1_g1_i1::g.86679::m.86679	Wiskott-Aldrich syndrome protein family member 3 (WASP family protein member 3) (Protein WAVE-3)	62.8	GO:0003779; GO:0005737; GO:0005856; GO:0007010; GO:0008360; GO:0014003; GO:0030027; GO:0030032; GO:0030036; GO:0031643; GO:0098794; GO:0098885; GO:0098978
OG0019808	CxamHS_DN68242_c0_g1::TRINITY_DN68242_c0_g1_i1::g.147894::m.147894	Copia protein (Gag-int-pol protein) [Cleaved into: Copia VLP protein; Copia protease (EC 3.4.23.-)]	57.8	GO:0000943; GO:0003676; GO:0004190; GO:0005524; GO:0008270; GO:0015074
OG0019817	CxamS_DN14638_c0_g1::TRINITY_DN14638_c0_g1_i1::g.101726::m.101726	Protein disulfide-isomerase A5 (EC 5.3.4.1) (Protein disulfide isomerase-related protein)	72.8	GO:0003756; GO:0005788; GO:0005789; GO:0006457; GO:0015037; GO:0016491; GO:0036498; GO:0045454; GO:0055114
OG0019820	CxamHS_DN100779_c0_g1::TRINITY_DN100779_c0_g1_i1::g.759086::m.759086	#N/A	0	#N/A
OG0019833	Cxam_g1329.t1	Probable ATP-dependent transporter SufC	304.7	GO:0005524; GO:0005829; GO:0009314; GO:0016226; GO:0016887
OG0019834	Cxam_g9913.t1	UPF0051 protein slr0074	728	GO:0016226
OG0019835	CxamHS_DN108817_c0_g1::TRINITY_DN108817_c0_g1_i1::g.570851::m.570851	Retrovirus-related Pol polyprotein from transposon 17.6 [Includes: Protease (EC 3.4.23.-); Reverse transcriptase (EC 2.7.7.49); Endonuclease]	161.4	GO:0003676; GO:0003964; GO:0004190; GO:0004519; GO:0015074
OG0022907	CxamS_DN128826_c0_g1::TRINITY_DN128826_c0_g1_i1::g.374571::m.374571	Lipoxygenase homology domain-containing protein 1	76.3	GO:0004096; GO:0007605; GO:0020037; GO:0032420
OG0022921	CxamHS_DN115319_c3_g2::TRINITY_DN115319_c3_g2_i1::g.916275::m.916275	#N/A	0	#N/A
OG0022958	CxamS_DN88354_c0_g1::TRINITY_DN88354_c0_g1_i1::g.58408::m.58408	MutS protein homolog 4 (hMSH4)	53.5	GO:0000228; GO:0000712; GO:0000795; GO:0001541; GO:0003677; GO:0003684; GO:0005524; GO:0005634; GO:0005713; GO:0006298; GO:0007131; GO:0007283; GO:0007292; GO:0008094; GO:0030983; GO:0032300; GO:0045143; GO:0051026
OG0022996	CxamHS_DN108749_c0_g1::TRINITY_DN108749_c0_g1_i5::g.614616::m.614616	1-phosphatidylinositol 3-phosphate 5-kinase (Phosphatidylinositol 3-phosphate 5-kinase) (EC 2.7.1.150) (FYVE finger-containing phosphoinositide kinase) (PIKfyve) (Phosphatidylinositol 3-phosphate 5-kinase type III) (PIPkin-III) (Type III PIP kinase)	240.4	GO:0000139; GO:0000285; GO:0005524; GO:0005829; GO:0005911; GO:0006661; GO:0008270; GO:0010008; GO:0012506; GO:0016308; GO:0031901; GO:0031902; GO:0032288; GO:0034504; GO:0035556; GO:0042147; GO:0043813; GO:0045121; GO:0048471; GO:1904562; GO:2000785
OG0023000	CxamHS_DN109706_c8_g1::TRINITY_DN109706_c8_g1_i8::g.525462::m.525462	E3 ubiquitin-protein ligase SMURF1 (hSMURF1) (EC 2.3.2.26) (HECT-type E3 ubiquitin transferase SMURF1) (SMAD ubiquitination regulatory factor 1) (SMAD-specific E3 ubiquitin-protein ligase 1)	116.3	GO:0000209; GO:0004842; GO:0005543; GO:0005654; GO:0005737; GO:0005829; GO:0005886; GO:0006511; GO:0006611; GO:0007179; GO:0007398; GO:0016567; GO:0030154; GO:0030279; GO:0030424; GO:0030509; GO:0030512; GO:0030514; GO:0030579; GO:0032801; GO:0034394; GO:0043025; GO:0043161; GO:0045732; GO:0048185; GO:0060071; GO:0061630; GO:0061734; GO:0061736; GO:0061753; GO:0070062; GO:0070411; GO:0070412; GO:…
OG0023044	CxamHS_DN221726_c0_g1::TRINITY_DN221726_c0_g1_i1::g.40238::m.40238	Sucrase-isomaltase, intestinal [Cleaved into: Sucrase (EC 3.2.1.48); Isomaltase (EC 3.2.1.10)]	171.4	GO:0004558; GO:0004574; GO:0004575; GO:0005794; GO:0005886; GO:0005903; GO:0005975; GO:0016021; GO:0016324; GO:0030246; GO:0044245; GO:0070062
OG0023062	CxamHS_DN113240_c0_g2::TRINITY_DN113240_c0_g2_i7::g.772202::m.772202	Activated CDC42 kinase 1 (ACK-1) (EC 2.7.10.2) (EC 2.7.11.1) (Tyrosine kinase non-receptor protein 2)	200.3	GO:0004674; GO:0004712; GO:0004713; GO:0004715; GO:0005095; GO:0005154; GO:0005524; GO:0005634; GO:0005737; GO:0005768; GO:0005886; GO:0005905; GO:0005912; GO:0006897; GO:0007166; GO:0007264; GO:0016020; GO:0016310; GO:0030136; GO:0030154; GO:0030659; GO:0031625; GO:0038083; GO:0042127; GO:0042802; GO:0046872; GO:0048471; GO:0050699; GO:0050731; GO:0070436; GO:0097268; GO:2000369
OG0023139	CxamS_DN74492_c4_g1::TRINITY_DN74492_c4_g1_i8::g.25659::m.25659	#N/A	0	#N/A
OG0023140	CxamS_DN41732_c0_g1::TRINITY_DN41732_c0_g1_i3::g.144712::m.144712	Acetyl-CoA acetyltransferase B, mitochondrial (EC 2.3.1.9) (Acetoacetyl-CoA thiolase B)	116.3	GO:0003985; GO:0005739; GO:0046872
OG0023166	CxamS_DN202234_c0_g1::TRINITY_DN202234_c0_g1_i1::g.11253::m.11253	#N/A	0	#N/A
OG0023195	CxamHS_DN104970_c0_g1::TRINITY_DN104970_c0_g1_i23::g.491771::m.491771	#N/A	0	#N/A
OG0023196	CxamHS_DN284347_c0_g1::TRINITY_DN284347_c0_g1_i1::g.32729::m.32729	Dynein heavy chain 5, axonemal (Axonemal beta dynein heavy chain 5) (Ciliary dynein heavy chain 5)	212.6	GO:0003341; GO:0005524; GO:0005874; GO:0005930; GO:0007018; GO:0007368; GO:0007507; GO:0008569; GO:0021670; GO:0030286; GO:0030317; GO:0036157; GO:0036158; GO:0045503; GO:0045505; GO:0051959; GO:0060271; GO:0097729
OG0023203	CxamS_DN75819_c0_g1::TRINITY_DN75819_c0_g1_i1::g.198150::m.198150	#N/A	0	#N/A
OG0023231	Cxam_g9248.t1	#N/A	0	#N/A
OG0023311	CxamHS_DN97747_c1_g2::TRINITY_DN97747_c1_g2_i1::g.171642::m.171642	Zinc metalloproteinase nas-6 (EC 3.4.24.-) (Nematode astacin 6)	72.4	GO:0004222; GO:0005576; GO:0008270; GO:0043050; GO:0060465
OG0023318	CxamHS_DN111992_c0_g1::TRINITY_DN111992_c0_g1_i4::g.544176::m.544176	#N/A	0	#N/A
OG0023331	CxamS_DN73117_c8_g1::TRINITY_DN73117_c8_g1_i11::g.25848::m.25848	Retrovirus-related Pol polyprotein from transposon TNT 1-94 [Includes: Protease (EC 3.4.23.-); Reverse transcriptase (EC 2.7.7.49); Endonuclease]	50.8	GO:0000943; GO:0003676; GO:0003964; GO:0004190; GO:0004519; GO:0008270; GO:0015074
OG0023380	Cxam_g27709.t1	Cytoplasmic dynein 2 heavy chain 1 (Dynein heavy chain isotype 1B)	426.4	GO:0003777; GO:0005524; GO:0005737; GO:0005874; GO:0005886; GO:0005929; GO:0007018; GO:0007275; GO:0030030; GO:0030286
OG0023390	CxamHS_DN98935_c0_g1::TRINITY_DN98935_c0_g1_i2::g.210930::m.210930	#N/A	0	#N/A
OG0023424	CxamS_DN70010_c0_g1::TRINITY_DN70010_c0_g1_i1::g.298738::m.298738	Retrovirus-related Pol polyprotein from transposon TNT 1-94 [Includes: Protease (EC 3.4.23.-); Reverse transcriptase (EC 2.7.7.49); Endonuclease]	162.9	GO:0000943; GO:0003676; GO:0003964; GO:0004190; GO:0004519; GO:0008270; GO:0015074
OG0023429	Cxam_g2905.t1	Farnesyl diphosphate synthase (FPP synthase) (EC 2.5.1.10) ((2E,6E)-farnesyl diphosphate synthase) (Geranyltranstransferase)	192.6	GO:0004337; GO:0005737; GO:0008299; GO:0046872
OG0023434	Cxam_g28426.t1	Ribonuclease PH (RNase PH) (EC 2.7.7.56) (tRNA nucleotidyltransferase)	433.3	GO:0000049; GO:0000175; GO:0006364; GO:0008033; GO:0009022; GO:0016075
OG0023442	CxamHS_DN109662_c4_g1::TRINITY_DN109662_c4_g1_i13::g.782005::m.782005	Methionine aminopeptidase 1D, mitochondrial (MAP 1D) (MetAP 1D) (EC 3.4.11.18) (Methionyl aminopeptidase type 1D, mitochondrial) (Peptidase M 1D)	119	GO:0005739; GO:0046872; GO:0070006; GO:0070084
OG0023444	CxamHS_DN74379_c0_g1::TRINITY_DN74379_c0_g1_i2::g.183329::m.183329	#N/A	0	#N/A
OG0023447	CxamHS_DN106543_c3_g1::TRINITY_DN106543_c3_g1_i4::g.432729::m.432729	Amiloride-sensitive amine oxidase [copper-containing] (DAO) (Diamine oxidase) (EC 1.4.3.22) (Amiloride-binding protein 1) (Amine oxidase copper domain-containing protein 1) (Histaminase)	133.7	GO:0005507; GO:0005509; GO:0005615; GO:0005886; GO:0005923; GO:0008131; GO:0008144; GO:0008201; GO:0008270; GO:0009308; GO:0015898; GO:0035874; GO:0042493; GO:0042803; GO:0044877; GO:0046677; GO:0048038; GO:0052597; GO:0052598; GO:0052599; GO:0052600; GO:0055114; GO:0070062; GO:0071280; GO:0071420; GO:0097185
OG0023448	CxamHS_DN112083_c8_g1::TRINITY_DN112083_c8_g1_i6::g.453639::m.453639	Glutamate carboxypeptidase 2 (EC 3.4.17.21) (Folate hydrolase 1) (Folylpoly-gamma-glutamate carboxypeptidase) (FGCP) (Glutamate carboxypeptidase II) (GCPII) (Membrane glutamate carboxypeptidase) (mGCP) (N-acetylated-alpha-linked acidic dipeptidase I) (NAALADase I) (Prostate-specific membrane antigen homolog) (Pteroylpoly-gamma-glutamate carboxypeptidase)	144.1	GO:0004180; GO:0005886; GO:0006508; GO:0008237; GO:0016021; GO:0016805; GO:0043065; GO:0046872
OG0023450	Cxam_g2103.t1	Chromosome partition protein Smc	986.5	GO:0003677; GO:0005524; GO:0005737; GO:0006260; GO:0007062; GO:0030261
OG0023458	CxamHS_DN53350_c0_g1::TRINITY_DN53350_c0_g1_i1::g.99399::m.99399	#N/A	0	#N/A
OG0023460	Cxam_g1556.t1	Probable acetolactate synthase small subunit (EC 2.2.1.6) (Acetohydroxy-acid synthase small subunit) (AHAS) (ALS)	148.3	GO:0003984; GO:0009097; GO:0009099
OG0023467	Cxam_g757.t1	D-alanine--D-alanine ligase (EC 6.3.2.4) (D-Ala-D-Ala ligase) (D-alanylalanine synthetase)	470.7	GO:0005524; GO:0005737; GO:0008360; GO:0008716; GO:0009252; GO:0046872; GO:0071555
OG0023469	CxamHS_DN103951_c0_g1::TRINITY_DN103951_c0_g1_i1::g.410282::m.410282	#N/A	0	#N/A
OG0023472	Cxam_g2056.t1	Acetyl-coenzyme A carboxylase carboxyl transferase subunit alpha (ACCase subunit alpha) (Acetyl-CoA carboxylase carboxyltransferase subunit alpha) (EC 2.1.3.15)	516.9	GO:0003989; GO:0005524; GO:0006633; GO:0009317; GO:0016743; GO:2001295
OG0023473	Cxam_g2007.t1	Uncharacterized oxidoreductase Sfri_1503 (EC 1.1.-.-)	371.3	GO:0016491; GO:0050661; GO:0051287
OG0023474	Cxam_g1396.t1	Indole-3-glycerol phosphate synthase (IGPS) (EC 4.1.1.48)	208.4	GO:0000162; GO:0004425
OG0023478	Cxam_g2198.t1	Magnesium and cobalt efflux protein CorC	156	GO:0005886; GO:0009405; GO:0019836; GO:0031640; GO:0050660
OG0023479	CxamHS_DN109969_c0_g1::TRINITY_DN109969_c0_g1_i10::g.921911::m.921911	WD repeat-containing protein 27	73.9	GO:0005654
OG0023483	Cxam_g5571.t1	3-isopropylmalate dehydratase small subunit (EC 4.2.1.33) (Alpha-IPM isomerase) (IPMI) (Isopropylmalate isomerase)	316.2	GO:0003861; GO:0009098; GO:0009316
OG0023496	Cxam_g2196.t1	PhoH-like protein	288.5	GO:0005524; GO:0005737
OG0023508	CxamHS_DN94692_c1_g1::TRINITY_DN94692_c1_g1_i3::g.114717::m.114717	#N/A	0	#N/A
OG0023511	CxamHS_DN102634_c0_g1::TRINITY_DN102634_c0_g1_i2::g.685141::m.685141	Selenocysteine-specific elongation factor (Elongation factor sec) (Eukaryotic elongation factor, selenocysteine-tRNA-specific) (mSelB)	201.1	GO:0000049; GO:0001514; GO:0003746; GO:0003924; GO:0005525; GO:0005634; GO:0005739; GO:0005829; GO:0006414; GO:0035368; GO:0043021; GO:1990904
OG0023519	Cxam_g1536.t1	RNA polymerase-binding transcription factor DksA	134.4	GO:0005737; GO:0008270; GO:0010468
OG0023525	CxamHS_DN101924_c0_g1::TRINITY_DN101924_c0_g1_i1::g.657762::m.657762	#N/A	0	#N/A
OG0023545	CxamHS_DN111681_c12_g1::TRINITY_DN111681_c12_g1_i1::g.408847::m.408847	#N/A	0	#N/A
OG0023555	CxamHS_DN111744_c1_g3::TRINITY_DN111744_c1_g3_i1::g.399863::m.399863	NADH-ubiquinone oxidoreductase chain 4 (EC 7.1.1.2) (NADH dehydrogenase subunit 4)	101.7	GO:0008137; GO:0016021; GO:0031966; GO:0042773; GO:0070469
OG0023563	CxamHS_DN41336_c0_g1::TRINITY_DN41336_c0_g1_i1::g.241341::m.241341	#N/A	0	#N/A
OG0023565	CxamHS_DN274762_c0_g1::TRINITY_DN274762_c0_g1_i1::g.32245::m.32245	Protein DD3-3	79	GO:0016021
OG0023588	CxamHS_DN119462_c0_g1::TRINITY_DN119462_c0_g1_i1::g.610273::m.610273	Retrovirus-related Pol polyprotein from transposon 17.6 [Includes: Protease (EC 3.4.23.-); Reverse transcriptase (EC 2.7.7.49); Endonuclease]	75.1	GO:0003676; GO:0003964; GO:0004190; GO:0004519; GO:0015074
OG0023589	Cxam_g779.t1	Malate synthase G (EC 2.3.3.9)	913.3	GO:0004474; GO:0005737; GO:0006097; GO:0006099; GO:0046872
OG0023603	Cxam_g8852.t1	#N/A	0	#N/A
OG0023609	CxamHS_DN115546_c2_g1::TRINITY_DN115546_c2_g1_i3::g.864870::m.864870	#N/A	0	#N/A
OG0023612	Cxam_g3624.t1	Cyclic di-GMP phosphodiesterase response regulator RpfG (EC 3.1.4.-)	164.5	GO:0000160; GO:0005737; GO:0009405; GO:0016787
OG0023619	Cxam_g1489.t1	Uncharacterized oxidoreductase YrpG (EC 1.-.-.-)	136.3	GO:0005829; GO:0016491
OG0023622	CxamHS_DN68498_c0_g1::TRINITY_DN68498_c0_g1_i1::g.231200::m.231200	#N/A	0	#N/A
OG0023626	Cxam_g24195.t1	Sensor histidine kinase AruS (EC 2.7.13.3)	139.4	GO:0000155; GO:0005524; GO:0005886; GO:0006527; GO:0016021
OG0023629	Cxam_g878.t1	DNA primase (EC 2.7.7.-)	290.4	GO:0003677; GO:0003896; GO:0008270; GO:1990077
OG0023631	Cxam_g8087.t1	Probable lipid desaturase ADS3.2, chloroplastic (EC 1.14.19.-)	114.4	GO:0005789; GO:0006636; GO:0009979; GO:0016021; GO:0016717; GO:0031969
OG0023632	Cxam_g10591.t1	#N/A	0	#N/A
OG0023641	Cxam_g4259.t1	Alanine dehydrogenase (EC 1.4.1.1)	423.3	GO:0000166; GO:0000286; GO:0042853; GO:0046872
OG0023644	CxamHS_DN97829_c0_g1::TRINITY_DN97829_c0_g1_i1::g.164795::m.164795	Potassium voltage-gated channel subfamily H member 6 (Ether-a-go-go-related gene potassium channel 2) (ERG-2) (Eag-related protein 2) (Ether-a-go-go-related protein 2) (hERG-2) (hERG2) (Voltage-gated potassium channel subunit Kv11.2)	188.7	GO:0005249; GO:0005886; GO:0005887; GO:0034765; GO:0042391; GO:0071805
OG0023645	CxamHS_DN133964_c0_g1::TRINITY_DN133964_c0_g1_i1::g.836613::m.836613	Nociceptin receptor (Kappa-type 3 opioid receptor) (KOR-3) (Orphanin FQ receptor) (XOR)	55.8	GO:0001626; GO:0004930; GO:0005887; GO:0007193; GO:0007610; GO:0019233; GO:0031410
OG0023650	Cxam_g4219.t1	Octaprenyl diphosphate synthase (EC 2.5.1.90) (All-trans-octaprenyl-diphosphate synthase) (Octaprenyl pyrophosphate synthase) (OPP synthase)	263.8	GO:0004659; GO:0005829; GO:0006744; GO:0016094; GO:0042802; GO:0046872
OG0023655	Cxam_g4142.t1	Peptidoglycan D,D-transpeptidase MrdA (EC 3.4.16.4) (Penicillin-binding protein 2) (PBP-2)	365.9	GO:0005887; GO:0008360; GO:0008658; GO:0009002; GO:0009252; GO:0071555; GO:0071972
OG0023661	Cxam_g201.t1	DNA mismatch repair protein MutL	647.9	GO:0005524; GO:0006298; GO:0016887; GO:0030983; GO:0032300
OG0023664	Cxam_g778.t1	Aminopeptidase N (EC 3.4.11.2) (Alpha-aminoacylpeptide hydrolase)	745.3	GO:0004177; GO:0008237; GO:0008270
OG0023668	Cxam_g4835.t1	Sporulation initiation inhibitor protein Soj (EC 3.6.-.-)	233	GO:0005524; GO:0016787; GO:0030435; GO:0042174
OG0023680	Cxam_g253.t1	Methionine aminopeptidase (MAP) (MetAP) (EC 3.4.11.18) (Peptidase M)	318.9	GO:0046872; GO:0070006; GO:0070084
OG0023698	CxamHS_DN65619_c0_g1::TRINITY_DN65619_c0_g1_i2::g.91367::m.91367	Jouberin (Abelson helper integration site 1 protein homolog) (AHI-1)	88.6	GO:0001738; GO:0001947; GO:0002092; GO:0005813; GO:0005814; GO:0005829; GO:0005911; GO:0005912; GO:0005929; GO:0007169; GO:0007417; GO:0010842; GO:0016192; GO:0030862; GO:0030902; GO:0034613; GO:0035844; GO:0035845; GO:0036038; GO:0036064; GO:0039008; GO:0039023; GO:0042802; GO:0043066; GO:0045944; GO:0050795; GO:0060271; GO:0065001; GO:0070121; GO:0070986; GO:0071599; GO:0097711; GO:0097730
OG0023700	CxamHS_DN118604_c0_g1::TRINITY_DN118604_c0_g1_i1::g.607123::m.607123	#N/A	0	#N/A
OG0023701	Cxam_g14623.t1	#N/A	0	#N/A
OG0023703	CxamHS_DN115213_c9_g2::TRINITY_DN115213_c9_g2_i3::g.436050::m.436050	#N/A	0	#N/A
OG0023708	CxamHS_DN26087_c0_g1::TRINITY_DN26087_c0_g1_i1::g.182880::m.182880	Glycosyltransferase-like domain-containing protein 1 (Mannosyltransferase-like protein Xa) (Mat-Xa)	74.3	GO:0016757
OG0023710	Cxam_g2375.t1	Serine hydroxymethyltransferase (SHMT) (Serine methylase) (EC 2.1.2.1)	810.4	GO:0004372; GO:0005737; GO:0019264; GO:0030170; GO:0035999
OG0023716	CxamHS_DN107676_c3_g1::TRINITY_DN107676_c3_g1_i4::g.817055::m.817055	Protein FAM45A (Protein FAM45)	160.6	0
OG0023720	CxamHS_DN114853_c0_g1::TRINITY_DN114853_c0_g1_i1::g.263077::m.263077	#N/A	0	#N/A
OG0023734	CxamHS_DN111380_c8_g1::TRINITY_DN111380_c8_g1_i1::g.550892::m.550892	#N/A	0	#N/A
OG0023746	Cxam_g5517.t1	Transcription termination/antitermination protein NusA	410.6	GO:0000166; GO:0003700; GO:0003723; GO:0005737; GO:0006353; GO:0031564
OG0023748	Cxam_g23597.t1	Hydrocephalus-inducing protein homolog	182.6	GO:0002064; GO:0003341; GO:0021591; GO:0060438; GO:1904158; GO:1990718
OG0028697	CxamS_DN75008_c0_g1::TRINITY_DN75008_c0_g1_i1::g.79359::m.79359	Carboxypeptidase D (EC 3.4.17.22) (Metallocarboxypeptidase D) (gp180)	387.1	GO:0004181; GO:0004185; GO:0005615; GO:0005634; GO:0005802; GO:0005886; GO:0006508; GO:0006518; GO:0008270; GO:0016021; GO:0016485; GO:0043231; GO:0044877; GO:0048471; GO:0051721; GO:0071352
OG0028732	CxamS_DN75333_c0_g1::TRINITY_DN75333_c0_g1_i2::g.69218::m.69218	Serine/threonine-protein kinase ULK2 (EC 2.7.11.1) (Unc-51-like kinase 2)	105.5	GO:0000045; GO:0000407; GO:0004674; GO:0005524; GO:0005829; GO:0006914; GO:0007165; GO:0010506; GO:0016020; GO:0030659; GO:0034045; GO:0042594; GO:0046777; GO:0048671; GO:0048675; GO:0075044
OG0028842	CxamHS_DN71709_c1_g1::TRINITY_DN71709_c1_g1_i1::g.131350::m.131350	Retrovirus-related Pol polyprotein from transposon 297 [Includes: Protease (EC 3.4.23.-); Reverse transcriptase (EC 2.7.7.49); Endonuclease]	58.9	GO:0003676; GO:0003964; GO:0004190; GO:0004519; GO:0015074
OG0029251	CxamS_DN114618_c0_g1::TRINITY_DN114618_c0_g1_i1::g.340553::m.340553	#N/A	0	#N/A
OG0029369	CxamHS_DN115156_c10_g4::TRINITY_DN115156_c10_g4_i1::g.374366::m.374366	#N/A	0	#N/A
OG0029405	CxamHS_DN112903_c5_g1::TRINITY_DN112903_c5_g1_i5::g.701174::m.701174	Glutamyl aminopeptidase (EAP) (EC 3.4.11.7) (Aminopeptidase A) (AP-A) (CD antigen CD249)	102.4	GO:0002003; GO:0003081; GO:0004177; GO:0005737; GO:0005886; GO:0006508; GO:0008270; GO:0008283; GO:0016021; GO:0016477; GO:0042277; GO:0043171; GO:0070006
OG0029505	CxamHS_DN111166_c0_g1::TRINITY_DN111166_c0_g1_i3::g.909891::m.909891	#N/A	0	#N/A
OG0029513	Cxam_g2438.t1	Cobyric acid synthase	717.6	GO:0006541; GO:0009236; GO:0015420
OG0029534	Cxam_g2535.t1	Trigger factor (TF) (EC 5.2.1.8) (PPIase)	758.1	GO:0003755; GO:0005737; GO:0006457; GO:0007049; GO:0015031; GO:0051301
OG0029543	Cxam_g1566.t1	4-hydroxy-3-methylbut-2-en-1-yl diphosphate synthase (flavodoxin) (EC 1.17.7.3) (1-hydroxy-2-methyl-2-(E)-butenyl 4-diphosphate synthase)	610.1	GO:0005506; GO:0016114; GO:0019288; GO:0046429; GO:0051539
OG0029562	CxamHS_DN109861_c0_g1::TRINITY_DN109861_c0_g1_i7::g.581076::m.581076	Translation factor GUF1 homolog, mitochondrial (EC 3.6.5.-) (Elongation factor 4 homolog) (EF-4) (GTPase GUF1 homolog) (Ribosomal back-translocase)	161	GO:0003924; GO:0005525; GO:0005739; GO:0005743; GO:0005759; GO:0006412; GO:0043022; GO:0045727
OG0029563	Cxam_g21688.t1	4-hydroxy-3-methylbut-2-enyl diphosphate reductase (HMBPP reductase) (EC 1.17.7.4)	233.8	GO:0016114; GO:0019288; GO:0046872; GO:0050992; GO:0051539; GO:0051745
OG0029568	Cxam_g822.t1	Ribonuclease J (RNase J) (EC 3.1.-.-)	386.7	GO:0003723; GO:0004521; GO:0004534; GO:0005737; GO:0006364; GO:0008270
OG0029577	Cxam_g9054.t1	3-deoxy-manno-octulosonate cytidylyltransferase (EC 2.7.7.38) (CMP-2-keto-3-deoxyoctulosonic acid synthase) (CKS) (CMP-KDO synthase)	154.1	GO:0005737; GO:0008690; GO:0009103; GO:0033468
OG0029587	Cxam_g5491.t1	Beta sliding clamp (Beta clamp) (Sliding clamp) (Beta-clamp processivity factor) (DNA polymerase III beta sliding clamp subunit) (DNA polymerase III subunit beta)	357.8	GO:0003677; GO:0003887; GO:0005737; GO:0006260; GO:0008408; GO:0009360
OG0029603	Cxam_g2119.t1	4-hydroxy-3-methylbut-2-enyl diphosphate reductase (HMBPP reductase) (EC 1.17.7.4)	555.8	GO:0016114; GO:0019288; GO:0046872; GO:0050992; GO:0051539; GO:0051745
OG0029610	Cxam_g1332.t1	HTH-type transcriptional regulator IscR	127.5	GO:0003690; GO:0003700; GO:0005506; GO:0051537
OG0029630	Cxam_g3545.t1	O-ureido-L-serine synthase (EC 2.6.99.3) (Cysteine synthase homolog DscD) (EC 2.5.1.47) (O-acetylserine sulfhydrylase)	300.1	GO:0004124; GO:0006535; GO:0017000
OG0029645	CxamHS_DN271295_c0_g1::TRINITY_DN271295_c0_g1_i1::g.46598::m.46598	ATP synthase subunit beta 1 (EC 7.1.2.2) (ATP synthase F1 sector subunit beta 1) (F-ATPase subunit beta 1)	206.8	GO:0005524; GO:0005886; GO:0015986; GO:0045261; GO:0046933
OG0029651	CxamS_DN33179_c0_g1::TRINITY_DN33179_c0_g1_i1::g.167172::m.167172	Retrovirus-related Pol polyprotein from transposon TNT 1-94 [Includes: Protease (EC 3.4.23.-); Reverse transcriptase (EC 2.7.7.49); Endonuclease]	100.9	GO:0000943; GO:0003676; GO:0003964; GO:0004190; GO:0004519; GO:0008270; GO:0015074
OG0029677	Cxam_g2531.t1	Glutamine synthetase (GS) (EC 6.3.1.2) (Glutamate--ammonia ligase) (Glutamine synthetase I beta) (GSI beta)	786.9	GO:0004356; GO:0005524; GO:0005737; GO:0006542; GO:0009399; GO:0046872
OG0029681	CxamHS_DN115410_c3_g1::TRINITY_DN115410_c3_g1_i9::g.337195::m.337195	Protein unc-50 homolog B	60.5	GO:0000139; GO:0003723; GO:0005637; GO:0015031; GO:0016021
OG0029682	Cxam_g175.t1	Dual-specificity RNA methyltransferase RlmN (EC 2.1.1.192) (23S rRNA (adenine(2503)-C(2))-methyltransferase) (23S rRNA m2A2503 methyltransferase) (Ribosomal RNA large subunit methyltransferase N) (tRNA (adenine(37)-C(2))-methyltransferase) (tRNA m2A37 methyltransferase)	739.6	GO:0000049; GO:0002935; GO:0005737; GO:0019843; GO:0046872; GO:0051539; GO:0070040; GO:0070475
OG0029693	CxamHS_DN107199_c0_g1::TRINITY_DN107199_c0_g1_i5::g.316327::m.316327	Putative hexokinase HKDC1 (EC 2.7.1.1) (Hexokinase domain-containing protein 1)	87.8	GO:0001678; GO:0004340; GO:0005524; GO:0005536; GO:0005739; GO:0005829; GO:0006096; GO:0008865; GO:0019158; GO:0019318
OG0029740	Cxam_g526.t1	Purine-binding protein BAB2_0673	417.5	GO:0005886
OG0029742	CxamHS_DN130752_c0_g1::TRINITY_DN130752_c0_g1_i1::g.686663::m.686663	Superoxide dismutase [Mn] (EC 1.15.1.1)	92.8	GO:0004784; GO:0046872
OG0029751	Cxam_g5053.t1	Maleylacetoacetate isomerase (MAAI) (EC 5.2.1.2)	188.7	GO:0004364; GO:0005737; GO:0006559; GO:0006572; GO:0006749; GO:0016034
OG0029752	Cxam_g1048.t1	UPF0053 inner membrane protein YfjD	185.3	GO:0005886; GO:0016021; GO:0050660
OG0029766	Cxam_g28417.t1	DNA polymerase III subunit epsilon (EC 2.7.7.7)	144.1	GO:0003677; GO:0003887; GO:0004527; GO:0006260; GO:0046872
OG0029775	Cxam_g1545.t1	Bifunctional glutamine synthetase adenylyltransferase/adenylyl-removing enzyme (ATP:glutamine synthetase adenylyltransferase) (ATase) [Includes: Glutamine synthetase adenylyl-L-tyrosine phosphorylase (EC 2.7.7.89) (Adenylyl removase) (AR) (AT-N); Glutamine synthetase adenylyl transferase (EC 2.7.7.42) (Adenylyl transferase) (AT) (AT-C)]	584.3	GO:0000287; GO:0000820; GO:0005524; GO:0008152; GO:0008882; GO:0047388
OG0029779	Cxam_g215.t1	Ribosomal RNA small subunit methyltransferase B (EC 2.1.1.176) (16S rRNA m5C967 methyltransferase) (rRNA (cytosine-C(5)-)-methyltransferase RsmB)	194.1	GO:0003723; GO:0005829; GO:0006355; GO:0009383; GO:0070475
OG0029787	Cxam_g1986.t1	RecBCD enzyme subunit RecB (EC 3.1.11.5) (Exodeoxyribonuclease V 135 kDa polypeptide) (Exodeoxyribonuclease V beta chain) (Exonuclease V subunit RecB) (ExoV subunit RecB) (Helicase/nuclease RecBCD subunit RecB)	292.4	GO:0000287; GO:0000724; GO:0000725; GO:0003677; GO:0004003; GO:0004520; GO:0005524; GO:0005829; GO:0006281; GO:0006310; GO:0008094; GO:0008854; GO:0009314; GO:0009338; GO:0015616; GO:0043140; GO:0044355
OG0029797	Cxam_g4153.t1	Glutathione synthetase (EC 6.3.2.3) (GSH synthetase) (GSH-S) (GSHase) (Glutathione synthase)	249.2	GO:0004363; GO:0005524; GO:0046872
OG0029802	CxamHS_DN10144_c0_g1::TRINITY_DN10144_c0_g1_i1::g.206791::m.206791	Kelch-like protein 26	67.8	0
OG0029804	Cxam_g5551.t1	Flagellar P-ring protein (Basal body P-ring protein)	481.9	GO:0005198; GO:0009428; GO:0030288; GO:0071973
OG0029805	Cxam_g4155.t1	Bifunctional uridylyltransferase/uridylyl-removing enzyme (UTase/UR) (Bifunctional [protein-PII] modification enzyme) (Bifunctional nitrogen sensor protein) [Includes: [Protein-PII] uridylyltransferase (PII uridylyltransferase) (UTase) (EC 2.7.7.59); [Protein-PII]-UMP uridylyl-removing enzyme (UR) (EC 3.1.4.-)]	1497.6	GO:0006807; GO:0006808; GO:0008081; GO:0008773
OG0029810	Cxam_g1395.t1	Anthranilate phosphoribosyltransferase (EC 2.4.2.18)	486.9	GO:0000162; GO:0000287; GO:0004048
OG0029828	Cxam_g1115.t1	Dihydroorotase (DHOase) (EC 3.5.2.3)	582	GO:0004151; GO:0008270; GO:0019856; GO:0044205
OG0029832	Cxam_g2560.t1	Succinyl-diaminopimelate desuccinylase 1 (SDAP desuccinylase 1) (EC 3.5.1.18) (N-succinyl-LL-2,6-diaminoheptanedioate amidohydrolase 1)	627.5	GO:0008237; GO:0008270; GO:0009014; GO:0009089; GO:0019877; GO:0050897
OG0029839	Cxam_g4264.t1	Phenylalanine--tRNA ligase alpha subunit (EC 6.1.1.20) (Phenylalanyl-tRNA synthetase alpha subunit) (PheRS)	683.7	GO:0000049; GO:0000287; GO:0004826; GO:0005524; GO:0005737; GO:0006432
OG0029840	Cxam_g1283.t1	Phospho-2-dehydro-3-deoxyheptonate aldolase 1, chloroplastic (EC 2.5.1.54) (3-deoxy-D-arabino-heptulosonate 7-phosphate synthase 1) (DAHP synthase 1) (Phospho-2-keto-3-deoxyheptonate aldolase 1)	513.5	GO:0003849; GO:0009073; GO:0009423; GO:0009507
OG0029842	CxamHS_DN124352_c0_g1::TRINITY_DN124352_c0_g1_i1::g.769370::m.769370	#N/A	0	#N/A
OG0029856	CxamS_DN172069_c0_g1::TRINITY_DN172069_c0_g1_i1::g.346497::m.346497	#N/A	0	#N/A
OG0029859	Cxam_g5569.t1	3-isopropylmalate dehydratase large subunit (EC 4.2.1.33) (Alpha-IPM isomerase) (IPMI) (Isopropylmalate isomerase)	860.1	GO:0003861; GO:0009098; GO:0046872; GO:0051539
OG0029874	Cxam_g1338.t1	Alanine--tRNA ligase (EC 6.1.1.7) (Alanyl-tRNA synthetase) (AlaRS)	1488	GO:0000049; GO:0004813; GO:0005524; GO:0005737; GO:0006419; GO:0008270
OG0029917	Cxam_g2321.t1	Acetylornithine aminotransferase (ACOAT) (EC 2.6.1.11)	528.1	GO:0003992; GO:0005737; GO:0006526; GO:0030170
OG0029921	Cxam_g28452.t1	Chaperone protein DnaJ	488	GO:0005524; GO:0005737; GO:0006260; GO:0006457; GO:0008270; GO:0009408; GO:0031072; GO:0051082
