# Supplementary material for: Box, stalked, and upside-down? Draft genomes from diverse jellyfish (Cnidaria, Acraspeda) lineages: Alatina alata (Cubozoa), Calvadosia cruxmelitensis (Staurozoa), and Cassiopea xamachana (Scyphozoa)
Source: Gigascience. 2019 Jul 1;8(7):giz069. doi: 10.1093/gigascience/giz069 (PMC6599738; doi:10.1093/gigascience/giz069)
Supplement: giz069_Supplemental_Files [file giz069_supplemental_files.zip › Table_S4.xlsx]

## Sheet: Sheet1
Family	Toxin Name	Aala	Ccrux	Cxam	Hmag	Nvec
Aminoacyltransferase	Glutaminyl-peptide cyclotransferase 1	0	0	1	0	0
ARMT1	Putative protein-glutamate O-methyltransferase 1	1	1	1	1	1
Astacin	Astacin-like metalloprotease toxin 1 1	20	17	41	56	79
	Astacin-like metalloprotease toxin 3 2	19	17	42	57	79
	Astacin-like metalloprotease toxin 4 1	19	17	40	57	77
	Astacin-like metalloprotease toxin 5 1	19	17	41	57	78
C-type Lectin	C-type lectin 6	7	6	12	25	24
	C-type lectin galatrox 1	0	1	2	1	0
	C-type lectin mannose-binding isoform 30	11	8	18	24	31
	Galactose-specific lectin nattectin 1	11	9	20	27	33
Carboxylesterase	Acetylcholinesterase-1 1	2	0	7	1	19
Cephalotoxin	SE-cephalotoxin 1	0	0	1	1	8
Cndiarian Toxin	Hydralysin-1 6	0	0	0	1	0
	Nematocyte expressed protein 6 1	20	19	42	56	82
	Potassium channel toxin BcsTx3 1	0	0	0	0	1
	Peptide toxins Am-1 1	0	0	0	0	4
	Sticholysin-2 8	0	0	0	1	0
	Toxin AvTX-60A 3	0	0	0	0	9
	Toxin CqTX-A 3	5	0	0	0	0
	Toxin CrTX-A 1	5	0	3	1	0
	Toxin MsePTx1 1	0	0	0	0	1
Conopeptide P-like	Turripeptide Ici9	6	4	5	6	16
	Turripeptide Pal9	3	4	4	5	13
CRISP	Cysteine-rich venom protein bucarin 1	1	1	1	1	0
	Cysteine-rich venom protein Mr30 2	1	2	3	3	4
	Venom allergen 3 30	3	4	3	5	15
	Venom allergen 5	5	6	7	13	20
	Venom allergen 5 1	6	3	7	15	20
	Venom allergen 5 15	3	5	7	11	15
Cystatin	Cystatin-1 1	0	0	1	2	0
Cytolysin	Cytolysin RTX-S-2 2	0	0	0	1	0
Disintegrin	Disintegrin acostatin-alpha 26	1	1	0	0	0
	Disintegrin bitistatin 6	2	2	3	10	2
	Disintegrin EMF10B 17	0	1	0	0	0
	Disintegrin lebein-1-beta 8	0	1	0	0	0
	Disintegrin saxatilin 24	2	1	2	2	2
Disintegrin-like	Disintegrin-like leberagin-C 8	2	1	4	10	2
DNAse II	Plancitoxin-1 1	1	1	1	1	0
Glycoside Hydrolase	Alpha-amylase 1	0	0	1	0	0
	Hyaluronidase 1	1	1	1	1	3
	Hyaluronidase CdtHya1 1	0	0	0	0	2
	Hyaluronidase conohyal-ad1 1	1	1	1	1	3
	Hyaluronidase conohyal-Cn1 1	1	1	1	1	3
Kunitz-type	KappaPI-theraphotoxin-Hs1a 80	2	3	6	3	14
	Kunitz-type conkunitzin-S1 2	2	2	5	2	0
	Kunitz-type proteinase inhibitor AEPI-IV 2	0	2	0	1	0
	Kunitz-type serine protease inhibitor 2 4	3	1	4	3	12
	Kunitz-type serine protease inhibitor As-fr-19 1	2	1	6	5	15
	Kunitz-type serine protease inhibitor bicolin 1	0	0	0	1	0
	Kunitz-type serine protease inhibitor bitisilin-3 1	6	3	7	5	18
	Kunitz-type serine protease inhibitor BmKTT-2 1	5	3	7	5	18
	Kunitz-type serine protease inhibitor BmKTT-3 1	5	3	6	4	14
	Kunitz-type serine protease inhibitor conotoxin Cal9	4	4	6	4	16
	Kunitz-type serine protease inhibitor Hg1 1	5	3	8	5	16
	Kunitz-type serine protease inhibitor homolog alpha-dendrotoxin 3	1	1	4	2	16
	Kunitz-type serine protease inhibitor homolog beta-bungarotoxin B5-B chain 1	2	2	4	3	0
	Kunitz-type serine protease inhibitor homolog delta-dendrotoxin 2	1	2	3	3	12
	Kunitz-type serine protease inhibitor homolog dendrotoxin K 154	5	4	6	5	16
	Kunitz-type serine protease inhibitor Kunitz-1 1	5	4	6	5	18
	Kunitz-type serine protease inhibitor PIVL 13	3	3	7	5	18
	Kunitz-type serine protease inhibitor U1-aranetoxin-Av1a 1	5	4	8	6	16
L-amino-acid Oxidase	L-amino-acid oxidase 31	1	2	2	1	5
Latrotoxin	Alpha-latroinsectotoxin-Lh1a 1	1	0	1	3	1
	Alpha-latroinsectotoxin-Lt1a 2	70	53	90	83	71
	Delta-latroinsectotoxin-Lt1a 1	65	54	98	78	59
Natriuretic	Snake venom metalloprotease inhibitor 02A10 1	0	0	0	0	32
Neurotoxin 03	U24-ctenitoxin-Pn1a 1	2	1	3	0	12
Peptidase M13	Neprilysin-1 1	6	8	16	10	21
Peptidase S1	Serine proteinase-like BMK-CBP 1	1	0	1	1	0
	Thrombin-like enzyme ancrod 11	12	15	31	21	72
	Venom peptide isomerase heavy chain 2	16	19	34	21	78
	Venom prothrombin activator pseutarin-C catalytic subunit 12	15	18	37	21	80
	Thrombin-like enzyme catroxobin-1 1	0	0	1	0	1
	Thrombin-like enzyme TLBm 1	8	3	16	12	51
Perivitellin-2	Perivitellin-2 31 kDa subunit 1	0	0	1	0	0
	Perivitellin-2 67 kDa subunit 1	1	1	2	0	0
Peroxiredoxin	Peroxiredoxin-4 1	1	1	3	3	3
Phospholipase A1	Phospholipase A1 19	1	2	3	2	7
Phospholipase A2	Acidic phospholipase A2 1 322	1	1	1	2	10
	Basic phospholipase A2 2 60	0	1	1	1	4
	Conodipine-M alpha chain 1	1	1	4	5	2
	Neutral phospholipase A2 3 21	1	1	1	2	9
	Phospholipase A2 1	1	1	4	5	11
	Phospholipase A2 2	0	0	1	0	0
	Phospholipase A2 homolog crotoxin acid subunit CA 21	1	1	1	1	8
	Phospholipase A2 imperatoxin-1 4	1	1	4	3	0
	Phospholipase A2 large subunit 1	1	1	4	3	0
	Phospholipase A2 phaiodactylipin 6	1	1	3	2	0
	Phospholipase A2 Scol@Pla 1	1	1	1	2	8
	Acidic phospholipase A2 2 1	0	0	0	0	3
	Basic phospholipase A2 acanthin-1 3	1	1	1	2	8
	Acidic phospholipase A2 daboiatoxin B chain 6	0	0	0	0	4
	Basic phospholipase A2 notexin 18	1	1	0	1	7
Protease inhibitor	Protease inhibitor 1 6	4	4	8	6	18
Scorpion Venom	Venom Protein 59	0	0	0	1	0
Snaclec	Snaclec aspercetin subunit alpha 2	1	1	0	0	2
	Snaclec botrocetin subunit beta 1	4	5	6	11	19
	Snaclec coagulation factor IX@factor X-binding protein subunit A 1	3	3	7	9	19
	Snaclec coagulation factor X-activating enzyme light chain 2 135	3	5	8	12	18
	Snaclec echicetin subunit alpha 1	4	4	6	7	5
	Snaclec echicetin subunit beta 6	1	3	4	11	14
	Snaclec lebecin subunit alpha 9	2	5	7	6	9
	Snaclec rhodocetin subunit alpha 2	3	2	3	3	3
	Snaclec rhodocetin subunit delta 1	3	5	10	15	21
	Snaclec VP12 subunit A 1	2	1	0	0	6
Techylectin-like	Techylectin-like protein 1	1	9	24	0	71
Thrombin-like Serine Proteinase	Factor V activator RVV-V gamma 142	11	12	29	21	62
Venom Metalloprotease	Snake venom metalloproteinase Ac1 1	5	5	7	10	7
	Snake venom metalloproteinase acutolysin-C 1	4	4	8	14	7
	Snake venom metalloproteinase fibrolase 19	5	4	9	13	7
	Zinc metalloproteinase recombinant fibrinogenase II 1	5	4	9	11	5
	Zinc metalloproteinase-disintegrin-like alternagin 2	2	1	4	10	5
	Zinc metalloproteinase-disintegrin-like ammodytagin 1	1	1	1	2	0
	Zinc metalloproteinase-disintegrin-like mikarin 1	2	1	2	2	2
	Zinc metalloproteinase-disintegrin-like VAP2B 272	9	6	14	21	13
	Zinc metalloproteinase@disintegrin 107	5	6	10	19	10
	Zinc metalloproteinase@disintegrin 4	2	1	2	6	2
	Zinc metalloproteinase@disintegrin 5	2	1	3	8	2
